# Supplementary material for: Synthesis and redetermination of the crystal structure of NbF5
Source: Acta Crystallogr E Crystallogr Commun. 2023 Nov 30;79(Pt 12):1207–11. doi: 10.1107/S2056989023010150 (PMC10833411; doi:10.1107/S2056989023010150)
Supplement: Supplementary file 1 [file e-79-01207-sup1.cif]

##############################################################################
#                                                                            #
# This CIF contains the data in a paper accepted for publication in          #
# Acta Crystallographica Section E. It conforms to the requirements of       #
# Notes for Authors for Acta Crystallographica Section E, and has been       #
# peer reviewed under the auspices of the IUCr Commission on Journals.       #
#                                                                            #
# Full details of the Crystallographic Information File format               #
# are given in the paper "The Crystallographic Information File (CIF):       #
# a New Standard Archive File for Crystallography" by S. R. Hall, F. H.      #
# Allen and I. D. Brown [Acta Cryst. (1991), A47, 655-685].                  #
#                                                                            #
# The current version of the core CIF dictionary is obtainable from          #
# ftp://ftp.iucr.org/pub/cif_core.dic.                                       #
#                                                                            #
# Software is freely available for graphical display of the structure(s)     #
# in this CIF. For information consult the CIF software page                 #
# http://www.iucr.org/resources/cif/software.                                #
#                                                                            #
# This file may be used for bona fide research purposes within the           #
# scientific community so long as proper attribution is given to the journal # 
# article from which it was obtained.                                        #
#                                                                            #
##############################################################################
data_I
_audit_creation_method     'SHELXL-2018/3'
_journal_date_recd_electronic     2023-10-16
_journal_date_accepted     2023-11-23
_journal_name_full     'Acta Crystallographica, Section E'
_journal_year     2023
_journal_volume     79
_journal_issue      1
_journal_page_first     0
_journal_page_last     0
_journal_paper_category     GI
_journal_paper_doi     10.1107/S2056989023010150
_journal_coeditor_code     OX2001
_publ_contact_author_name     'Florian Kraus'
_publ_contact_author_address
;
Anorganische Chemie, Fluorchemie, Philipps-Universit\"at Marburg, Hans Meerwein-Str. 4, 35032 Marburg, Germany
;
_publ_contact_author_email     'f.kraus@uni-marburg.de'
_publ_contact_author_fax     ?
_publ_contact_author_phone     ?
_publ_section_title
;
Synthesis and redetermination of the crystal structure of NbF~5~
;
_publ_section_title_footnote     .
loop_
    _publ_author_name
    _publ_author_footnote
    _publ_author_address
    'M\"obs, Martin' .
;
Anorganische Chemie, Fluorchemie, Philipps-Universit\"at Marburg, Hans
Meerwein-Str. 4, 35032 Marburg, Germany
;
    'Kraus, Florian' .
;
Anorganische Chemie, Fluorchemie, Philipps-Universit\"at Marburg, Hans
Meerwein-Str. 4, 35032 Marburg, Germany
;
_publ_section_synopsis
;
NbF~5~ was synthesized in high purity by direct fluorination. IR and Raman
spectroscopy confirms the  high purity. The crystal structure was redetermined
at 100 K with higher precision.
;
_chemical_name_systematic
;
Niobium(V) fluoride
;
_chemical_name_common     ?
_chemical_formula_moiety     'F20 Nb4'
_chemical_formula_sum     'F5 Nb1'
_chemical_formula_iupac     'Nb4 F20'
_chemical_formula_weight     187.91
_chemical_melting_point     ?
_space_group_crystal_system     monoclinic
_space_group_name_H-M_alt     'C 2/m'
_space_group_name_Hall     '-C 2y'
loop_
    _space_group_symop_operation_xyz
    'x, y, z'
    '-x, y, -z'
    'x+1/2, y+1/2, z'
    '-x+1/2, y+1/2, -z'
    '-x, -y, -z'
    'x, -y, z'
    '-x+1/2, -y+1/2, -z'
    'x+1/2, -y+1/2, z'
_cell_length_a     9.4863(12)
_cell_length_b     14.2969(12)
_cell_length_c     4.9892(6)
_cell_angle_alpha     90
_cell_angle_beta     97.292(10)
_cell_angle_gamma     90
_cell_volume     671.19(13)
_cell_formula_units_Z     8
_cell_measurement_reflns_used     8094
_cell_measurement_theta_min     2.59
_cell_measurement_theta_max     30.845
_cell_measurement_temperature     100
_exptl_crystal_description     block
_exptl_crystal_colour     colorless
_exptl_crystal_size_max     0.180
_exptl_crystal_size_mid     0.050
_exptl_crystal_size_min     0.050
_exptl_crystal_density_diffrn     3.719
_exptl_crystal_F_000     688
_exptl_absorpt_coefficient_mu     3.561
_exptl_absorpt_correction_type     numerical
_exptl_absorpt_process_details
;
(<i>X-RED32</i> and <i>X-SHAPE</i>; Stoe & Cie, Stoe & Cie, 2020)
;
_exptl_absorpt_correction_T_min     0.7760
_exptl_absorpt_correction_T_max     0.7778
_diffrn_ambient_temperature     100
_diffrn_source     'sealed X-ray tube, 12 x 0.4 mm long-fine focus'
_diffrn_radiation_type     MoK\a
_diffrn_radiation_wavelength     0.71073
_diffrn_measurement_device_type     'Stoe IPDSII'
_diffrn_measurement_method     'rotation method, \w scans'
_diffrn_detector_area_resol_mean     6.67
_diffrn_reflns_number     5819
_diffrn_reflns_av_R_equivalents     0.0318
_diffrn_reflns_av_unetI/netI     0.0172
_diffrn_reflns_theta_min     2.591
_diffrn_reflns_theta_max     30.380
_diffrn_reflns_theta_full     25.242
_diffrn_measured_fraction_theta_max     0.994
_diffrn_measured_fraction_theta_full     0.992
_diffrn_reflns_limit_h_min     -13
_diffrn_reflns_limit_h_max     13
_diffrn_reflns_limit_k_min     -18
_diffrn_reflns_limit_k_max     20
_diffrn_reflns_limit_l_min     -7
_diffrn_reflns_limit_l_max     7
_refine_special_details     ?
_reflns_number_total     1048
_reflns_number_gt     903
_reflns_threshold_expression     'I > 2\s(I)'
_refine_ls_structure_factor_coef     Fsqd
_refine_ls_matrix_type     full
_refine_ls_R_factor_all     0.0198
_refine_ls_R_factor_gt     0.0143
_refine_ls_wR_factor_gt     0.0315
_refine_ls_wR_factor_ref     0.0323
_refine_ls_goodness_of_fit_ref     1.024
_refine_ls_restrained_S_all     1.024
_refine_ls_number_reflns     1048
_refine_ls_number_parameters     60
_refine_ls_number_restraints     0
_refine_ls_hydrogen_treatment     undef
_refine_ls_weighting_scheme     calc
_refine_ls_weighting_details
                      'w=1/[\s^2^(Fo^2^)+(0.0196P)^2^] where P=(Fo^2^+2Fc^2^)/3'
_atom_sites_solution_hydrogens     .
_atom_sites_solution_primary     dual
_atom_sites_solution_secondary     difmap
_refine_ls_shift/su_max     0.001
_refine_ls_shift/su_mean     0.000
_refine_diff_density_max     0.544
_refine_diff_density_min     -0.521
_refine_ls_extinction_method     none
_refine_ls_extinction_coef     .
loop_
    _atom_type_symbol
    _atom_type_description
    _atom_type_scat_dispersion_real
    _atom_type_scat_dispersion_imag
    _atom_type_scat_source
    'F' 'F' 0.0171 0.0103
                         'International Tables Vol C Tables 4.2.6.8 and 6.1.1.4'
    'Nb' 'Nb' -2.0727 0.6215
                         'International Tables Vol C Tables 4.2.6.8 and 6.1.1.4'
_computing_data_collection
;
X-AREA (Stoe & Cie, 2020)
;
_computing_cell_refinement
;
X-AREA (Stoe & Cie, 2020)
;
_computing_data_reduction
;
X-RED32 (Stoe & Cie, 2020)
;
_computing_structure_solution
;
<i>SHELXT2014/5</i> (Sheldrick, 2015a)
;
_computing_structure_refinement
;
<i>SHELXL2018/3</i> (Sheldrick, 2015b)
;
_computing_molecular_graphics
;
DIAMOND (Brandenburg & Putz, 2020)
;
_computing_publication_material
;
<i>SHELXL2018/3</i> (Sheldrick, 2015b)
;
loop_
    _atom_site_type_symbol
    _atom_site_label
    _atom_site_fract_x
    _atom_site_fract_y
    _atom_site_fract_z
    _atom_site_U_iso_or_equiv
    _atom_site_adp_type
    _atom_site_calc_flag
    _atom_site_occupancy
    _atom_site_disorder_assembly
    _atom_site_disorder_group
    Nb Nb1 0.000000 0.20347(2) 0.500000 0.01085(6) Uani d 1 . .
    Nb Nb2 0.26047(2) 0.000000 0.24168(4) 0.01094(6) Uani d 1 . .
    F F1 0.34193(16) 0.000000 0.6005(3) 0.0169(3) Uani d 1 . .
    F F2 0.13043(15) 0.000000 -0.0646(3) 0.0148(3) Uani d 1 . .
    F F3 0.36790(12) 0.09599(7) 0.1443(2) 0.0179(2) Uani d 1 . .
    F F4 0.12213(11) 0.09546(6) 0.3786(2) 0.01482(19) Uani d 1 . .
    F F5 -0.10961(12) 0.18505(7) 0.17107(19) 0.0163(2) Uani d 1 . .
    F F6 0.11939(13) 0.28718(7) 0.3733(2) 0.0171(2) Uani d 1 . .
loop_
    _atom_site_aniso_label
    _atom_site_aniso_U_11
    _atom_site_aniso_U_22
    _atom_site_aniso_U_33
    _atom_site_aniso_U_12
    _atom_site_aniso_U_13
    _atom_site_aniso_U_23
    Nb1 0.01143(11) 0.00957(9) 0.01173(9) 0.000 0.00212(7) 0.000
    Nb2 0.01106(10) 0.01044(9) 0.01157(10) 0.000 0.00242(7) 0.000
    F1 0.0168(7) 0.0195(6) 0.0141(6) 0.000 0.0011(5) 0.000
    F2 0.0145(6) 0.0152(6) 0.0145(6) 0.000 0.0013(5) 0.000
    F3 0.0177(5) 0.0169(5) 0.0196(5) -0.0046(4) 0.0043(4) 0.0012(4)
    F4 0.0150(4) 0.0130(4) 0.0170(4) 0.0021(4) 0.0039(3) -0.0013(4)
    F5 0.0176(5) 0.0163(4) 0.0146(4) -0.0003(4) 0.0008(4) -0.0004(4)
    F6 0.0175(5) 0.0152(4) 0.0189(5) -0.0026(4) 0.0036(4) 0.0018(4)
_geom_special_details
;
 All esds (except the esd in the dihedral angle between two l.s. planes)
 are estimated using the full covariance matrix.  The cell esds are taken
 into account individually in the estimation of esds in distances, angles
 and torsion angles; correlations between esds in cell parameters are only
 used when they are defined by crystal symmetry.  An approximate (isotropic)
 treatment of cell esds is used for estimating esds involving l.s. planes.
;
loop_
    _geom_bond_atom_site_label_1
    _geom_bond_atom_site_label_2
    _geom_bond_site_symmetry_2
    _geom_bond_distance
    _geom_bond_publ_flag
    Nb1 F6 . 1.8157(11) ?
    Nb1 F6 2_556 1.8158(10) ?
    Nb1 F5 . 1.8468(10) ?
    Nb1 F5 2_556 1.8468(10) ?
    Nb1 F4 2_556 2.0669(9) ?
    Nb1 F4 . 2.0669(9) ?
    Nb2 F3 . 1.8121(10) ?
    Nb2 F3 6 1.8122(10) ?
    Nb2 F2 . 1.8378(14) ?
    Nb2 F1 . 1.8577(14) ?
    Nb2 F4 . 2.0685(10) ?
    Nb2 F4 6 2.0685(10) ?
loop_
    _geom_angle_atom_site_label_1
    _geom_angle_atom_site_label_2
    _geom_angle_atom_site_label_3
    _geom_angle_site_symmetry_1
    _geom_angle_site_symmetry_3
    _geom_angle
    _geom_angle_publ_flag
    F6 Nb1 F6 . 2_556 97.52(7) ?
    F6 Nb1 F5 . . 95.18(5) ?
    F6 Nb1 F5 2_556 . 95.61(5) ?
    F6 Nb1 F5 . 2_556 95.61(5) ?
    F6 Nb1 F5 2_556 2_556 95.18(5) ?
    F5 Nb1 F5 . 2_556 163.61(7) ?
    F6 Nb1 F4 . 2_556 172.83(4) ?
    F6 Nb1 F4 2_556 2_556 89.59(4) ?
    F5 Nb1 F4 . 2_556 83.14(5) ?
    F5 Nb1 F4 2_556 2_556 84.63(4) ?
    F6 Nb1 F4 . . 89.59(4) ?
    F6 Nb1 F4 2_556 . 172.83(4) ?
    F5 Nb1 F4 . . 84.62(4) ?
    F5 Nb1 F4 2_556 . 83.14(5) ?
    F4 Nb1 F4 2_556 . 83.32(5) ?
    F3 Nb2 F3 . 6 98.46(7) ?
    F3 Nb2 F2 . . 96.78(5) ?
    F3 Nb2 F2 6 . 96.78(5) ?
    F3 Nb2 F1 . . 94.53(5) ?
    F3 Nb2 F1 6 . 94.53(5) ?
    F2 Nb2 F1 . . 162.63(6) ?
    F3 Nb2 F4 . . 89.47(5) ?
    F3 Nb2 F4 6 . 171.95(4) ?
    F2 Nb2 F4 . . 83.54(5) ?
    F1 Nb2 F4 . . 83.43(4) ?
    F3 Nb2 F4 . 6 171.95(4) ?
    F3 Nb2 F4 6 6 89.47(5) ?
    F2 Nb2 F4 . 6 83.54(5) ?
    F1 Nb2 F4 . 6 83.43(4) ?
    F4 Nb2 F4 . 6 82.57(5) ?
    Nb1 F4 Nb2 . . 172.94(5) ?
_shelx_space_group_comment
;
The symmetry employed for this shelxl refinement is uniquely defined
by the following loop, which should always be used as a source of
symmetry information in preference to the above space-group names.
They are only intended as comments.
;
_shelx_estimated_absorpt_T_min     0.567
_shelx_estimated_absorpt_T_max     0.842
_shelx_hkl_file
;
   2   0   0   -2.10    4.40
  -2   0   0   -4.20    4.30
  -4   0   0   38.80    5.20
   4   0   0   72.89    4.70
  -6   0   0    4.60    6.60
   6   0   0    7.40    6.70
   8   0   0 5398.66   13.10
  -8   0   0 5419.76   13.10
 -10   0   0   18.20   10.30
 -10   0   0   26.60    5.50
  10   0   0   33.10   10.40
  12   0   0  208.68   14.90
 -12   0   0  215.18   14.60
 -12   0   0  223.18    6.20
   1   1   0  366.46    3.20
  -1  -1   0  361.86    3.20
  -1   1   0  330.67    3.30
   1  -1   0  349.27    3.30
  -3  -1   0  548.35    4.90
   3   1   0  547.75    5.00
   3  -1   0  549.95    5.00
  -3   1   0  547.05    4.90
  -5  -1   0  158.68    6.50
  -5   1   0  146.99    6.60
   5  -1   0  157.98    6.80
   5   1   0  146.59    6.70
   7  -1   0  321.27    7.40
  -7   1   0  278.37    7.40
  -7  -1   0  304.17    7.30
   7   1   0  304.87    7.50
  -7  -1   0  318.37    3.60
  -9   1   0   15.10    9.20
  -9  -1   0    1.90    4.30
   9  -1   0   -3.30    9.30
  -9  -1   0   12.10    9.00
   9   1   0    1.40    9.10
 -11   1   0  276.57    7.20
 -11  -1   0  273.07    4.70
 -11   1   0  255.37   12.10
 -11  -1   0  280.67   12.50
  11   1   0  261.87   12.80
  11  -1   0  254.17   12.30
 -13  -1   0  107.99   18.00
  13  -1   0  122.69   17.70
  13   1   0   96.19   18.70
 -13   1   0   97.89   18.50
 -13   1   0  103.49    8.30
   0   2   0  157.88    2.70
   0  -2   0  156.78    2.80
   0   2   0  152.58    2.70
   0  -2   0  167.78    2.80
  -4  -2   0   23.00    5.40
   4  -2   0   22.30    5.90
  -4  -2   0   16.20    1.50
  -4   2   0    7.30    5.80
   4   2   0   17.10    5.50
   6   2   0 1491.55    7.80
   6  -2   0 1495.75    8.10
  -6   2   0 1460.15    8.00
  -6  -2   0 1493.35    3.20
  -6  -2   0 1521.35    7.80
  -8  -2   0   -0.60    7.70
  -8  -2   0    2.20    2.90
   8  -2   0    4.00    8.10
  -8   2   0  -13.40    8.20
   8   2   0  -12.40    7.70
 -10   2   0 1522.05   12.50
 -10  -2   0 1478.05   12.10
  10   2   0 1461.05   12.10
  10  -2   0 1433.86   12.40
  12  -2   0   -9.60   15.50
 -12  -2   0    3.10   15.30
  12   2   0   -9.60   15.50
 -12   2   0   -3.30    8.60
 -12   2   0  -39.10   15.20
  -1  -3   0 2048.50    4.60
   1  -3   0 1969.30    4.80
   1   3   0 2008.20    4.40
   1  -3   0 1920.31    4.70
  -1   3   0 1872.01    4.70
  -3   3   0  415.86    5.30
   3  -3   0  416.46    5.30
   3   3   0  429.56    4.90
  -3  -3   0  426.36    4.80
   5  -3   0 1203.08    7.50
   5   3   0 1229.68    7.30
  -5   3   0 1208.78    7.40
  -5  -3   0 1219.18    7.20
  -7  -3   0   31.30    6.90
   7   3   0   39.60    7.00
   7  -3   0   38.20    7.30
  -7   3   0   20.60    7.20
  -9  -3   0  725.33   10.00
   9  -3   0  694.83   10.20
   9   3   0  703.43   10.10
  -9   3   0  706.93   10.20
 -11  -3   0   38.10   13.00
 -11   3   0   31.00   11.80
  11   3   0   38.70   13.20
  11  -3   0   44.70   12.40
 -13   3   0  440.66   11.30
 -13  -3   0  450.75   18.80
 -13   3   0  438.46   20.30
  13   3   0  466.15   19.00
  13  -3   0  443.96   19.60
   0   4   0 3890.31    5.30
   0  -4   0 3927.91    5.40
  -2  -4   0  801.32    5.00
   2  -4   0  760.82    4.80
  -2   4   0  751.52    4.70
   2   4   0  798.62    4.50
  -4  -4   0 2385.46    7.90
   4  -4   0 2285.47    7.80
   4   4   0 2366.46    7.90
  -4   4   0 2329.27    7.70
  -6  -4   0  141.09    6.50
  -6   4   0  132.19    6.90
   6  -4   0  134.89    7.00
   6   4   0  134.39    6.60
   8   4   0  667.03    8.90
  -8   4   0  639.94    9.40
   8  -4   0  665.43    9.50
  -8  -4   0  697.03    8.90
  10   4   0   80.19   11.30
 -10   4   0   73.89   10.70
  10  -4   0   81.99   10.50
 -10  -4   0   76.39   11.30
 -12   4   0  359.66   10.90
  12  -4   0  379.16   16.40
 -12  -4   0  334.47   15.80
 -12   4   0  366.66   15.60
  12   4   0  353.16   15.80
   1   5   0 1475.05    4.50
  -1   5   0 1466.75    4.90
   1  -5   0 1567.54    4.90
   1   5   0 1623.84    4.10
   1  -5   0 1440.46    5.30
   1   5   0 1541.75    4.90
   3  -5   0 1978.20    6.80
   3   5   0 2023.80    6.30
  -3   5   0 1977.00    6.70
  -3  -5   0 2107.89    7.00
   5   5   0  318.07    6.90
   5  -5   0  309.17    7.00
  -5   5   0  298.97    6.40
  -5  -5   0  317.57    6.20
   7  -5   0 1203.78    8.70
   7   5   0 1224.68    8.60
  -7  -5   0 1233.78    8.60
  -7   5   0 1208.38    8.70
  -9  -5   0  106.59   10.00
   9  -5   0   99.09    9.70
  -9   5   0  105.29    9.60
   9   5   0   92.79   10.20
 -11  -5   0  696.73   14.20
 -11   5   0  706.73   14.70
  11   5   0  696.23   14.80
  11  -5   0  670.93   14.60
   0  -6   0 1698.03    5.70
   0   6   0 1736.73    5.60
   0  -6   0 1934.91    4.70
   0   6   0 1857.41    4.40
  -2   6   0  887.31    5.70
   2   6   0  959.40    5.80
   2  -6   0  955.00    5.60
   2  -6   0  928.51    6.20
  -4  -6   0 1756.32    7.00
   4   6   0 1709.23    7.00
   4  -6   0 1678.73    7.30
  -4   6   0 1676.73    7.30
   6  -6   0  350.66    7.40
   6   6   0  352.76    7.10
  -6   6   0  372.76    7.40
  -6  -6   0  364.96    7.10
   8  -6   0  286.47    9.20
  -8  -6   0  309.97    9.90
   8   6   0  300.77   10.00
  -8   6   0  298.07    9.00
 -10  -6   0  106.09   12.50
  10  -6   0  104.59   11.90
 -10   6   0  108.99   11.60
  10   6   0  102.59   11.90
 -12   6   0  300.27   17.20
  12  -6   0  292.37   17.30
  12   6   0  291.47   16.40
 -12  -6   0  297.07   16.40
  -1   7   0  645.54    5.10
   1   7   0  654.13    5.00
   1   7   0  686.33    4.80
   1   7   0  711.93    4.10
   1  -7   0  638.44    5.60
   1  -7   0  704.63    4.80
  -3   7   0  761.62    6.10
   3   7   0  774.32    5.80
   3  -7   0  793.62    5.90
  -3  -7   0  802.22    5.90
   3  -7   0  753.42    6.70
  -5   7   0 1701.43    8.10
   5   7   0 1762.12    8.00
  -5  -7   0 1851.61    8.00
   5  -7   0 1683.03    8.20
   7   7   0   47.20    7.90
  -7  -7   0   27.70    7.70
   7  -7   0   38.40    7.90
  -7   7   0   29.50    8.00
   9  -7   0  488.95   11.20
  -9   7   0  491.75   11.60
   9   7   0  515.95   11.40
  -9  -7   0  516.95   11.20
  11  -7   0   56.79   14.50
 -11  -7   0   52.39   13.80
  11   7   0   53.29   13.60
 -11   7   0   54.19   15.30
   0  -8   0   77.19    5.30
   0   8   0   73.19    4.70
   0  -8   0   83.89    4.70
   0   8   0   77.29    4.30
   2   8   0 3944.51    6.80
   2   8   0 3472.55    7.60
   2  -8   0 3465.15    8.30
   2  -8   0 3654.53    8.00
  -2   8   0 3462.05    7.90
   2   8   0 3598.04    8.10
   4  -8   0  104.39    6.00
  -4   8   0   76.49    6.20
   4  -8   0   86.59    6.20
   4   8   0   93.99    6.60
  -4  -8   0  104.89    5.90
   6  -8   0  922.41    8.40
  -6  -8   0  910.11    9.20
   6   8   0  880.41    8.50
   6  -8   0  871.51    9.00
  -6   8   0  849.81    8.30
  -8  -8   0    9.80    9.40
   8  -8   0    4.00    9.90
  -8   8   0    1.40   10.60
   8   8   0   -5.50    9.40
  10  -8   0 1048.20   14.40
 -10  -8   0 1053.49   13.50
 -10   8   0 1005.90   14.40
  10   8   0 1043.40   13.50
  12  -8   0   -2.60   18.20
  12  -8   0   -8.90   17.70
  12   8   0    9.20   17.40
 -12  -8   0   -2.50   17.60
 -12   8   0   16.40   17.80
  -1   9   0   12.00    5.60
   1  -9   0   23.70    5.20
   1  -9   0    0.80    5.60
   1   9   0    6.80    5.30
   1   9   0    4.80    4.50
   1   9   0    5.10    5.20
  -3   9   0  794.92    6.80
   3   9   0  869.81    7.20
   3  -9   0  892.81    7.10
   3  -9   0  810.22    6.80
   3   9   0  914.21    5.90
   3   9   0  830.42    6.80
  -5   9   0   79.79    7.30
   5  -9   0   78.09    7.80
   5  -9   0   66.79    8.00
   5   9   0   74.49    8.20
  -5  -9   0   77.29    8.10
  -7  -9   0  280.67    9.90
   7  -9   0  288.37    9.40
  -7   9   0  265.37    9.60
   7   9   0  262.67    8.80
   7  -9   0  263.07   10.20
  -9  -9   0    4.30   12.00
   9  -9   0   -0.60   11.70
  -9   9   0    5.20   12.40
   9   9   0    5.60   12.00
   9  -9   0   15.10   11.80
  11  -9   0  299.17   16.60
 -11  -9   0  279.47   16.90
  11  -9   0  287.17   16.50
  11   9   0  269.27   15.60
 -11   9   0  280.47   15.30
   0 -10   0 9479.95   12.20
  -2  10   0   -0.60    5.80
   2  10   0   -2.90    5.20
   2 -10   0    3.00    5.90
   2  10   0    5.30    6.20
   2 -10   0   -9.60    6.50
   2  10   0   -0.80    6.10
   4  10   0  307.07    7.50
   4 -10   0  293.97    7.60
   4 -10   0  321.77    7.90
   4  10   0  309.97    7.80
  -4  10   0  302.27    7.70
   4  10   0  348.67    5.90
   6  10   0    3.10    8.80
  -6  10   0    8.80    8.60
  -6 -10   0    8.40    8.00
   6 -10   0    6.30    8.50
   6 -10   0    8.90    9.10
   8 -10   0 2504.15   14.10
  -8 -10   0 2605.94   13.30
  -8  10   0 2517.75   14.50
   8 -10   0 2638.84   15.10
   8  10   0 2621.24   13.20
 -10 -10   0   16.70   14.70
  10  10   0   -7.90   14.70
  10 -10   0    6.20   13.60
 -10  10   0   22.50   14.50
  10 -10   0    9.10   14.00
   1  11   0  137.39    5.10
   1 -11   0  140.89    6.20
   1 -11   0  117.69    6.30
  -1  11   0  129.89    6.90
   1  11   0  120.99    6.60
   1  11   0  123.09    6.00
  -3  11   0   -6.40    7.90
   3 -11   0   -8.50    7.00
   3  11   0   11.80    6.40
   3  11   0   -0.70    5.60
   3 -11   0    5.80    7.80
   3  11   0    3.50    6.60
   5  11   0  321.47    8.10
   5  11   0  324.67    8.60
  -5  11   0  341.57    8.60
   5 -11   0  324.47    8.40
   5 -11   0  353.86    8.90
  -7  11   0  135.59   10.90
   7 -11   0  129.89   10.90
   7 -11   0  134.89   10.00
   7  11   0  137.09   10.10
  -7 -11   0  149.29    9.30
  -9 -11   0    1.70   13.70
   9 -11   0   -4.40   12.80
   9 -11   0    6.90   12.80
  -9  11   0    1.60   12.70
   9  11   0    0.60   12.70
 -11 -11   0   83.59   17.00
  11 -11   0   86.09   18.00
  11  11   0   93.19   17.00
  11 -11   0   85.99   17.70
 -11  11   0   96.09   18.90
   0  12   0  141.79    7.30
   0  12   0  144.99    5.80
   2  12   0 2318.57    9.30
   2  12   0 2461.25    7.70
  -2  12   0 2257.17    9.90
   2 -12   0 2503.55    8.90
   2 -12   0 2256.77    9.80
   2  12   0 2381.26    8.80
   4  12   0   48.70    8.00
   4  12   0   56.29    7.70
   4  12   0   49.40    6.10
  -4  12   0   51.69    8.60
   4 -12   0   49.40    7.90
   4 -12   0   41.80    7.80
   6 -12   0 1191.48   10.40
   6  12   0 1113.29   10.80
   6 -12   0 1103.49   10.50
  -6  12   0 1122.69   10.60
   6  12   0 1123.19   11.20
   8 -12   0    9.30   11.80
   8  12   0   13.30   11.30
   8 -12   0   16.40   11.80
  -8  12   0   -5.10   12.90
 -10 -12   0  755.32   16.30
  10 -12   0  689.13   17.30
  10 -12   0  683.03   17.90
  10  12   0  696.53   17.20
 -10  12   0  704.33   18.00
   1 -13   0  409.36    6.80
   1  13   0  390.26    7.70
   1 -13   0  387.56    7.90
  -1  13   0  376.76    8.10
   1  13   0  407.96    6.20
   1  13   0  396.76    7.50
   3  13   0   39.00    6.30
   3  13   0   28.50    7.80
   3  13   0   33.50    7.60
  -3  13   0   33.40    8.10
   3 -13   0   46.80    8.10
   3 -13   0   40.60    7.40
   5  13   0  307.87    7.80
   5  13   0  268.97    9.70
   5  13   0  264.97   10.20
   5 -13   0  277.77    9.20
  -5  13   0  277.07    9.40
   5 -13   0  274.57    9.10
   7 -13   0    9.00   11.40
  -7  13   0   15.50   11.50
   7 -13   0   15.60   11.20
   7  13   0   12.20   11.30
   7  13   0    6.20   11.60
   9 -13   0  339.17   15.10
   9 -13   0  322.47   15.20
  -9  13   0  338.27   16.40
   9  13   0  339.27   14.40
   0  14   0 1119.09    9.30
   0  14   0 1214.28    9.20
   2 -14   0   97.69    7.40
   2  14   0   95.19    8.30
   2 -14   0   99.29    8.70
  -2  14   0   86.09    8.70
   2  14   0  101.99    6.50
   2  14   0   86.99    8.20
  -4  14   0  898.11   11.10
   4  14   0 1051.29    8.30
   4 -14   0  917.21   11.30
   4 -14   0 1004.70   10.40
   4  14   0  911.21   10.20
   4  14   0  934.11   10.90
   6  14   0    7.90   11.20
   6  14   0    6.60    8.40
   6  14   0   22.70    9.50
   6 -14   0   14.80   11.20
   6  14   0   11.60    5.00
   6 -14   0   16.80   11.00
  -6  14   0    4.10   12.20
   6  14   0   10.00    4.60
   8  14   0  453.55   14.20
   8 -14   0  452.75   15.20
   8 -14   0  469.85   15.20
  -8  14   0  453.95   15.70
   8  14   0  494.15   11.00
   8  14   0  436.86   15.20
   1  15   0  283.77    9.30
   1  15   0  313.07    7.40
   1  15   0  309.07    9.20
  -1  15   0  278.97    9.60
   3  15   0  513.15   10.20
   3  15   0  557.04    7.70
   3 -15   0  495.25   10.60
  -3  15   0  492.65   10.70
   3  15   0  508.65   10.00
   3 -15   0  560.04   10.10
   5  15   0  143.39    8.30
   5 -15   0  126.59   11.50
   5  15   0  135.49   10.70
   5  15   0  128.69    9.60
  -5  15   0  132.49   10.60
   5 -15   0  135.89   11.00
  -7  15   0  495.35   15.60
   7  15   0  550.44   11.10
   7  15   0  491.35   14.00
   7 -15   0  526.85   13.50
   7 -15   0  477.65   14.90
   7  15   0  492.55   13.10
   9 -15   0   24.20   16.90
  -9  15   0   40.10   17.20
   0  16   0  194.28   10.00
   0  16   0  186.78   10.00
   2 -16   0  376.56    9.70
  -2  16   0  334.77   10.90
   2  16   0  332.07   10.30
   2  16   0  378.76    7.80
   2 -16   0  341.87   10.30
   2  16   0  370.36   10.40
   4 -16   0  439.96   11.10
   4  16   0  423.86   11.30
   4  16   0  418.96   11.20
   4  16   0  443.06    8.30
   4 -16   0  404.66   11.60
  -4  16   0  412.46   12.10
   6  16   0  231.18    6.90
   6 -16   0  203.68   13.20
   6  16   0  235.08   10.40
   6  16   0  221.08   13.00
  -6  16   0  214.68   14.60
   6 -16   0  215.68   13.60
   6  16   0  216.08   13.80
   8 -16   0   29.60   17.00
   8  16   0   37.50   16.90
  -8  16   0   47.70   17.30
   8  16   0   44.80   13.10
   8  16   0   45.40   16.80
   8 -16   0   46.00   17.30
   1  17   0  198.88   10.60
  -1  17   0  195.28    9.90
  -1  17   0  184.48   11.20
   1  17   0  198.28   10.90
   3 -17   0  271.57   10.80
   3  17   0  260.47    8.70
   3 -17   0  247.18   12.00
   3  17   0  231.98   11.70
   3  17   0  238.08   11.10
  -3  17   0  223.58   12.20
   5 -17   0  604.44   13.50
   5 -17   0  605.24   13.50
   5  17   0  608.34   13.40
   5  17   0  631.94   10.30
   5  17   0  644.74   13.20
  -5  17   0  598.74   14.50
   7 -17   0   19.60   17.00
   7  17   0   30.70   12.10
   7  17   0   37.60   16.30
   7 -17   0   18.00   15.10
   7  17   0   39.60   14.60
  -7  17   0   35.30   17.10
   0  18   0   96.09   11.70
   0  18   0   93.69   11.60
   2  18   0  621.84   12.60
  -2  18   0  599.84   12.90
   2  18   0  618.94   12.50
   4  18   0   23.10   10.00
  -4  18   0   29.70   14.00
   4 -18   0   16.80   14.20
   4  18   0   11.60   13.50
   4  18   0   21.30   12.70
   4 -18   0   31.60   12.90
   6  18   0  302.37   11.70
   6 -18   0  265.07   16.40
   6  18   0  282.37   16.40
  -6  18   0  276.87   18.00
   6  18   0  301.17    8.80
   6  18   0  285.67   15.80
   6  18   0  283.77    8.70
   6 -18   0  274.87   17.10
  -1  19   0   14.60   13.90
  -1  19   0   20.00   13.50
   1  19   0   23.30   13.20
   1  19   0   17.20   13.30
  -3  19   0  269.47   15.10
   3  19   0  249.88   14.30
   3  19   0  246.18   14.60
   0  20   0 1119.79   17.20
   0  20   0 1094.29   16.90
   2  20   0   -1.90   15.60
   2  20   0   -1.70   14.90
  -2  20   0   -2.30   16.20
  -2  20   0    9.00   15.80
 -12   0   1   16.40   14.40
 -12   0   1   16.30    7.60
  12   0  -1   23.10   15.20
  10   0  -1 1110.39   11.80
 -10   0   1 1085.99   11.40
 -10   0   1 1102.09    7.30
   8   0  -1   81.49    7.50
  -8   0   1   79.19    5.00
  -8   0   1   79.09    7.40
  -6   0   1 1756.52    7.70
  -6   0   1 1833.12    6.20
   6   0  -1 1813.42    7.90
  -4   0   1  684.63    4.70
   4   0  -1  703.13    5.70
  -4   0   1  663.43    6.20
  -2   0   1 2996.80    5.30
   2   0  -1 2959.30    5.50
   2   0  -1 2994.70    5.30
  -2   0   1 2949.00    5.30
   0   0   1 2780.52    5.30
   0   0  -1 2791.82    5.30
   0   0   1 2937.71    4.10
   0   0  -1 3021.30    4.70
   0   0   1 2903.41    4.20
   2   0   1 1161.48    4.70
  -2   0  -1 1143.29    4.70
   2   0   1 1191.78    4.40
  -4   0  -1 1284.47    6.90
   4   0   1 1289.67    7.00
   6   0   1  487.95    7.40
  -6   0  -1  483.35    7.20
  -8   0  -1 1219.18   10.00
   8   0   1 1225.38   10.20
  10   0   1   50.79   10.60
 -10   0  -1   47.50   10.80
  12   0   1  587.14   16.30
 -12   0  -1  567.04    6.40
 -12   0  -1  588.84   17.10
 -12   0  -1  620.54    7.10
  13  -1  -1   16.70   17.60
 -13   1   1   13.90    9.30
 -13  -1   1   -3.60   17.10
 -13   1   1   17.70   17.50
  13   1  -1   10.30   17.10
 -11  -1   1  204.28    5.90
  11  -1  -1  211.98   12.70
  11   1  -1  220.98   12.70
 -11   1   1  203.18    7.90
 -11   1   1  205.78   12.30
 -11  -1   1  187.88   13.50
  -9   1   1  123.79    9.10
  -9  -1   1  134.99    8.90
   9   1  -1  138.49    8.90
  -9  -1   1  138.99    5.30
  -9   1   1  125.99    6.70
   9  -1  -1  128.49    9.30
  -7  -1   1 1177.58    5.30
  -7  -1   1 1124.49    8.00
  -7   1   1 1192.68    8.80
   7  -1  -1 1149.48    8.90
  -7   1   1 1188.18    6.40
   7   1  -1 1186.68    8.10
   5  -1  -1  445.46    6.70
  -5   1   1  439.76    6.60
  -5  -1   1  444.16    5.80
   5   1  -1  442.66    5.90
  -5  -1   1  446.86    4.20
  -5   1   1  454.25    4.90
  -3  -1   1 2444.26    5.60
  -3   1   1 2434.86    5.90
  -3   1   1 2521.25    5.50
   3   1  -1 2509.55    4.80
   3  -1  -1 2418.16    6.00
  -3  -1   1 2503.85    5.10
   3   1  -1 2453.85    5.70
   1   1  -1 1498.85    3.10
  -1  -1   1 1440.26    3.00
  -1   1   1 1440.66    5.10
   1  -1  -1 1453.75    4.80
   1  -1  -1 1457.35    5.00
  -1  -1   1 1394.26    4.70
   1   1  -1 1396.66    5.10
  -1   1   1 1444.56    4.40
   1   1   1 3907.71    5.40
  -1   1  -1 3977.80    5.90
  -1  -1  -1 3935.41    5.70
   1   1   1 3880.11    5.70
  -1  -1  -1 3968.00    5.10
   1  -1   1 4054.79    5.80
   3  -1   1  424.56    5.00
  -3  -1  -1  462.05    3.60
  -3   1  -1  416.86    4.90
  -3  -1  -1  433.46    5.30
   3   1   1  428.06    5.30
   5   1   1 1042.80    7.50
  -5  -1  -1 1053.69    7.30
  -5   1  -1 1034.50    7.00
   5  -1   1 1056.89    7.10
  -7   1  -1  354.56    7.50
   7   1   1  355.96    7.90
  -7  -1  -1  343.57    7.80
   7  -1   1  352.06    7.60
   9   1   1  850.91   10.50
   9  -1   1  851.11   10.50
  -9   1  -1  831.22   10.10
  -9  -1  -1  825.22   10.60
 -11   1  -1   54.49   13.40
  11   1   1   59.89   13.30
 -11  -1  -1   63.09   13.90
  11  -1   1   47.80   13.50
 -13  -1  -1  115.49   20.50
 -12   2   1  498.65   15.60
  12   2  -1  473.95   14.60
  12  -2  -1  479.75   15.20
 -12   2   1  487.25    9.80
 -12  -2   1  500.05   14.50
 -10   2   1   -1.60   10.10
 -10  -2   1   -4.40    4.60
 -10   2   1    4.40    7.30
  10  -2  -1    5.80   10.20
 -10  -2   1   -5.40   11.30
  10   2  -1   -0.60   11.40
  -8   2   1 1482.65    7.40
   8   2  -1 1442.86    9.10
   8  -2  -1 1407.66    9.50
  -8  -2   1 1433.16    9.00
  -8  -2   1 1402.06    5.30
  -8   2   1 1412.66    9.40
  -6   2   1  166.98    6.40
  -6  -2   1  168.58    4.00
   6   2  -1  165.28    6.70
  -6  -2   1  165.08    6.00
  -6   2   1  170.68    5.60
   6  -2  -1  155.28    6.50
   4   2  -1 1224.98    4.10
  -4   2   1 1182.58    7.00
  -4  -2   1 1161.58    5.90
  -4   2   1 1226.98    5.50
   4   2  -1 1173.08    5.70
   4  -2  -1 1201.18    7.00
  -4  -2   1 1191.68    4.10
   2   2  -1  911.51    3.80
  -2  -2   1  892.61    3.60
  -2  -2   1  894.41    4.10
   2  -2  -1  899.11    5.60
   2   2  -1  915.91    4.10
  -2   2   1  929.21    4.50
  -2   2   1  875.31    4.90
   0   2   1 2435.16    5.20
   0  -2  -1 2372.76    5.40
   0   2  -1 2481.65    5.60
   0  -2  -1 2430.36    5.10
   0   2   1 2383.76    5.40
   0  -2   1 2539.15    5.60
   2  -2   1 1538.65    4.80
   2   2   1 1559.34    5.60
  -2   2  -1 1512.55    4.70
  -2  -2  -1 1635.64    4.10
   2   2   1 1651.93    3.90
  -2  -2  -1 1606.24    5.70
   2  -2   1 1571.74    5.50
  -4   2  -1  215.98    5.70
   4  -2   1  198.68    5.90
  -4  -2  -1  223.48    6.60
  -4  -2  -1  223.58    3.20
   4   2   1  213.48    6.70
  -6  -2  -1  873.51    3.80
   6   2   1  843.92    7.70
  -6  -2  -1  835.82    7.60
  -6   2  -1  787.52    7.90
   6  -2   1  809.92    7.60
   8   2   1  198.88    8.70
  -8  -2  -1  228.88    3.80
  -8   2  -1  212.68    8.30
   8  -2   1  238.98    8.60
  -8  -2  -1  233.58    8.60
 -10  -2  -1  746.53   12.10
 -10   2  -1  755.72   12.40
  10   2   1  788.82   12.20
  10  -2   1  785.02   12.30
 -12  -2  -1   28.90   16.20
  12   2   1    4.60   16.00
  12  -2   1    4.90   15.90
 -12   2  -1   10.10   16.10
 -13  -3   1  557.64   19.20
 -13   3   1  520.15   12.50
  13   3  -1  541.15   19.10
 -13   3   1  549.65   19.10
  13  -3  -1  566.64   18.60
 -11   3   1   16.80   12.00
  11  -3  -1    6.80   12.40
 -11   3   1    4.80    8.80
 -11  -3   1    7.70   12.10
  11   3  -1    8.00   13.20
   9   3  -1  676.33   10.70
  -9   3   1  660.43   10.10
   9  -3  -1  650.63   10.10
  -9  -3   1  690.33   10.60
  -9  -3   1  659.33    4.20
  -9   3   1  674.13    7.90
  -7  -3   1   41.90    7.40
   7  -3  -1   42.30    7.40
  -7   3   1   35.70    7.40
   7   3  -1   32.50    7.50
  -7  -3   1   37.80    3.40
   5  -3  -1 3888.51    9.60
  -5   3   1 3832.52    9.40
   5   3  -1 3869.01    8.50
  -5  -3   1 3806.52    8.40
   3  -3  -1   13.60    5.10
  -3   3   1   17.40    5.10
   3   3  -1   24.00    3.50
   3   3  -1   23.20    3.80
  -3  -3   1   17.80    3.80
  -1   3  -1  141.59    3.00
  -1   3  -1  157.38    4.20
   1   3   1  155.68    3.60
   1   3   1  151.78    1.70
   1   3   1  158.68    4.70
   1  -3   1  167.78    4.70
   1  -3   1  142.39    3.00
  -1  -3  -1  155.48    3.60
   3  -3   1 2016.00    6.30
  -3   3  -1 1955.90    6.10
  -3  -3  -1 2079.79    7.20
   3  -3   1 2061.29    7.20
   3   3   1 2043.40    7.30
  -3  -3  -1 2142.39    3.80
   5  -3   1   12.40    6.70
   5   3   1   17.20    6.80
  -5  -3  -1   10.10    6.70
  -5  -3  -1    7.10    2.50
  -5   3  -1   10.10    5.80
   7  -3   1 3027.20   10.40
   7   3   1 2976.60   11.10
  -7   3  -1 2989.00   10.20
  -7  -3  -1 3071.49   10.90
   9  -3   1   14.90    9.80
   9   3   1    2.30    9.90
  -9   3  -1   24.10    9.80
  -9  -3  -1   13.60    9.80
  11  -3   1  312.87   14.60
 -11  -3  -1  312.47   13.90
  11   3   1  315.87   14.00
 -11   3  -1  303.37   14.30
 -12  -4   1   -1.80   15.00
  12   4  -1   13.10   14.40
 -12   4   1   10.80   15.60
  12  -4  -1   21.00   14.90
 -12   4   1    9.30   11.20
  10   4  -1  323.97   11.90
  10  -4  -1  299.07   10.90
 -10  -4   1  310.67   10.80
 -10   4   1  321.27    9.20
 -10   4   1  321.17   11.20
   8   4  -1   52.39    7.90
  -8   4   1   58.79    8.10
   8  -4  -1   58.79    8.40
  -8  -4   1   52.79    8.50
   6   4  -1  953.00    6.90
  -6   4   1  938.41    7.70
  -6  -4   1  952.70    7.30
   6  -4  -1  918.31    7.60
  -4   4   1   26.80    6.60
  -4  -4   1   17.70    4.80
   4   4  -1   23.20    3.40
   4   4  -1   19.60    4.80
   4  -4  -1   18.20    6.70
   2  -4  -1   72.19    5.10
   2   4  -1   83.29    3.10
  -2   4   1   68.79    5.20
  -2  -4   1   90.39    3.20
   0   4   1  399.26    4.90
   0  -4   1  393.46    2.40
   0  -4  -1  486.65    1.50
   0  -4   1  448.86    4.80
   0   4   1  425.76    4.70
   0   4  -1  426.56    4.80
   0  -4  -1  400.16    4.90
   0   4  -1  370.76    2.10
  -2   4  -1  414.76    4.70
   2  -4   1  414.66    5.40
  -2  -4  -1  409.96    5.50
   2   4   1  395.26    5.50
   2   4   1  407.56    3.50
  -2   4  -1  369.86    4.20
   2  -4   1  370.96    4.00
   4   4   1  209.48    6.70
  -4   4  -1  194.68    5.30
   4  -4   1  213.08    6.60
   4  -4   1  182.18    5.40
  -4  -4  -1  197.68    6.60
  -6   4  -1   -9.90    6.60
   6   4   1   -2.80    7.20
  -6  -4  -1   -2.90    7.00
   6  -4   1    7.30    6.60
   8  -4   1  353.76    9.20
  -8   4  -1  372.46    8.80
   8   4   1  374.26    9.40
  -8  -4  -1  383.26    9.40
  10  -4   1   25.80   11.60
 -10  -4  -1   23.10   11.40
 -10   4  -1   17.90   11.90
  10   4   1   17.70   11.50
  12   4   1  252.57   16.80
  12  -4   1  250.27   16.60
  12  -4   1  267.97   16.10
 -12  -4  -1  251.37   17.40
 -12   4  -1  237.28   16.60
 -13  -5   1   38.40   19.40
 -13   5   1   40.50   18.50
  13   5  -1   55.99   18.10
  13  -5  -1   52.09   19.60
 -11   5   1 1822.02   12.10
  11  -5  -1 1769.32   14.70
  11   5  -1 1818.92   14.50
 -11   5   1 1759.62   15.50
 -11  -5   1 1811.62   15.30
  -9   5   1   11.90    9.60
  -9  -5   1    8.30    8.90
   9   5  -1   20.90    9.00
   9  -5  -1   21.30    9.80
  -7  -5   1  201.58    8.20
   7   5  -1  184.78    8.20
   7  -5  -1  184.88    8.10
  -7   5   1  183.38    8.10
   5   5  -1   -1.30    3.30
  -5   5   1   12.60    6.60
   5   5  -1   -2.50    5.80
  -5  -5   1    0.00    5.70
   5  -5  -1   -6.40    6.70
  -1   5   1    5.90    5.00
   1  -5  -1    3.60    5.20
   1   5  -1    8.30    4.90
   1   5  -1    5.80    2.60
   1   5  -1    9.00    2.80
   1  -5   1   19.00    5.30
   1   5   1   18.40    5.10
  -1   5  -1   31.30    5.40
   1   5   1  107.79    4.00
   1   5   1   48.90    5.10
  -1   5  -1    5.30    3.30
   1  -5   1   18.00    3.00
  -3  -5  -1    9.70    6.30
   3   5   1    8.90    6.40
   3  -5   1    2.40    4.90
   3  -5   1   -8.30    6.30
  -3   5  -1    7.20    4.80
   3   5   1   -1.90    3.20
   5   5   1 9223.48   13.60
  -5  -5  -1 9349.26   13.60
   5  -5   1 8855.81   12.30
  -5   5  -1 9028.00   12.60
   5  -5   1 9199.68   13.50
   7   5   1   -0.40    8.10
  -7  -5  -1   -4.10    7.80
  -7   5  -1   11.80    7.60
   7  -5   1   -9.20    7.90
   7  -5   1    2.80    8.40
   9   5   1  364.56   11.00
  -9   5  -1  374.86   11.20
   9  -5   1  383.66   10.90
  -9  -5  -1  382.36   10.80
   9  -5   1  351.46   11.20
  11  -5   1   -1.10   14.40
  11  -5   1    1.30   14.80
  11   5   1    4.70   14.60
 -11  -5  -1   10.00   14.50
 -11   5  -1   20.90   14.50
 -12   6   1    7.60   12.80
 -12  -6   1    4.40   16.40
  12  -6  -1    2.60   16.70
  12   6  -1   -3.70   16.40
 -12   6   1  -23.20   16.60
 -10   6   1  225.28    9.40
  10  -6  -1  211.38   11.60
 -10  -6   1  239.38   10.90
 -10   6   1  230.88   11.80
  10   6  -1  247.48   10.80
   8  -6  -1  391.76    9.60
  -8  -6   1  422.26    9.30
  -8   6   1  410.26    9.40
   8   6  -1  420.96    9.30
  -6  -6   1  261.67    6.90
   6  -6  -1  237.48    7.60
  -6   6   1  257.47    7.60
   6   6  -1  260.17    7.00
   4   6  -1  166.18    5.10
  -4  -6   1  157.08    5.10
   4   6  -1  164.48    3.70
   4  -6  -1  145.59    6.70
  -4   6   1  138.69    6.70
  -2   6   1  335.37    6.60
   2   6  -1  372.46    5.50
   2  -6  -1  354.06    6.60
   2   6  -1  359.96    3.90
   0  -6   1   36.50    5.20
   0  -6  -1   26.50    6.00
   0  -6   1   33.30    3.10
   0   6   1   25.90    6.00
   0   6  -1   26.60    2.80
   0   6  -1   32.80    5.20
   0  -6  -1   34.90    2.20
  -2   6  -1   84.39    4.10
   2   6   1  106.99    4.10
   2  -6   1   92.49    4.50
   2   6   1   95.69    6.20
   2  -6   1   94.59    6.00
   2   6   1  112.29    6.40
  -2   6  -1  103.19    6.10
  -4  -6  -1  183.18    6.50
   4   6   1  168.48    6.40
   4   6   1  191.58    3.10
   4  -6   1  158.58    6.00
  -4   6  -1  166.98    5.30
   4  -6   1  176.48    6.50
  -6   6  -1   59.29    7.20
  -6  -6  -1   68.19    7.20
   6   6   1   45.90    7.30
   6  -6   1   61.39    7.50
   6  -6   1   65.09    7.30
  -8  -6  -1  184.48    9.40
   8   6   1  188.48    9.50
   8  -6   1  189.68    9.50
   8  -6   1  146.19    9.60
  -8   6  -1  187.28    9.40
  10  -6   1  179.48   12.10
  10  -6   1  176.38   12.60
  10   6   1  183.58   13.30
 -10  -6  -1  179.08   13.30
 -10   6  -1  179.48   12.50
  12  -6   1  131.39   18.40
  12  -6   1  130.69   17.50
 -12  -6  -1  132.89   18.30
  12   6   1  134.49   18.30
 -12   6  -1  121.49   17.50
  11   7  -1   -9.90   14.60
 -11   7   1    7.10   11.60
  11  -7  -1   20.40   14.30
 -11   7   1   -4.60   14.20
 -11  -7   1   15.70   13.10
  -9  -7   1  818.62   10.90
   9   7  -1  808.62   11.20
   9  -7  -1  784.42   11.50
  -9   7   1  791.72   11.30
   7  -7  -1   11.80    8.20
  -7   7   1   12.80    8.60
   7   7  -1    4.80    8.00
  -7  -7   1    8.30    7.10
  -5   7   1 3050.09   10.00
  -5  -7   1 3189.38    8.90
   5  -7  -1 2959.10   10.00
   5   7  -1 3016.60    8.60
   5   7  -1 3097.69    5.40
  -3   7   1   92.89    6.40
   3   7  -1   90.79    4.40
   3  -7  -1   95.69    6.40
  -3  -7   1  107.59    4.80
   1   7  -1 4236.68    6.00
   1   7  -1 4549.94    6.30
   1  -7  -1 4284.97    9.10
  -1   7   1 4256.17    9.10
   1   7  -1 4654.53    8.40
   1  -7   1   32.90    5.40
   1   7   1   22.10    6.20
   1  -7   1   15.90    4.10
  -1   7  -1   26.10    4.00
  -1   7  -1   39.70    5.50
   1   7   1   28.00    6.10
   3   7   1 2281.37    8.20
   3  -7   1 2223.58    7.10
  -3   7  -1 2178.88    7.00
   3  -7   1 2411.66    8.20
   3   7   1 2421.46    5.50
   5  -7   1   25.10    7.60
   5   7   1   17.40    7.00
  -5  -7  -1   24.10    7.00
   5  -7   1   30.60    7.10
  -5   7  -1   27.60    6.30
   7   7   1 2266.57   11.00
  -7   7  -1 2267.27   11.50
   7  -7   1 2272.67   11.00
   7  -7   1 2355.36   11.60
  -7  -7  -1 2326.57   11.10
   9   7   1    2.10   11.40
   9  -7   1    1.40   10.90
   9  -7   1   -8.20   11.00
  -9  -7  -1    7.00   11.20
  -9   7  -1   -5.20   11.90
  11  -7   1  458.95   15.60
  11  -7   1  430.76   15.20
  11   7   1  395.06   16.30
 -11   7  -1  409.66   15.20
 -11  -7  -1  434.76   16.40
 -12   8   1  417.26   15.50
  12  -8  -1  399.16   18.40
 -12  -8   1  386.26   18.00
  12   8  -1  394.46   18.00
 -12   8   1  389.86   19.00
 -10   8   1    8.20   12.20
 -10  -8   1    6.10   12.50
  10   8  -1   15.80   12.40
  10  -8  -1    5.30   12.60
  -8  -8   1  650.33    9.90
   8  -8  -1  622.64   10.40
  -8   8   1  620.94   10.50
   8   8  -1  659.53   10.10
   6  -8  -1   11.70    7.60
   6   8  -1    6.00    7.00
   6   8  -1   12.10    3.30
  -6  -8   1    4.40    7.10
  -6   8   1    5.40    7.60
   4  -8  -1  881.31    7.90
  -4   8   1  909.91    7.80
   4   8  -1  929.51    6.00
  -4  -8   1  955.70    6.20
   2   8  -1  631.54    5.00
   2   8  -1  681.33    6.40
   2  -8  -1  595.44    6.70
   2   8  -1  602.14    5.10
  -2   8   1  602.24    6.70
   2  -8  -1  639.74    5.00
   0  -8   1  457.75    4.60
   0   8   1  465.35    6.30
   0  -8  -1  440.86    6.40
   0   8  -1  436.46    4.30
   0   8  -1  479.85    6.30
   0  -8   1  501.15    6.30
   2   8   1  255.87    6.30
  -2   8  -1  255.77    5.20
  -2   8  -1  267.47    6.20
   2  -8   1  262.87    5.70
   2   8   1  289.27    3.20
   2   8   1  259.57    6.40
   2  -8   1  279.27    6.10
   4   8   1  157.28    7.10
   4  -8   1  149.29    7.00
   4   8   1  163.28    3.80
  -4   8  -1  134.39    6.60
   4  -8   1  145.09    6.60
  -6  -8  -1  734.13    8.90
   6  -8   1  712.33    9.10
  -6   8  -1  673.83    8.20
   6  -8   1  688.93    9.00
   6   8   1  676.43    8.70
  -8   8  -1   72.89    9.60
  -8  -8  -1   61.19   10.50
   8  -8   1   82.89   10.40
   8  -8   1   60.89    9.60
   8   8   1   57.49   10.50
 -10   8  -1  372.26   13.50
  10  -8   1  390.56   14.10
  10  -8   1  364.16   13.30
  10   8   1  393.36   15.40
 -10  -8  -1  395.06   14.70
  11  -9  -1  280.77   16.70
 -11   9   1  276.57   15.90
  11   9  -1  268.77   15.90
 -11  -9   1  274.37   14.30
   9   9  -1   22.70    9.90
  -9   9   1   23.10   11.70
  -9  -9   1   21.10   11.00
   9  -9  -1   26.20   11.60
  -7  -9   1  946.41    9.00
   7   9  -1  907.61    8.60
   7  -9  -1  895.11   10.40
  -7   9   1  909.51   10.40
  -5   9   1  136.89    7.50
   5  -9  -1  140.89    8.10
   5   9  -1  123.19    6.30
   5   9  -1  131.49    4.30
  -5  -9   1  144.39    6.90
   3   9  -1 1674.63    6.60
   3   9  -1 1666.13    6.50
   3  -9  -1 1721.53    6.80
   3  -9  -1 1664.83    8.50
  -3   9   1 1656.83    8.40
   3   9  -1 1805.92    7.80
   1   9  -1  387.66    6.20
   1   9  -1  371.66    5.10
  -1   9   1  345.57    6.50
   1   9  -1  335.97    5.00
   1  -9  -1  380.76    4.30
   1  -9  -1  346.27    7.10
   1  -9   1 2014.30    7.70
   1   9   1 1942.11    8.10
   1  -9   1 1829.32    6.50
  -1   9  -1 1820.42    6.50
   1   9   1 1808.32    7.90
  -1   9  -1 1970.70    7.70
  -3   9  -1   47.60    6.40
   3   9   1   53.49    6.90
   3  -9   1   50.09    5.90
   3   9   1   41.30    6.70
   3  -9   1   46.30    6.60
   3   9   1   47.80    4.80
   3   9   1   51.39    3.80
   5   9   1 1259.37    3.90
   5  -9   1 1129.29    8.70
  -5   9  -1 1082.09    8.50
   5  -9   1 1073.79    8.60
   5   9   1 1099.49    8.70
  -7  -9  -1  181.88   10.00
   7   9   1  188.88   10.20
  -7   9  -1  183.78    9.50
   7  -9   1  189.98    9.60
   7  -9   1  169.78    9.60
   9  -9   1  589.74   13.50
   9  -9   1  639.74   13.50
   9   9   1  622.24   14.40
  -9  -9  -1  638.24   13.50
  -9   9  -1  623.24   12.40
  11  -9   1   -1.60   17.70
  11   9   1   13.50   17.40
 -11  -9  -1   15.20   16.50
 -11   9  -1    5.80   15.80
  11  -9   1   -1.80   15.80
  10 -10  -1  700.63   15.30
  10  10  -1  725.93   14.60
 -10  10   1  711.63   15.60
 -10 -10   1  787.82   13.40
   8 -10  -1   58.09   11.30
  -8 -10   1   60.79   10.40
  -8  10   1   53.99   11.20
   8  10  -1   48.90    9.30
  -6 -10   1  988.10    8.40
   6 -10  -1  985.50    9.50
   6 -10  -1  944.21    9.90
   6  10  -1  992.70    4.80
   6  10  -1  964.90    8.40
  -6  10   1  957.10   10.00
   4  10  -1  280.27    5.80
   4  10  -1  267.57    6.20
   4 -10  -1  275.67    6.60
  -4  10   1  256.17    7.60
   4  10  -1  297.67    7.10
   4 -10  -1  261.07    7.50
   2  10  -1  946.61    5.80
   2  10  -1 1080.09    7.30
   2  10  -1 1020.90    6.00
   2 -10  -1  963.40    7.70
   2 -10  -1 1044.00    6.00
  -2  10   1  950.00    7.80
   0  10   1  770.72    7.30
   0 -10   1  893.81    7.30
   0  10  -1  797.82    5.40
   0  10  -1  831.72    7.30
   2 -10   1  522.95    6.50
   2  10   1  606.84    3.80
   2  10   1  545.05    7.30
  -2  10  -1  528.15    6.00
   2 -10   1  570.84    7.10
   2  10   1  551.44    8.00
  -4  10  -1  693.83    7.50
   4 -10   1  707.53    7.50
   4  10   1  724.23    8.10
   4  10   1  733.63    8.40
   4  10   1  837.42    5.30
   4  10   1  777.72    5.10
   4 -10   1  741.73    8.20
   6  10   1  206.48    9.80
   6 -10   1  211.98    9.60
   6 -10   1  214.28    8.70
  -6  10  -1  196.38    8.70
  -8  10  -1  655.03   11.70
  -8 -10  -1  712.33   12.60
   8  10   1  699.13   12.60
   8 -10   1  635.54   12.40
   8 -10   1  689.03   12.60
  10 -10   1   35.40   14.00
 -10  10  -1   45.10   15.50
 -10 -10  -1   28.50   15.10
  10 -10   1   32.90   16.00
  10  10   1   44.00   15.10
 -11 -11   1   47.10   15.90
  11  11  -1   39.00   17.00
  11 -11  -1   45.30   16.90
 -11  11   1   43.70   17.70
  11 -11  -1   33.60   17.90
  -9  11   1  158.98   13.90
   9 -11  -1  172.18   14.20
  -9 -11   1  164.88   12.00
   9 -11  -1  165.58   12.80
   9  11  -1  161.98   11.80
   7  11  -1  526.15    9.90
   7 -11  -1  505.45   11.50
  -7  11   1  510.05   11.60
  -7 -11   1  560.84    9.70
   7 -11  -1  543.15   10.40
  -5  11   1  334.57    9.90
   5 -11  -1  348.27    9.10
   5  11  -1  371.66    5.30
   5  11  -1  359.26    7.20
   5 -11  -1  362.26    7.80
   5  11  -1  401.36    7.60
   5  11  -1  356.36    6.90
   3 -11  -1  480.85    6.40
   3  11  -1  462.05    6.10
   3 -11  -1  463.25    7.90
   3  11  -1  516.25    7.10
   3  11  -1  472.45    6.30
  -3  11   1  463.75    8.00
   1 -11  -1  637.94    4.90
   1 -11  -1  566.94    7.70
   1  11  -1  599.24    6.20
  -1  11   1  563.14    7.70
   1  11  -1  621.34    7.50
   1  11  -1  593.94    5.60
   1  11   1 1100.39    8.30
   1 -11   1 1017.70    6.70
  -1  11  -1 1016.00    6.70
   1  11   1 1040.60    8.20
  -1  11  -1 1092.39    8.00
   1 -11   1 1150.68    8.60
  -3  11  -1  424.76    6.90
   3  11   1  429.66    8.00
   3  11   1  469.85    5.70
   3  11   1  443.66    8.00
   3  11   1  493.15    4.60
   3 -11   1  418.76    6.90
   3 -11   1  474.15    8.00
  -5  11  -1  226.38    8.30
   5  11   1  250.27    9.20
   5  11   1  276.67    4.80
   5 -11   1  266.07    9.30
   5  11   1  241.88    9.40
   5 -11   1  234.98    8.20
   7  11   1  239.68   12.40
   7 -11   1  244.98   10.70
   7 -11   1  280.17   12.40
  -7  11  -1  239.28   11.00
   9 -11   1  425.56   14.40
   9 -11   1  446.56   14.80
  -9 -11  -1  454.75   14.20
  -9  11  -1  419.16   14.60
   9  11   1  424.16   14.20
  10 -12  -1   20.90   16.30
  10 -12  -1    5.00   15.40
  10  12  -1    0.00   15.20
 -10 -12   1   -0.90   15.20
 -10  12   1    4.20   16.10
   8 -12  -1 1030.40   12.50
   8  12  -1  980.10   12.10
  -8  12   1  999.00   13.50
   8 -12  -1  951.00   13.90
   6  12  -1  192.98    8.50
   6  12  -1  165.18    8.10
   6 -12  -1  179.18    9.80
  -6  12   1  154.68   10.80
   6 -12  -1  169.08   10.80
   6  12  -1  172.68    8.50
   6  12  -1  173.98    4.90
  -4  12   1  433.46    9.50
   4  12  -1  428.86    6.90
   4  12  -1  445.56    7.40
   4 -12  -1  447.76   10.10
   4 -12  -1  461.45    7.90
   4  12  -1  486.85    7.90
   2 -12  -1  173.38    8.50
  -2  12   1  184.98    7.90
   2  12  -1  185.78    7.00
   2 -12  -1  193.38    5.80
   2  12  -1  179.58    5.80
   2  12  -1  189.68    6.20
   0  12   1  851.81    8.50
   0  12  -1  904.41    8.10
   0  12  -1  852.61    6.40
   2 -12   1  956.00    9.00
   2 -12   1  878.31    7.60
   2  12   1  878.61    8.90
  -2  12  -1  882.21    7.70
   2  12   1  912.01    9.00
   4  12   1  176.98    5.30
  -4  12  -1  131.49    7.90
   4 -12   1  160.08    8.70
   4 -12   1  151.98    7.70
   4  12   1  146.19    9.00
   4  12   1  160.68    5.60
   4  12   1  153.48    8.90
   6  12   1  338.17   10.60
   6  12   1  355.56   11.10
  -6  12  -1  320.47   10.20
   6 -12   1  328.47   10.60
   6 -12   1  339.97   11.00
   8 -12   1  102.79   13.40
   8  12   1  118.59   13.10
  -8  12  -1  107.29   12.60
   8 -12   1  101.39   12.70
 -10  12  -1  590.64   18.10
  10  12   1  601.24   18.30
  10 -12   1  581.34   18.10
  10 -12   1  599.44   18.40
   9 -13  -1  315.27   14.40
   9 -13  -1  295.17   15.60
  -9  13   1  285.87   15.90
   9  13  -1  322.27   13.80
   7 -13  -1   25.00   11.10
  -7  13   1   24.60   12.20
   7  13  -1   24.80   10.20
   7  13  -1   22.30   10.30
   7  13  -1   32.50    9.90
   7 -13  -1   25.10   12.10
   5 -13  -1 1128.39   11.60
   5 -13  -1 1155.58    9.70
   5  13  -1 1179.08    9.40
   5  13  -1 1237.68    9.60
   5  13  -1 1132.79    8.60
  -5  13   1 1098.09   11.60
   3  13  -1   64.19    7.00
   3 -13  -1   68.69    7.00
   3  13  -1   67.19    7.00
   3  13  -1   76.79    7.60
   3 -13  -1   74.89    8.80
  -3  13   1   76.59    8.90
   1  13  -1 1372.96    7.60
   1  13  -1 1458.25    8.10
   1 -13  -1 1358.56   10.00
   1  13  -1 1508.65    8.80
  -1  13   1 1427.26   10.10
  -1  13  -1   50.49    7.10
   1 -13   1   62.49    7.10
  -1  13  -1   58.69    7.80
   1 -13   1   56.69    7.80
   1  13   1   69.89    8.50
   1  13   1   48.40    8.40
   3  13   1  846.52    7.70
   3  13   1  843.22    5.20
   3  13   1  767.32   10.00
   3 -13   1  752.72    8.20
   3 -13   1  804.62    9.30
   3  13   1  757.22    9.70
  -3  13  -1  728.63    8.30
   5  13   1   54.09    5.90
  -5  13  -1   52.89    9.40
   5  13   1   51.59   10.90
   5 -13   1   45.20    9.90
   5  13   1   49.00    5.60
   5 -13   1   38.50    9.90
   5  13   1   57.29   10.20
   7  13   1  990.60   13.50
   7 -13   1 1008.10   12.50
   7  13   1 1159.58    8.80
  -7  13  -1  949.21   12.90
   7  13   1 1043.70   13.50
   7 -13   1 1069.19   13.70
   9 -13   1   13.50   16.00
  -9  13  -1   14.50   14.70
   9  13   1   21.60   16.00
   9 -13   1   29.00   14.40
   8 -14  -1   13.40   14.00
   8  14  -1    5.10   11.80
   8  14  -1   14.00   12.80
  -8  14   1   10.30   15.30
   8 -14  -1    5.50   14.00
   8  14  -1    8.90   12.00
  -6  14   1  535.05   12.30
   6  14  -1  582.24   10.10
   6 -14  -1  542.45   12.90
   6  14  -1  533.05   10.40
   6  14  -1  551.24   10.90
   6 -14  -1  579.04   11.10
   6  14  -1  558.34    6.50
   4  14  -1    6.40    8.10
   4 -14  -1    4.50    7.50
   4 -14  -1    4.00   10.00
   4  14  -1    1.80    7.90
   4  14  -1   10.40    7.20
  -4  14   1   -9.30   10.00
   2  14  -1   54.89    7.10
   2  14  -1   49.70    7.70
   2  14  -1   43.30    7.40
   2 -14  -1   55.59   10.10
   2 -14  -1   59.29    6.40
  -2  14   1   59.39   10.00
   0  14  -1  289.37    8.70
   0  14   1  274.47    9.00
   0  14  -1  269.97    6.80
   0  14   1  285.67   10.00
   0  14  -1  292.77    7.60
  -2  14  -1  314.27    7.70
   2 -14   1  350.76    9.50
   2 -14   1  329.27    8.10
   2  14   1  322.87   10.40
   2  14   1  355.16   10.60
   4  14   1  130.49   10.10
  -4  14  -1  133.99    9.30
   4  14   1  149.88    7.20
   4 -14   1  135.99    9.20
   4  14   1  138.39   10.30
   4  14   1  151.58    5.30
   4 -14   1  142.39    9.50
   6  14   1    2.60   12.10
   6  14   1    7.60   12.20
  -6  14  -1   10.30   11.20
   6  14   1    2.50    7.20
   6 -14   1    1.50   10.80
   6 -14   1   -6.80   13.10
  -8  14  -1  258.87   15.40
   8  14   1  261.47   15.30
   8 -14   1  246.98   14.90
   8  14   1  275.77    9.80
   8  14   1  229.08   15.50
   8 -14   1  247.18   15.40
  -9  15   1   12.60   18.10
   9 -15  -1   -2.50   15.80
   9 -15  -1   17.10   18.20
   7 -15  -1  325.27   13.00
   7 -15  -1  306.97   15.70
   7  15  -1  316.57   12.20
   7  15  -1  332.37   12.10
  -7  15   1  303.37   15.60
   7  15  -1  358.46   12.20
  -5  15   1    3.20   12.80
   5  15  -1    0.40    9.10
   5 -15  -1   10.10   10.20
   5  15  -1    4.00    8.80
   5 -15  -1   10.30   11.40
   5  15  -1   -4.50    9.20
   3 -15  -1 2888.91   10.50
   3 -15  -1 2609.74   13.90
   3  15  -1 2628.14   10.20
   3  15  -1 2925.31   12.40
   3  15  -1 2759.52   11.00
  -3  15   1 2597.84   13.50
  -1  15   1    5.40    9.30
   1  15  -1   -4.60    8.50
   1  15  -1    2.60    7.50
   1  15  -1    5.00    8.00
  -1  15  -1  461.85    8.60
   1  15   1  477.95   10.20
   1  15   1  451.95    9.90
  -3  15  -1    2.70    9.10
   3  15   1   -7.00   10.40
   3 -15   1   -1.80    9.00
   3  15   1   -0.40   10.30
   3  15   1    7.90    8.30
   3 -15   1    6.80   10.40
   5  15   1 2185.68    7.50
  -5  15  -1 1917.21   12.90
   5  15   1 1906.11   14.30
   5  15   1 2094.79    9.20
   5 -15   1 2058.09   15.00
   5 -15   1 1885.71   13.00
   5  15   1 1963.60   15.60
   7  15   1   -3.70   14.50
   7  15   1    4.60   13.90
   7  15   1    4.10    8.60
  -7  15  -1    1.00   13.30
   7 -15   1   11.30   14.60
   7 -15   1    3.70   13.20
  -8  16   1  244.68   19.00
   8  16  -1  263.37   15.40
   8  16  -1  262.57   15.10
   8 -16  -1  235.18   17.40
   8 -16  -1  238.88   16.60
   8  16  -1  278.57   14.60
   6 -16  -1   27.40   12.30
   6  16  -1   14.40   11.10
   6 -16  -1   20.40   14.00
  -6  16   1   21.40   15.10
   6  16  -1   23.80   10.70
   6  16  -1   17.00    7.90
   6  16  -1   11.90   11.40
   4  16  -1   12.60    9.70
   4  16  -1    4.70    8.80
   4 -16  -1    7.30   13.10
   4 -16  -1    5.20    9.50
  -4  16   1   15.30   13.40
   4  16  -1    9.10    9.80
   2  16  -1   53.79    9.10
   2  16  -1   58.89    9.80
  -2  16   1   47.60   10.90
   2  16  -1   52.69    8.40
   2 -16  -1   37.70   10.90
   0  16   1   57.19   10.90
   0  16   1   42.90   10.40
   0  16  -1   60.89    8.50
   0  16  -1   57.89    9.70
   0  16  -1   55.69    8.80
   2 -16   1   91.39    9.90
   2  16   1   76.19   11.20
   2 -16   1   95.79   10.60
  -2  16  -1   76.79    9.90
   2  16   1   82.09   12.40
   4 -16   1   33.70   10.10
   4 -16   1   30.40   11.90
   4  16   1   38.30    8.60
  -4  16  -1   36.00   11.00
   4  16   1   31.00   13.10
   4  16   1   28.00   12.50
   6  16   1   18.20   14.90
   6  16   1    0.00   13.80
  -6  16  -1   12.40   12.70
   6 -16   1   17.70   13.00
   6 -16   1    8.50   15.30
   6  16   1    4.70    6.80
  -7  17   1   41.80   16.90
   7  17  -1   52.19   13.90
   7 -17  -1   52.69   16.90
   7  17  -1   39.40   14.50
   7  17  -1   50.99   14.80
   7 -17  -1   49.30   14.90
  -5  17   1  890.31   15.00
   5  17  -1  959.60   12.60
   5 -17  -1  872.51   14.80
   5 -17  -1  912.71   12.80
   5  17  -1  903.11   12.50
   5  17  -1  878.01   13.00
   3 -17  -1   56.19    9.30
   3  17  -1   57.29   10.20
   3 -17  -1   58.09   13.60
   3  17  -1   61.69    9.90
   3  17  -1   53.49   10.30
  -3  17   1   60.09   12.80
   1  17  -1 1118.79   10.90
   1  17  -1 1099.29   11.70
  -1  17   1 1066.59   14.00
  -1  17   1 1147.69   13.40
   1  17  -1 1065.59   10.70
   1  17   1   61.19   12.80
   1  17   1   55.99   12.60
  -1  17  -1   58.59    9.20
  -1  17  -1   55.89    9.20
   3  17   1  903.61   14.80
   3  17   1  976.80   11.40
   3 -17   1  867.81   11.90
  -3  17  -1  886.21   12.00
   3  17   1  886.11   14.40
   3 -17   1  977.40   13.40
   5  17   1   36.10   15.20
   5 -17   1   22.90   14.70
   5  17   1   20.00    9.30
   5 -17   1   34.90   12.60
  -5  17  -1   27.90   12.60
   5  17   1   20.50   14.10
   6 -18  -1    1.60   18.20
  -6  18   1   -1.30   17.10
   6 -18  -1    4.80   13.80
   6  18  -1    1.00   14.00
   6  18  -1  -10.70   14.60
   6  18  -1   -0.90   14.40
   4 -18  -1  170.58   14.60
   4  18  -1  186.48   12.00
   4  18  -1  175.08   12.30
   4 -18  -1  186.88   11.50
   4  18  -1  169.48   12.20
  -4  18   1  165.58   16.30
   2  18  -1   77.39   10.80
   2  18  -1   73.09   11.20
   2  18  -1   72.69   11.10
  -2  18   1   79.39   13.60
   0  18  -1   63.19   10.90
   0  18   1   69.49   12.70
   0  18  -1   61.39   10.60
   0  18   1   48.40   13.90
  -2  18  -1   48.20   11.90
   2  18   1   43.30   13.60
   2  18   1   48.30   14.50
  -4  18  -1   31.80   13.60
   4 -18   1   23.60   14.50
   4 -18   1   24.90   13.40
   4  18   1   22.70   16.00
   4  18   1   22.00   15.60
   4  18   1   40.80   11.10
   3  19  -1  536.45   13.50
   3  19  -1  544.05   13.10
   3  19  -1  531.25   13.10
  -3  19   1  516.95   17.00
   1  19  -1   31.60   11.90
  -1  19   1   37.00   15.40
  -1  19   1   19.60   15.40
   1  19  -1   35.20   12.60
  -1  19  -1  535.95   13.40
   1  19   1  534.35   17.00
   1  19   1  590.74   15.10
  -1  19  -1  583.24   13.50
  -3  19  -1    3.40   14.00
   3  19   1    2.00   13.60
   3  19   1   -2.20   15.40
   3  19   1   10.30   17.20
   0  20   1  150.18   18.00
   0  20   1  136.79   18.10
   0  20  -1  154.08   14.30
   0  20  -1  138.69   13.80
  12   0  -2   17.60   13.90
 -12   0   2   22.90   13.80
 -12   0   2   25.50    9.10
  10   0  -2  182.38   10.70
 -10   0   2  182.08   11.60
 -10   0   2  206.78    7.40
  -8   0   2   13.60    6.40
  -8   0   2    4.00    7.90
   8   0  -2   12.80    8.70
  -6   0   2 9081.09   12.80
  -6   0   2 9234.08   11.70
   6   0  -2 9169.88   12.60
   4   0  -2   26.20    5.00
  -4   0   2   40.20    5.10
   4   0  -2   43.30    5.10
  -4   0   2   43.60    5.20
   2   0  -2   32.00    5.40
  -2   0   2   42.00    3.70
   2   0  -2   41.40    4.00
  -2   0   2   33.30    5.70
   0   0   2   21.70    3.80
   0   0   2   28.40    5.30
   0   0   2   21.30    3.70
   0   0  -2   18.50    4.40
   0   0  -2   15.80    5.30
   4   0   2   13.10    6.20
   4   0   2   14.10    5.60
  -4   0  -2    4.70    5.70
  -4   0  -2    5.70    5.50
   6   0   2  401.76    7.90
   6   0   2  406.76    8.00
  -6   0  -2  427.16    6.30
  -6   0  -2  405.26    7.30
   8   0   2    9.50    9.30
   8   0   2    4.40    9.40
  -8   0  -2    2.90    9.90
  -8   0  -2    5.90    6.10
 -10   0  -2 1814.22   14.90
  10   0   2 1747.23   15.00
  10   0   2 1834.72   13.90
 -10   0  -2 1835.72    9.00
 -12   0  -2   24.60   17.60
  12   0   2   22.90   18.50
  12   0   2   24.50   16.00
 -12   0  -2   12.90    8.00
 -13   1   2  213.18   18.10
 -13  -1   2  200.78    8.90
  13  -1  -2  202.88   17.80
 -13  -1   2  218.58   17.30
  13   1  -2  224.48   17.30
 -13   1   2  209.78   11.50
 -11   1   2  212.28   12.70
 -11   1   2  223.58    8.80
 -11  -1   2  224.58    7.90
  11  -1  -2  211.68   12.60
 -11  -1   2  228.28   12.20
  11   1  -2  225.98   13.10
  -9   1   2  489.45   10.00
  -9  -1   2  497.55    7.20
  -9   1   2  484.05    8.10
  -9  -1   2  475.35    9.40
   9  -1  -2  494.75   10.00
   9   1  -2  508.25   10.40
  -7   1   2    8.90    6.40
  -7  -1   2   24.80    7.80
  -7  -1   2   10.30    5.50
  -7   1   2    8.80    7.00
   7  -1  -2    9.20    7.10
   7   1  -2   26.90    7.90
   5   1  -2  249.78    5.80
  -5  -1   2  257.97    5.80
   5   1  -2  271.27    5.50
  -5   1   2  263.57    5.80
  -5   1   2  246.38    6.00
   5  -1  -2  248.38    6.40
  -5  -1   2  270.77    5.60
  -3  -1   2   89.99    4.10
   3  -1  -2   91.79    5.80
  -3   1   2   88.59    6.00
   3  -1  -2   81.49    5.10
  -3  -1   2   95.19    5.20
   3   1  -2   82.89    4.40
   3   1  -2   84.59    5.20
  -3   1   2   87.69    5.10
   1  -1  -2  485.05    4.90
  -1   1   2  480.35    4.40
   1   1  -2  505.05    3.40
  -1  -1   2  487.65    3.30
   1  -1  -2  490.95    4.40
   1   1  -2  511.45    5.80
  -1  -1   2  477.25    5.50
   1   1  -2  483.95    4.80
  -1   1   2  493.75    5.80
  -1  -1  -2  108.89    4.10
   1   1   2  109.49    4.30
  -1  -1  -2   98.99    5.10
   1  -1   2  100.39    3.60
  -1   1  -2  113.99    5.40
   1   1   2  112.39    5.00
   1   1   2  113.29    3.90
  -1   1  -2  100.89    3.50
   1  -1   2   99.49    5.30
  -1   1  -2  105.09    5.20
   3   1   2   92.69    5.40
   3  -1   2   89.59    5.20
  -3   1  -2   79.99    4.70
   3   1   2   90.89    4.60
  -3  -1  -2   97.99    5.30
  -3   1  -2   83.49    5.60
   3  -1   2   81.39    4.80
  -3  -1  -2   80.59    5.10
   5   1   2  255.07    6.40
   5  -1   2  247.08    6.20
   5  -1   2  225.88    6.30
  -5  -1  -2  251.57    7.30
  -5  -1  -2  247.38    5.40
   5   1   2  237.18    6.70
  -5   1  -2  232.58    6.20
   7  -1   2   30.90    7.80
   7   1   2   35.80    8.10
  -7   1  -2   26.30    7.50
   7  -1   2   37.70    7.90
   7   1   2   24.30    8.10
  -7  -1  -2   33.90    7.90
  -7  -1  -2   25.10    5.70
   9   1   2  173.18   11.40
   9   1   2  183.58    9.50
  -9  -1  -2  202.18   11.30
   9  -1   2  179.88   11.30
   9  -1   2  193.68   10.30
  -9   1  -2  203.88   11.10
  -9  -1  -2  192.88    6.10
 -11  -1  -2    5.10    6.30
 -11  -1  -2   19.90   14.70
  11  -1   2   13.80   14.60
  11   1   2    3.20   15.60
  11   1   2   -1.40   14.20
  11  -1   2   11.40   13.90
 -11   1  -2    8.50   14.60
 -11   1  -2    5.70    9.00
 -12  -2   2  360.76   14.60
  12   2  -2  360.76   15.70
  12  -2  -2  336.47   15.10
 -12   2   2  370.56   11.40
 -12   2   2  352.76   15.10
 -12  -2   2  342.87    7.60
 -10  -2   2    2.50    6.60
 -10  -2   2    5.30    9.90
 -10   2   2    1.50    8.60
 -10   2   2  -10.20   11.10
  10   2  -2   11.20   10.00
  10  -2  -2   -1.50   11.00
   8   2  -2 1753.92    9.60
  -8   2   2 1811.52    8.90
  -8   2   2 1778.12    9.90
  -8  -2   2 1809.62    7.50
   8  -2  -2 1773.42   10.00
  -8  -2   2 1801.72    9.70
   6   2  -2   -0.90    6.40
   6  -2  -2    3.80    6.40
  -6  -2   2    2.30    6.30
  -6  -2   2    2.60    5.20
  -6   2   2   -2.60    5.80
  -6   2   2   -0.10    6.40
  -4   2   2 3240.68    7.90
  -4   2   2 3323.57    8.20
   4   2  -2 3296.57    7.40
   4   2  -2 3249.57    6.90
  -4  -2   2 3184.78    6.80
   4  -2  -2 3316.27    8.40
  -4  -2   2 3278.67    7.40
  -2   2   2   27.30    6.20
   2  -2  -2   27.70    5.80
  -2  -2   2   22.10    2.90
   2  -2  -2   21.40    5.20
   2   2  -2   17.30    3.00
  -2   2   2   16.80    4.80
   2   2  -2    7.40    5.20
  -2  -2   2   21.30    5.90
   0  -2  -2 3073.29    7.20
   0   2   2 2977.40    6.80
   0   2  -2 3071.59    7.30
   0  -2  -2 3240.68    4.90
   0   2  -2 3208.08    7.20
   0  -2   2 3265.37    7.30
   0   2   2 3049.40    7.70
  -2  -2  -2   55.19    5.90
   2   2   2   60.09    6.10
   2   2   2   38.00    4.90
   2   2   2   31.90    3.70
  -2   2  -2   47.70    4.20
   2  -2   2   41.90    4.30
   2  -2   2   54.69    5.60
  -2   2  -2   52.49    6.30
  -2  -2  -2   40.60    4.80
   4  -2   2 5080.49    9.40
   4   2   2 4929.51   10.10
  -4   2  -2 5042.30    8.90
  -4  -2  -2 5222.38   10.20
   4   2   2 5216.98    8.60
  -4  -2  -2 5280.87    8.10
   4  -2   2 5306.07   10.00
  -6  -2  -2   13.90    7.00
   6   2   2   18.90    6.90
   6  -2   2   15.50    7.20
   6   2   2   14.10    7.10
  -6  -2  -2   23.10    5.00
  -6   2  -2   21.70    7.90
   6  -2   2    7.80    7.00
  -8  -2  -2  636.64   10.20
  -8  -2  -2  682.13    5.90
   8  -2   2  631.84   10.20
  -8   2  -2  628.24   10.20
   8  -2   2  681.63   10.10
   8   2   2  621.24   10.30
 -10  -2  -2    8.00   13.10
 -10  -2  -2    5.00    5.20
 -10   2  -2    5.40   12.40
  10  -2   2   10.30   12.40
  10   2   2    4.60   12.70
  10  -2   2   -4.10   11.90
  12  -2   2  718.73   17.90
 -12  -2  -2  685.83   19.20
  12  -2   2  673.33   18.60
 -12   2  -2  655.03   11.80
  12   2   2  642.04   19.80
  12   2   2  720.73   16.60
 -12   2  -2  689.03   19.40
 -13   3   2    6.80   12.80
  13  -3  -2   14.50   17.50
 -13  -3   2    1.10   16.80
  13   3  -2   -7.30   18.30
 -13   3   2    5.70   18.20
  11   3  -2  723.83   13.10
 -11   3   2  737.53   14.00
 -11  -3   2  734.33   13.00
 -11   3   2  739.23   11.10
  11  -3  -2  776.62   14.10
   9   3  -2    2.30    8.60
  -9  -3   2   -5.40    9.50
  -9   3   2   -2.50    9.90
  -9   3   2    2.80    8.10
   9  -3  -2   12.00    9.80
  -9  -3   2    2.20    5.70
  -7   3   2  896.01    7.80
  -7   3   2  888.41    8.90
   7   3  -2  881.71    8.30
   7  -3  -2  863.91    8.20
  -7  -3   2  882.81    5.80
  -7  -3   2  886.91    8.20
   5   3  -2  291.87    6.10
   5   3  -2  309.27    5.80
  -5   3   2  293.87    6.40
  -5   3   2  299.87    6.20
  -5  -3   2  300.57    5.50
   5  -3  -2  321.57    7.00
  -5  -3   2  308.87    5.60
   3   3  -2 1565.24    6.30
  -3   3   2 1632.04    7.60
   3  -3  -2 1595.04    6.90
   3   3  -2 1605.34    4.70
  -3   3   2 1559.44    6.90
  -3  -3   2 1593.14    4.50
  -3  -3   2 1539.65    6.30
   1  -3  -2  135.69    6.00
   1   3  -2  136.59    5.20
   1  -3  -2  122.69    5.90
  -1   3   2  118.79    5.30
   1   3  -2  112.29    5.70
  -1   3   2  118.39    6.00
   1  -3   2  545.95    3.20
  -1  -3  -2  577.74    5.60
   1   3   2  601.14    6.10
   1   3   2  590.14    6.20
  -1   3  -2  573.14    3.20
  -1  -3  -2  601.64    3.10
   1  -3   2  640.94    6.20
   1   3   2  602.44    5.80
  -1   3  -2  636.94    6.50
  -3   3  -2 1016.30    5.40
  -3  -3  -2 1092.79    6.90
   3   3   2 1094.09    4.90
   3   3   2 1051.79    7.00
   3  -3   2 1068.69    6.90
  -3  -3  -2 1072.49    5.50
   3  -3   2 1016.20    5.90
  -5  -3  -2  456.25    4.90
   5   3   2  440.66    7.60
   5  -3   2  440.56    6.90
  -5  -3  -2  448.36    7.50
   5  -3   2  469.25    7.30
  -5   3  -2  437.26    6.80
   5   3   2  464.25    5.80
  -7  -3  -2  598.74    9.40
   7  -3   2  581.24    8.80
  -7   3  -2  586.24    8.70
   7  -3   2  620.94    9.40
   7   3   2  625.24    9.40
  -7  -3  -2  648.94    4.90
  -9  -3  -2    2.90   10.60
  -9   3  -2    1.60   10.90
   9   3   2   10.10   10.70
   9  -3   2    8.60   11.10
   9  -3   2   19.30   11.00
  11  -3   2  354.46   14.90
 -11  -3  -2  361.06   15.80
  11   3   2  365.96   16.30
  11   3   2  382.06   13.20
  11  -3   2  376.26   15.00
 -11   3  -2  371.86   15.20
  12   4  -2   25.50   13.90
 -12   4   2   15.80   11.60
 -12   4   2   11.70   15.70
 -12  -4   2   25.40   13.90
  12  -4  -2   27.80   15.80
  10   4  -2  501.65   10.70
 -10  -4   2  520.65   10.60
 -10   4   2  512.55   10.20
  10  -4  -2  493.35   12.30
 -10   4   2  509.55   12.30
   8   4  -2   71.79    7.20
  -8   4   2   69.39    7.30
  -8   4   2   60.19    8.70
   8  -4  -2   60.79    8.70
  -8  -4   2   65.19    8.10
  -6  -4   2 1063.09    7.40
   6   4  -2 1131.19    6.20
   6   4  -2 1074.19    7.10
  -6   4   2 1044.10    8.20
   6  -4  -2 1059.09    8.20
  -6   4   2 1063.89    7.60
  -4   4   2  443.96    6.60
  -4  -4   2  453.85    4.90
   4   4  -2  479.05    5.40
   4   4  -2  453.65    4.70
  -4   4   2  447.76    6.50
   4  -4  -2  455.75    6.50
  -2   4   2 2294.27    8.10
  -2   4   2 2232.38    7.60
   2  -4  -2 2275.77    7.60
   2   4  -2 2211.68    6.90
   0  -4  -2  138.19    5.60
   0   4   2  134.59    5.90
   0   4  -2  137.99    5.70
   0  -4  -2  132.09    2.40
   0   4   2  126.69    5.80
   0  -4   2  139.09    6.40
  -2  -4  -2 1895.41    5.90
  -2   4  -2 1882.31    7.90
   2   4   2 1868.01    7.70
  -2   4  -2 1770.82    5.10
   2  -4   2 1773.42    5.10
   2   4   2 1890.11    6.30
   2  -4   2 1997.80    7.70
   2   4   2 1914.71    3.80
  -4  -4  -2  705.03    5.10
  -4   4  -2  666.93    6.20
   4  -4   2  656.43    6.30
  -4  -4  -2  665.63    7.30
   4   4   2  663.63    7.30
   4   4   2  690.83    5.40
   4  -4   2  697.43    7.20
  -6  -4  -2 1444.56    5.20
  -6   4  -2 1343.57    9.20
   6  -4   2 1444.86    8.90
  -6  -4  -2 1428.46    9.20
   6  -4   2 1343.97    8.60
   6   4   2 1304.07    9.10
   8  -4   2   50.79    9.50
   8  -4   2   36.90    9.10
  -8   4  -2   51.69    9.00
  -8  -4  -2   42.80    9.80
   8   4   2   34.20    9.80
 -10   4  -2  273.37   12.70
 -10  -4  -2  262.17   14.00
  10   4   2  248.38   13.90
  10  -4   2  280.77   13.30
  10  -4   2  271.77   12.60
  12   4   2   48.80   16.30
 -12  -4  -2   43.30   19.90
  12  -4   2   38.60   18.50
 -12   4  -2   30.60   18.30
  11   5  -2   12.70   12.00
 -11   5   2   26.60   11.20
 -11  -5   2    5.50   12.00
  11  -5  -2   18.50   13.90
 -11   5   2   23.90   14.00
  -9   5   2 1000.40   10.60
  -9  -5   2  986.00    9.90
  -9   5   2  961.30   11.30
   9  -5  -2  976.90   11.20
   9   5  -2 1011.00   10.10
   7   5  -2  123.59    5.00
  -7   5   2  122.29    8.30
   7   5  -2  108.19    7.10
  -7  -5   2   99.39    6.90
  -7   5   2  109.49    7.60
   7  -5  -2  110.69    8.00
  -5   5   2 1565.64    8.60
  -5   5   2 1612.54    8.40
   5   5  -2 1635.74    6.70
   5  -5  -2 1559.04    8.70
  -5  -5   2 1595.04    6.60
   5   5  -2 1653.43    6.50
  -3   5   2  743.23    7.30
   3   5  -2  769.12    4.00
   3   5  -2  743.73    5.90
  -3  -5   2  778.62    3.70
   3  -5  -2  737.63    7.00
  -3   5   2  758.12    7.00
  -1   5   2 1442.36    7.30
   1  -5  -2 1405.16    7.40
  -1   5   2 1419.56    7.40
   1   5  -2 1518.75    7.60
  -1   5  -2  468.95    3.10
   1   5   2  500.35    6.80
   1  -5   2  482.75    2.90
   1   5   2  524.65    6.80
  -1   5  -2  533.05    6.90
   1  -5   2  566.94    6.90
   1   5   2  534.05    5.80
  -3   5  -2  842.82    5.70
   3  -5   2  858.91    5.80
  -3  -5  -2  909.11    5.80
  -3  -5  -2  920.61    7.20
   3   5   2  906.41    4.10
   3  -5   2  926.61    7.40
   3   5   2  886.01    7.30
   3   5   2  929.21    5.60
  -5   5  -2 1292.67    7.40
   5  -5   2 1308.97    8.10
   5   5   2 1330.27    8.90
  -5  -5  -2 1392.36    8.70
   5  -5   2 1397.76    8.60
   7  -5   2  169.38    8.90
  -7   5  -2  154.88    8.00
   7  -5   2  163.98    8.90
   7   5   2  157.08    9.20
  -7  -5  -2  156.58    9.10
   9  -5   2  576.44   11.40
  -9   5  -2  571.54   11.60
  -9  -5  -2  576.64   12.40
   9   5   2  585.84   12.00
   9  -5   2  608.14   12.50
  11  -5   2   31.70   15.90
  11   5   2   35.50   16.70
 -11   5  -2   25.00   15.30
  11  -5   2    5.60   16.50
 -11  -5  -2    6.70   16.70
 -12   6   2   75.69   13.30
 -12   6   2   78.19   17.60
 -12  -6   2   66.99   15.90
  12  -6  -2   68.19   17.90
  12   6  -2   73.09   16.30
 -10   6   2  383.86   11.10
  10   6  -2  371.86   11.30
 -10   6   2  361.66   12.30
  10  -6  -2  354.86   12.80
 -10  -6   2  369.76   10.40
  -8   6   2  161.38    8.60
   8   6  -2  148.19    8.40
  -8   6   2  153.48    9.40
  -8  -6   2  159.78    8.20
   8  -6  -2  146.19    9.10
   6  -6  -2  541.65    8.10
   6   6  -2  581.94    5.30
  -6   6   2  539.75    8.10
   6   6  -2  577.44    6.80
  -6   6   2  545.95    7.80
  -6  -6   2  560.74    6.30
  -4   6   2  527.55    7.20
  -4  -6   2  556.54    4.90
   4   6  -2  538.75    5.10
   4  -6  -2  517.35    7.00
   4   6  -2  546.75    6.30
  -4   6   2  519.75    6.40
  -2   6   2 1679.13    7.90
   2   6  -2 1814.82    8.00
   2   6  -2 1802.22    2.80
   2  -6  -2 1645.04    7.90
   2   6  -2 1553.14    2.40
  -2   6   2 1616.64    7.90
   2   6  -2 1643.54    6.70
   0   6   2  538.95    5.90
   0   6   2  515.55    6.90
   0   6  -2  576.04    6.90
   0  -6   2  570.54    6.90
   2   6   2  816.52    6.20
  -2   6  -2  822.12    7.50
   2  -6   2  733.93    4.50
   2   6   2  779.72    7.40
   2  -6   2  821.52    7.30
  -2   6  -2  727.53    4.50
   2   6   2  798.92    7.50
   4  -6   2  587.54    6.20
   4  -6   2  610.54    7.70
  -4  -6  -2  624.54    7.80
   4   6   2  613.84    4.40
   4   6   2  597.64    7.80
   4   6   2  625.74    5.20
  -4   6  -2  582.04    6.10
   6  -6   2 1170.58    9.00
  -6  -6  -2 1223.28    9.80
   6  -6   2 1204.28   10.00
  -6   6  -2 1190.18    8.90
   6   6   2 1167.08    9.60
  -8  -6  -2  173.08   10.50
  -8   6  -2  156.18   10.40
   8   6   2  165.38   10.50
   8  -6   2  173.48   10.30
   8  -6   2  160.58    9.30
 -10   6  -2   90.59   13.20
 -10  -6  -2   76.49   13.40
  10  -6   2   74.39   13.90
  10  -6   2   87.49   14.10
  10   6   2   76.39   14.30
 -11   7   2  888.41   14.20
  11   7  -2  881.21   14.90
  11  -7  -2  865.81   17.30
 -11   7   2  865.61   16.40
 -11  -7   2  861.21   14.90
   9  -7  -2   32.10   10.80
  -9   7   2   43.00   10.50
  -9  -7   2   49.00    9.80
   9   7  -2   47.30    9.90
  -9   7   2   46.70   10.90
  -7  -7   2  641.04    8.30
   7   7  -2  677.43    5.80
  -7   7   2  624.34    9.50
  -7   7   2  650.73    9.40
   7   7  -2  661.13    7.70
   7  -7  -2  625.74    9.70
  -5   7   2  124.99    6.30
   5   7  -2  129.19    5.60
  -5  -7   2  128.99    5.20
   5  -7  -2  115.29    7.60
   5   7  -2  133.59    5.50
  -5   7   2  110.79    7.60
   3   7  -2 1783.72    4.50
  -3   7   2 1671.73    7.50
   3  -7  -2 1733.33    8.30
   3   7  -2 1736.53    7.20
   3   7  -2 1820.42    8.30
  -3   7   2 1763.32    8.30
  -1   7   2  612.94    6.60
   1  -7  -2  599.34    7.30
  -1   7   2  584.94    7.10
   1   7  -2  644.84    6.70
   1   7   2  468.85    7.10
   1  -7   2  442.26    3.40
  -1   7  -2  467.45    6.00
   1  -7   2  502.85    6.80
   1   7   2  469.85    7.00
   1   7   2  490.45    6.20
  -1   7  -2  443.06    3.50
   3   7   2  473.85    7.40
   3   7   2  473.75    2.30
   3   7   2  479.75    7.40
  -3   7  -2  455.45    5.70
   3  -7   2  464.65    5.40
   3  -7   2  513.45    7.40
   3   7   2  506.55    5.50
   5  -7   2  409.76    7.20
  -5  -7  -2  434.56    8.50
   5   7   2  401.86    8.60
   5  -7   2  402.06    8.50
  -5   7  -2  425.36    7.10
  -7  -7  -2  911.61   10.90
   7   7   2  850.41   10.90
   7  -7   2  874.41   10.70
  -7   7  -2  849.61    9.20
   7  -7   2  836.62   10.00
  -9   7  -2   10.80   11.30
  -9  -7  -2   10.10   12.40
   9  -7   2    0.40   12.20
   9  -7   2    7.90   11.20
   9   7   2   15.00   12.10
  11  -7   2  318.27   17.60
 -11  -7  -2  317.57   18.30
 -11   7  -2  296.97   16.40
  11   7   2  301.17   19.30
  11  -7   2  303.37   17.70
  12   8  -2  210.68   17.40
 -12   8   2  216.88   17.00
 -12  -8   2  199.38   17.30
 -12   8   2  216.68   19.40
  12  -8  -2  209.68   19.70
 -10   8   2    1.20   11.70
 -10  -8   2    4.00   11.60
  10   8  -2    7.90   11.70
 -10   8   2   14.80   13.40
  10  -8  -2   10.30   13.40
  -8   8   2 1125.19   11.00
  -8   8   2 1105.59   11.70
  -8  -8   2 1136.59    9.60
   8   8  -2 1139.29    9.60
   8  -8  -2 1120.39   11.40
  -6   8   2   -1.60    8.40
  -6   8   2    7.30    7.90
   6   8  -2   12.10    6.40
   6  -8  -2   -4.00    8.30
  -6  -8   2    9.60    6.30
   6   8  -2   10.90    5.80
  -4   8   2 1852.31    9.40
   4  -8  -2 1865.51    9.40
  -4   8   2 1828.62    9.40
   4   8  -2 1879.91    5.80
   4   8  -2 1879.81    7.60
   2   8  -2   78.09    2.80
   2  -8  -2   85.69    6.70
  -2   8   2   93.99    6.70
  -2   8   2  102.49    6.70
   2   8  -2   93.69    6.50
   2   8  -2   89.89    3.10
   0   8   2 1458.45    7.30
   0   8  -2 1347.57    3.50
   0   8   2 1420.56    8.00
   0  -8   2 1553.04    8.10
   0   8  -2 1485.85    8.00
   2   8   2   51.89    6.00
   2  -8   2   50.89    4.40
   2   8   2   35.40    7.00
  -2   8  -2   53.49    7.10
   2   8   2   46.80    7.10
   2  -8   2   62.39    7.10
  -2   8  -2   41.60    4.60
   4   8   2 3000.00    4.70
   4  -8   2 3175.68   10.90
  -4   8  -2 2837.32    8.20
   4   8   2 2877.51   11.00
   4  -8   2 2882.51    8.60
   4   8   2 3181.58    7.40
   6   8   2   35.30    9.40
  -6  -8  -2   47.40    9.40
   6  -8   2   47.70    9.30
   6  -8   2   33.00    7.90
  -6   8  -2   44.80    7.70
   8  -8   2  417.16   12.50
  -8   8  -2  351.66   11.20
   8   8   2  377.16   11.90
   8  -8   2  369.46   11.00
  -8  -8  -2  404.06   11.90
  10   8   2    2.80   16.30
 -10   8  -2   -3.90   14.80
 -10  -8  -2    1.80   15.90
  10  -8   2    2.30   15.80
  10  -8   2    1.00   13.80
  11   9  -2   20.40   14.30
 -11  -9   2   27.80   14.50
  11  -9  -2   36.30   17.20
 -11   9   2   28.60   17.50
 -11   9   2   16.40   15.40
  -9   9   2  612.44   12.10
  -9   9   2  577.44   12.90
   9   9  -2  605.74   11.10
  -9  -9   2  627.64   11.30
   9  -9  -2  602.54   12.50
  -7   9   2   37.30    9.80
  -7   9   2   13.60    9.90
   7   9  -2    3.30    5.60
   7   9  -2   -6.90    7.20
   7  -9  -2   -9.80    9.70
  -7  -9   2   -1.50    7.80
  -5  -9   2  133.39    5.70
   5   9  -2  125.99    5.90
   5   9  -2  122.39    5.90
   5  -9  -2  128.19    8.40
  -5   9   2  116.09    8.50
  -5   9   2  123.69    8.60
  -3   9   2   58.89    7.10
   3   9  -2   58.49    7.00
   3  -9  -2   58.59    7.50
   3   9  -2   54.99    4.00
  -3   9   2   55.99    7.50
   3   9  -2   65.79    4.00
   1   9  -2 1047.20    3.90
  -1   9   2  948.41    8.10
  -1   9   2  994.10    7.60
   1  -9  -2  976.60    8.20
   1   9  -2 1059.69    7.80
   1  -9  -2 1126.39    3.10
   1   9  -2  919.31    3.50
   1   9   2   63.79    7.30
   1   9   2   63.89    6.70
  -1   9  -2   72.19    6.90
   1  -9   2   59.49    3.60
  -1   9  -2   61.69    3.90
   1   9   2   63.69    7.30
   1  -9   2   70.39    6.90
   3   9   2    4.10    5.60
   3   9   2   11.70    7.50
   3   9   2    9.60    7.40
  -3   9  -2    9.10    5.60
   3  -9   2    4.70    5.20
   3  -9   2   -2.40    7.20
   5  -9   2  292.47    9.10
   5  -9   2  289.57    7.80
   5   9   2  292.27    9.30
  -5   9  -2  294.47    7.40
   5   9   2  308.37    5.10
  -7  -9  -2   46.60   10.80
   7   9   2   40.30   10.50
   7  -9   2   52.19   10.60
   7  -9   2   42.40    9.80
  -7   9  -2   39.30    9.50
   9  -9   2  266.07   14.30
  -9   9  -2  241.08   13.80
  -9  -9  -2  259.57   14.90
   9   9   2  246.58   14.90
   9  -9   2  245.88   13.30
  10 -10  -2  214.88   15.60
 -10 -10   2  232.08   12.60
  10  10  -2  227.98   12.50
 -10  10   2  203.28   15.80
 -10  10   2  211.88   14.00
   8 -10  -2   -5.20   11.10
  -8  10   2    6.70   11.60
  -8  10   2   -1.60   10.90
   8  10  -2    6.60    4.80
   8  10  -2   -1.00   10.00
  -8 -10   2    9.90    9.80
  -6  10   2 3637.84   13.60
  -6  10   2 3689.73   13.20
  -6 -10   2 3773.22   10.20
   6  10  -2 3625.84   10.50
   6 -10  -2 3597.04   13.50
   6  10  -2 3740.13    9.10
   4  10  -2    6.80    4.90
   4  10  -2   11.60    5.00
   4 -10  -2    0.50    8.40
   4  10  -2    6.90    7.60
   4  10  -2   14.20    6.60
  -4  10   2   -2.60    8.10
  -2  10   2  329.37    7.40
   2 -10  -2  329.97    4.40
   2 -10  -2  315.07    7.80
   2  10  -2  330.07    4.40
   2  10  -2  337.37    7.50
   2  10  -2  295.07    4.00
  -2  10   2  313.87    7.80
   0  10  -2    0.60    3.80
   0  10   2   -2.30    7.00
   0  10  -2   -9.20    7.10
   0  10   2   10.50    7.20
   0  10  -2    0.40    4.00
   2 -10   2 6119.19   13.30
  -2  10  -2 5706.43   12.80
   2  10   2 5800.02   13.10
   2  10   2 5610.94   13.00
  -2  10  -2 5507.85    8.90
   2 -10   2 5468.35    8.70
   2  10   2 5909.61   10.90
   4  10   2   -5.90    5.60
   4 -10   2    5.40    6.70
  -4  10  -2    2.20    6.90
   4  10   2    0.70    8.80
   4 -10   2    4.50    8.30
   4  10   2   11.30    8.90
   6  10   2  472.15   10.70
   6 -10   2  491.95   11.00
  -6  10  -2  459.45    9.60
   6 -10   2  451.95    9.10
   8 -10   2   -1.90   13.10
   8  10   2   17.10   14.10
  -8 -10  -2   12.60   13.60
  -8  10  -2   -2.60   11.60
   8 -10   2   -2.40   11.50
 -10  10  -2 1060.89   16.60
  10 -10   2 1075.69   16.90
 -10 -10  -2 1054.99   19.50
  10  10   2  994.10   19.40
  10 -10   2 1025.80   19.20
 -11  11   2  313.37   17.60
  11  11  -2  290.37   16.10
  11 -11  -2  296.17   20.20
 -11 -11   2  298.77   16.20
   9 -11  -2  100.99   14.30
  -9  11   2  117.39   13.60
  -9  11   2  124.69   14.60
   9  11  -2  119.69   11.50
  -9 -11   2  121.79   10.80
   7  11  -2   10.10    5.90
  -7 -11   2    9.50    7.60
  -7  11   2    4.60   10.80
  -7  11   2   11.90   11.30
   7  11  -2    8.60    8.60
   7 -11  -2    8.80   10.80
   5  11  -2  169.68    6.20
   5  11  -2  171.98    6.20
   5 -11  -2  167.88    9.40
   5 -11  -2  179.38    7.80
  -5  11   2  176.38    9.50
   5  11  -2  184.88    9.50
   5  11  -2  171.18    6.80
   3  11  -2  243.08    4.90
   3 -11  -2  236.08    5.60
   3 -11  -2  209.28    8.90
   3  11  -2  246.08    8.80
  -3  11   2  227.78    9.60
   3  11  -2  228.58    4.80
  -1  11   2   -3.00    7.60
   1  11  -2    3.00    4.40
   1 -11  -2    6.60    7.70
   1  11  -2    3.90    7.50
  -1  11   2   -0.40    7.80
   1  11  -2   -0.40    4.10
   1  11   2   36.30    7.10
  -1  11  -2   27.90    4.90
   1 -11   2   35.70    4.60
   1  11   2   35.90    8.10
   1 -11   2   39.90    7.40
  -1  11  -2   31.20    8.20
   1  11   2   34.50    8.20
   3  11   2   67.79    8.90
   3  11   2   70.39    8.90
  -3  11  -2   60.59    6.10
   3 -11   2   57.69    6.30
   3  11   2   76.89    6.70
   3 -11   2   76.49    8.30
   5  11   2   29.30    9.70
  -5  11  -2   23.20    8.30
   5  11   2   30.30   10.70
   5 -11   2   22.80    9.80
   5 -11   2   24.30    8.20
   5  11   2   28.50    5.70
  -7  11  -2  133.89   10.30
   7  11   2  135.09   12.90
   7 -11   2  137.19   10.60
   7 -11   2  139.09   12.90
   9 -11   2   64.49   16.50
   9  11   2   56.69   17.00
  -9  11  -2   67.79   14.20
   9 -11   2   67.89   14.40
 -10  12   2   20.40   16.30
  10  12  -2   24.90   13.60
 -10  12   2   26.00   18.10
 -10 -12   2   37.10   14.50
  10 -12  -2   30.50   14.90
  10 -12  -2   24.60   18.10
   8 -12  -2  984.90   12.80
  -8  12   2  927.31   15.00
   8  12  -2  976.10    5.80
  -8  12   2  936.61   15.10
   8  12  -2  954.20   11.30
   8 -12  -2  950.40   14.90
  -6  12   2    8.50   10.80
   6  12  -2   16.00    7.00
   6  12  -2   13.90    7.70
   6 -12  -2   25.00   10.60
   6 -12  -2   19.50    8.90
   6  12  -2   14.10    9.40
   6  12  -2   21.30    7.00
  -4  12   2 1394.36   11.20
   4 -12  -2 1433.46   11.10
   4  12  -2 1470.25    7.10
   4 -12  -2 1490.75    8.20
   4  12  -2 1632.74   11.00
   4  12  -2 1495.55    8.60
   4  12  -2 1558.64    7.20
   2  12  -2   49.80    4.80
  -2  12   2   53.39    8.70
   2 -12  -2   50.39    8.80
   2  12  -2   62.69    8.90
  -2  12   2   60.99    8.80
   2 -12  -2   54.59    4.40
   2  12  -2   62.49    5.10
   0  12  -2 1806.52    6.40
   0  12  -2 1611.84    6.00
   0  12   2 1724.73   10.10
   0  12  -2 1744.53   10.90
   0  12   2 1661.43   10.40
   0  12   2 1703.23   10.80
   2  12   2   56.99    7.30
  -2  12  -2   62.09    5.70
   2 -12   2   62.49    5.50
   2  12   2   59.09    9.30
   2 -12   2   52.39    8.90
  -2  12  -2   71.29    9.00
   2  12   2   59.89    9.00
   4  12   2 1872.01    8.50
   4  12   2 1751.02   12.20
  -4  12  -2 1690.93    9.10
   4 -12   2 1871.31   12.60
   4 -12   2 1690.43    9.10
   4  12   2 1776.12   12.20
  -6  12  -2    3.10    9.50
   6  12   2   27.20   12.20
   6  12   2    3.80   12.20
   6 -12   2    3.70    9.70
   6 -12   2    7.10   11.80
   8  12   2  592.64   16.20
   8  12   2  629.84   15.90
   8 -12   2  628.34   15.80
   8 -12   2  571.24   13.40
  -8  12  -2  593.64   13.90
  -9  13   2   10.10   15.80
  -9  13   2   11.10   16.80
   9  13  -2   12.20   13.20
   9 -13  -2    1.80   14.50
   9 -13  -2    9.90   17.10
   7  13  -2  386.06    7.60
   7  13  -2  380.56    9.80
  -7  13   2  379.36   15.00
  -7  13   2  404.76   13.40
   7  13  -2  390.26    9.90
   7 -13  -2  361.46   14.00
   7 -13  -2  411.56   11.20
   7  13  -2  420.46   12.20
  -5  13   2   82.39   11.40
   5  13  -2   82.29    7.10
   5 -13  -2   68.29   11.20
   5  13  -2   87.79    9.50
   5 -13  -2   85.99    8.20
   5  13  -2   75.39    7.40
   5  13  -2   72.49    8.10
   3  13  -2  339.27    6.40
   3 -13  -2  315.27   10.10
   3  13  -2  328.27    6.10
   3 -13  -2  352.26    6.10
   3  13  -2  350.86    9.70
  -3  13   2  322.67   10.10
  -1  13   2   15.40    9.70
   1  13  -2    9.10    5.70
   1  13  -2    0.10    9.40
  -1  13   2   16.00    9.50
   1  13  -2    4.50    5.40
   1  13   2  205.78    8.60
  -1  13  -2  189.58    5.90
   1  13   2  205.58   10.00
  -1  13  -2  194.18    9.10
   1 -13   2  223.18    9.10
   1  13   2  200.68   10.50
   3  13   2  369.36    8.10
   3  13   2  352.86   11.60
   3  13   2  329.57   10.90
   3 -13   2  311.47    7.50
  -3  13  -2  329.57    7.70
   3 -13   2  349.87   10.50
   5 -13   2   79.59   11.80
   5 -13   2   71.69    9.30
  -5  13  -2   64.79    9.40
   5  13   2   82.39   12.10
   5  13   2   69.59   12.40
   5  13   2   76.69    6.60
   7  13   2  178.08   14.50
   7  13   2  173.88   15.20
  -7  13  -2  160.58   11.80
   7 -13   2  175.88   15.10
   7 -13   2  159.38   11.70
   9  13   2    0.80   18.50
   9  13   2    4.50   18.50
  -9  13  -2   -1.80   16.50
  -8  14   2    1.20   15.50
   8  14  -2    6.50    5.50
  -8  14   2    6.10   16.30
   8  14  -2    8.80   11.40
   8 -14  -2   11.80   15.40
   8  14  -2   -1.90   12.30
   8 -14  -2    0.80   13.10
   8  14  -2    4.80   12.90
  -6  14   2  585.24   14.40
   6 -14  -2  602.24   10.80
   6  14  -2  608.74    8.90
   6  14  -2  607.14    9.40
   6  14  -2  601.54    9.10
   6 -14  -2  553.14   14.30
   6  14  -2  641.54   12.30
   4 -14  -2   77.89   11.50
   4  14  -2  100.19   10.50
   4 -14  -2   83.29    7.80
  -4  14   2   69.29   11.30
   4  14  -2   76.39    7.00
   4  14  -2   82.59    7.20
  -2  14   2  925.31   11.50
   2 -14  -2  903.91   11.90
   2  14  -2  973.70    7.20
  -2  14   2  903.51   11.70
   2  14  -2  911.21    6.50
   2  14  -2 1010.10   11.00
   0  14  -2    1.60    6.10
   0  14   2    8.90    9.00
   0  14  -2   17.40    6.20
   0  14  -2    6.90    9.00
   0  14   2   16.70   10.60
   0  14   2   -4.00   10.60
   2  14   2  931.01   10.40
   2  14   2  899.31   12.30
   2 -14   2  856.81    7.70
  -2  14  -2  872.71    7.90
   2  14   2  933.01   12.20
   2 -14   2  997.20   11.20
   4  14   2  172.48    8.10
   4 -14   2  170.68   11.50
   4  14   2  154.88   12.40
   4 -14   2  158.18    8.90
  -4  14  -2  151.28    8.40
   4  14   2  165.78   12.70
   6 -14   2  588.04   11.70
   6  14   2  594.14   14.30
   6  14   2  603.24   14.70
   6 -14   2  633.24   14.20
  -6  14  -2  584.44   11.10
   8  14   2    0.60   17.60
   8  14   2   -7.20   18.30
   8 -14   2    6.60   14.60
  -8  14  -2   -1.60   14.70
   8 -14   2    7.20   17.10
   7  15  -2   33.40   13.30
  -7  15   2   36.50   15.00
  -7  15   2   24.10   16.50
   7  15  -2   38.70   10.80
   7 -15  -2   24.20   15.60
   7 -15  -2   32.80   12.90
   7  15  -2   30.40   11.20
   7  15  -2   35.30    8.40
   5 -15  -2  489.35   13.90
   5  15  -2  513.65    8.80
   5 -15  -2  544.45   10.00
   5  15  -2  556.44   12.00
   5  15  -2  523.05    9.10
  -5  15   2  515.65   13.80
   5  15  -2  529.15   10.20
   3  15  -2  175.38    7.30
   3 -15  -2  175.78   12.30
   3 -15  -2  198.28    6.70
   3  15  -2  174.18    9.80
   3  15  -2  173.38    6.80
  -3  15   2  178.58   12.50
   1  15  -2  486.65    7.40
  -1  15   2  473.85   10.90
   1  15  -2  493.65   11.20
  -1  15   2  471.25   12.10
   1  15  -2  457.35    6.70
   1  15   2  228.98   10.40
  -1  15  -2  214.18    7.60
   1  15   2  233.48   12.00
   1  15   2  229.78   11.60
  -1  15  -2  235.08   10.90
  -1  15  -2  240.58    7.80
   3  15   2  235.28    9.90
   3  15   2  220.48   13.60
   3 -15   2  214.88    8.40
  -3  15  -2  213.58    8.60
   3  15   2  212.18   12.50
   3 -15   2  222.88   12.70
   5  15   2  364.26   13.90
   5 -15   2  353.16   10.90
   5  15   2  349.87   14.20
   5 -15   2  379.76   15.20
  -5  15  -2  344.67   11.00
   5  15   2  391.66    8.60
   7  15   2   77.09   17.50
   7  15   2   70.79   17.80
   7 -15   2   71.09   17.10
   7 -15   2   76.79   13.40
  -7  15  -2   83.19   14.40
  -6  16   2   70.79   15.90
  -6  16   2   72.59   16.00
   6  16  -2   84.69   10.00
   6 -16  -2   79.79   14.80
   6  16  -2   70.79   10.40
   6 -16  -2   82.69   11.90
   6  16  -2   86.89   13.20
   6  16  -2   76.79   10.40
   4  16  -2  256.87    8.80
   4 -16  -2  247.58   13.70
   4  16  -2  268.27   12.30
   4  16  -2  251.37    8.30
   4 -16  -2  269.27    8.80
  -4  16   2  251.67   13.70
  -2  16   2  414.76   12.60
   2  16  -2  412.56    8.10
  -2  16   2  406.46   13.10
   2  16  -2  424.16   11.50
   2  16  -2  411.56    7.80
   0  16  -2  274.37    7.80
   0  16   2  310.37   11.90
   0  16  -2  272.67   11.90
   0  16  -2  300.87    8.20
   0  16   2  289.87   13.10
   0  16   2  282.27   12.80
   2  16   2  113.29   10.10
  -2  16  -2  105.29    8.40
   2  16   2  105.39   12.90
   2  16   2  121.89   13.60
   4  16   2  291.47   10.40
   4 -16   2  269.97   10.50
   4 -16   2  298.47   14.80
   4  16   2  257.67   14.00
  -4  16  -2  247.48   11.20
   4  16   2  267.67   14.30
   6  16   2  345.07   17.20
   6  16   2  343.47   18.10
   6 -16   2  331.27   13.50
  -6  16  -2  344.77   14.00
   6 -16   2  356.86   16.50
  -5  17   2   39.60   16.40
   5 -17  -2   33.00   15.70
   5  17  -2   34.30   10.10
   5  17  -2   47.60   13.50
   5 -17  -2   35.40   11.10
   5  17  -2   37.80   11.40
   5  17  -2   41.10   10.60
  -5  17   2   33.30   15.90
   3  17  -2  520.25    8.50
   3  17  -2  531.55    9.40
  -3  17   2  534.95   14.40
   3 -17  -2  514.75   14.30
   3  17  -2  546.65   13.40
  -3  17   2  515.25   14.50
   1  17  -2  247.38    8.20
  -1  17   2  258.37   12.80
   1  17  -2  273.57   12.50
  -1  17   2  251.57   14.50
  -1  17   2  277.57   14.10
   1  17  -2  278.97    8.60
   1  17   2  234.18   13.90
   1  17   2  202.08   11.80
  -1  17  -2  200.38    8.80
   1  17   2  213.98   14.10
  -1  17  -2  231.88    9.10
   3  17   2  148.69   15.00
   3  17   2  158.18   12.00
   3 -17   2  142.09   10.30
  -3  17  -2  155.58   10.20
   3 -17   2  178.78   13.80
   3  17   2  138.49   15.00
  -5  17  -2  111.69   12.90
   5 -17   2  121.59   12.80
   5  17   2  122.19   17.00
   5 -17   2  114.89   17.40
   5  17   2  127.09   17.40
   5  17   2  130.59   10.10
  -4  18   2  419.26   16.80
   4 -18  -2  388.46   17.70
   4  18  -2  421.56   14.80
   4  18  -2  382.06   10.60
   4 -18  -2  427.86    9.90
  -4  18   2  401.86   17.10
   4  18  -2  416.86   11.10
  -2  18   2   13.90   14.70
   2  18  -2   27.70   10.00
   2  18  -2   19.60   13.70
  -2  18   2    7.60   15.10
   2  18  -2   26.10    8.90
   0  18   2  407.36   16.20
   0  18   2  409.26   14.70
   0  18  -2  410.06    9.80
   0  18  -2  430.76   10.20
   0  18   2  442.16   16.80
   0  18  -2  425.66   14.40
  -2  18  -2   79.39   11.20
   2  18   2   63.79   12.70
  -2  18  -2   61.69   11.00
   2  18   2   65.49   15.70
   2  18   2   59.99   16.10
   4  18   2  593.44   13.60
   4 -18   2  528.55   12.70
   4  18   2  544.85   18.00
  -4  18  -2  525.25   13.40
   4 -18   2  558.94   18.10
   4  18   2  552.74   18.10
  -3  19   2   60.39   17.70
   3  19  -2   49.70   10.70
  -1  19   2  311.87   18.80
   1  19  -2  283.97   10.60
  -1  19   2  307.27   17.50
   1  19  -2  330.27   15.50
  -1  19   2  294.67   17.20
   1  19  -2  306.17   11.10
   1  19   2   47.70   15.30
  -1  19  -2   46.30   10.90
   1  19   2   44.50   16.90
   1  19   2   41.00   17.20
  -1  19  -2   44.70   11.50
  12   0  -3  624.44   16.70
 -12   0   3  609.64   11.80
 -12   0   3  627.54   15.80
 -10   0   3   10.40   11.90
  10   0  -3   16.10   11.90
 -10   0   3   22.80    9.80
  -8   0   3 1256.07    9.30
   8   0  -3 1274.57   10.00
  -8   0   3 1284.37    9.30
   6   0  -3  258.97    7.20
  -6   0   3  249.68    7.40
   6   0  -3  259.57    7.30
  -6   0   3  253.97    7.30
  -4   0   3 1516.25    6.70
   4   0  -3 1513.95    7.70
   4   0  -3 1559.44    7.00
  -4   0   3 1521.85    8.20
   2   0  -3  113.19    6.60
  -2   0   3  110.99    4.70
   2   0  -3  109.39    4.80
  -2   0   3  115.29    6.70
   0   0   3 1492.35    5.80
   0   0  -3 1553.24    6.30
   0   0   3 1463.75    5.70
   0   0   3 1470.35    7.80
   0   0  -3 1465.35    7.60
   2   0   3 1705.43    6.80
   2   0   3 1802.72    7.10
  -2   0  -3 1729.73    7.20
  -2   0  -3 1722.63    7.60
  -4   0  -3  456.85    7.50
   4   0   3  482.95    7.30
  -4   0  -3  452.35    7.30
   4   0   3  459.25    7.50
  -6   0  -3  423.46    9.20
   6   0   3  421.06    8.30
   6   0   3  403.26    8.60
  -6   0  -3  431.96    7.40
  -8   0  -3  130.79   10.70
   8   0   3  135.79   10.70
  -8   0  -3  130.39    8.00
   8   0   3  136.29   10.40
 -10   0  -3  604.44   16.20
  10   0   3  562.34   14.70
  10   0   3  578.64   14.50
 -10   0  -3  563.04    9.80
 -11   1   3   19.30   12.90
  11   1  -3   20.70   12.20
 -11  -1   3    8.00   10.50
 -11  -1   3   18.40   12.30
 -11   1   3   23.80   10.70
  11  -1  -3   17.30   12.90
  -9   1   3  317.27    9.70
  -9  -1   3  316.47   10.60
   9  -1  -3  317.77   10.40
   9   1  -3  324.67   10.70
  -9  -1   3  329.57    8.70
  -9   1   3  307.57    9.10
  -7  -1   3  197.18    7.60
  -7   1   3  199.78    8.50
   7  -1  -3  197.48    8.40
   7   1  -3  212.68    7.40
  -7  -1   3  220.88    7.40
  -7   1   3  205.68    8.30
   5   1  -3 1141.19    8.00
  -5   1   3 1097.89    7.60
   5  -1  -3 1153.08    7.80
  -5  -1   3 1082.09    7.00
   5  -1  -3 1158.28    7.70
   5   1  -3 1125.29    7.10
  -5  -1   3 1126.99    7.40
  -5   1   3 1113.69    7.80
   3   1  -3  223.68    6.30
  -3  -1   3  217.88    4.80
   3  -1  -3  214.28    6.40
   3  -1  -3  223.38    5.90
   3   1  -3  210.18    5.10
  -3   1   3  213.48    6.60
  -3  -1   3  220.88    6.40
  -3   1   3  206.48    5.60
   1  -1  -3 1252.67    7.70
  -1   1   3 1244.28    7.80
  -1  -1   3 1292.07    4.70
  -1  -1   3 1259.77    4.80
   1   1  -3 1325.87    7.10
   1  -1  -3 1338.17    6.20
  -1  -1   3 1260.37    7.10
  -1   1   3 1247.08    5.80
   1   1  -3 1210.38    7.80
   1   1   3  861.61    6.10
   1  -1   3  855.31    5.40
   1   1   3  850.51    6.10
   1  -1   3  829.42    5.30
  -1  -1  -3  887.61    5.80
  -1   1  -3  868.91    6.70
  -1   1  -3  820.22    7.00
   1   1   3  869.91    6.90
   1  -1   3  929.51    6.60
  -1  -1  -3  835.12    7.30
  -3   1  -3 1908.11    7.40
   3   1   3 1829.22    8.10
  -3  -1  -3 1884.61    8.00
   3  -1   3 1988.30    7.70
   3   1   3 1983.60    7.40
  -3   1  -3 1879.41    8.40
   3  -1   3 1769.92    7.40
  -3  -1  -3 1875.01    8.20
  -5   1  -3  117.59    7.70
   5  -1   3  141.09    7.20
   5   1   3  139.89    6.70
   5  -1   3  132.59    7.00
  -5   1  -3  141.89    7.30
  -5  -1  -3  137.49    7.50
   5   1   3  132.09    8.30
  -5  -1  -3  137.09    6.50
  -7   1  -3  293.87    9.10
   7  -1   3  302.97    9.20
   7   1   3  306.57    9.20
   7  -1   3  304.57    8.90
  -7  -1  -3  303.57    9.90
  -7   1  -3  293.27    7.80
  -7  -1  -3  294.87    7.80
   7   1   3  295.07   10.70
  -9   1  -3  138.89   12.20
   9  -1   3  153.58   11.50
   9  -1   3  146.89   12.20
  -9  -1  -3  145.39   13.50
   9   1   3  146.89   12.70
   9   1   3  143.49   11.30
  -9   1  -3  151.88    9.60
  -9  -1  -3  147.79    8.30
 -11  -1  -3  416.96    9.50
 -11   1  -3  416.46   17.50
  11  -1   3  379.26   18.00
  11   1   3  422.46   18.20
 -11  -1  -3  437.56   18.20
  11   1   3  467.75   17.10
 -11   1  -3  414.26   11.80
  11  -1   3  420.46   17.50
 -12  -2   3    1.40   15.90
  12  -2  -3    4.60   16.00
 -12   2   3    0.10   16.70
 -12  -2   3   -1.20   10.40
  12   2  -3   -4.80   14.10
 -12   2   3    2.60   11.90
 -10   2   3  577.34   11.90
  10  -2  -3  573.04   12.10
 -10  -2   3  582.14    9.20
  10   2  -3  590.04   10.80
 -10  -2   3  578.44   11.80
 -10   2   3  587.34   10.90
  -8   2   3   37.70    8.60
  -8   2   3   38.70    9.40
   8   2  -3   24.70    8.40
  -8  -2   3   36.30    8.30
   8  -2  -3   49.50    9.40
  -8  -2   3   35.30    7.90
  -6   2   3 1550.44    9.70
   6   2  -3 1530.95    8.50
  -6   2   3 1459.25    9.30
  -6  -2   3 1431.56    7.40
   6  -2  -3 1468.45    9.30
   6   2  -3 1546.55    7.50
  -6  -2   3 1505.55    8.60
   4   2  -3   41.70    6.00
   4  -2  -3   35.40    6.70
  -4  -2   3   37.50    5.10
  -4   2   3   30.30    6.80
   4   2  -3   44.80    5.10
  -4  -2   3   35.10    6.10
  -4   2   3   51.09    5.70
   4  -2  -3   49.20    5.70
  -2  -2   3  811.12    4.10
   2  -2  -3  803.02    7.40
  -2   2   3  776.92    7.60
   2   2  -3  836.92    4.30
   2  -2  -3  807.42    5.70
  -2   2   3  773.52    6.20
   2   2  -3  860.61    6.90
  -2  -2   3  796.72    7.00
   2   2  -3  812.02    6.90
   0   2  -3  639.44    6.30
   0  -2  -3  583.14    6.60
   0   2   3  592.54    6.00
   0  -2   3  601.84    4.00
   0  -2  -3  642.64    5.40
   0  -2   3  579.24    3.70
   0   2   3  617.04    6.00
   0   2   3  605.44    6.70
   0   2  -3  578.84    6.50
  -2  -2  -3  964.70    6.70
  -2   2  -3  966.60    6.00
   2   2   3 1016.60    6.00
  -2   2  -3  964.30    7.40
   2  -2   3 1007.90    7.30
   2   2   3  988.30    6.70
  -2   2  -3  946.61    7.20
   2   2   3  971.50    7.20
   2  -2   3  918.01    5.80
   4   2   3  601.54    8.20
  -4   2  -3  609.84    6.90
   4   2   3  682.23    6.20
   4  -2   3  652.13    8.20
   4  -2   3  601.74    7.10
  -4  -2  -3  620.94    7.60
  -4   2  -3  618.74    8.10
  -4  -2  -3  628.24    6.90
   6  -2   3   42.60    7.40
   6   2   3   57.69    7.10
   6  -2   3   43.30    9.20
  -6   2  -3   40.30    7.70
   6   2   3   43.60    8.70
  -6  -2  -3   44.10    8.60
  -6  -2  -3   50.89    6.80
  -6   2  -3   55.49    8.30
  -8  -2  -3  390.76    7.80
   8  -2   3  388.46   11.60
   8  -2   3  372.16   11.70
   8   2   3  385.56   10.20
   8   2   3  370.76   11.60
  -8  -2  -3  395.96   12.30
  -8   2  -3  383.96   10.20
  -8   2  -3  368.36   11.30
 -10   2  -3  111.19   15.30
 -10  -2  -3   88.79    8.10
 -10   2  -3  105.19   11.00
  10  -2   3   93.69   15.00
  10   2   3   80.49   14.60
 -10  -2  -3  105.69   14.70
  10  -2   3  104.99   14.90
  10   2   3  113.59   13.20
 -11   3   3  620.24   12.70
 -11  -3   3  629.24   14.10
 -11   3   3  595.54   14.70
  11  -3  -3  608.14   15.70
  11   3  -3  615.54   14.10
  -9   3   3    9.90   10.20
  -9   3   3   10.20   11.50
   9  -3  -3   12.20   10.20
  -9  -3   3   19.00    7.70
   9   3  -3   15.10   10.00
  -9  -3   3    7.90    9.30
  -7   3   3 1205.08    9.30
   7   3  -3 1279.37    8.20
  -7   3   3 1227.08   10.20
   7   3  -3 1214.78    8.10
  -7  -3   3 1238.18    8.20
  -7  -3   3 1206.28    8.50
   7  -3  -3 1197.28   10.20
  -5   3   3   26.50    7.00
  -5   3   3   39.90    7.40
   5   3  -3   42.60    7.00
   5   3  -3   44.40    5.60
   5  -3  -3   41.80    7.30
  -5  -3   3   47.10    7.10
  -5  -3   3   41.60    5.40
   3  -3  -3 1886.81    8.30
   3  -3  -3 1796.42    7.80
   3   3  -3 1866.21    5.00
  -3  -3   3 1801.22    4.60
  -3   3   3 1730.33    7.90
   3   3  -3 1808.22    7.70
  -3   3   3 1764.82    8.40
   1  -3  -3   14.80    6.20
   1  -3  -3   16.30    5.30
  -1   3   3   21.90    5.30
   1   3  -3   25.80    6.10
   1  -3  -3   20.20    4.70
   1   3  -3   20.70    6.30
  -1  -3   3   17.90    2.20
  -1   3   3   23.10    6.40
  -1  -3   3   20.60    2.60
   1   3   3 4606.24    9.40
   1  -3   3 5122.59   10.60
  -1  -3  -3 4790.82    7.30
  -1   3  -3 4839.22   10.00
   1   3   3 4655.63    9.40
  -1  -3  -3 4657.23    9.60
   1  -3   3 4461.05    6.20
  -1   3  -3 4599.34   10.40
   1   3   3 4832.82   10.10
  -3   3  -3   51.29    6.60
  -3  -3  -3   52.09    6.30
  -3   3  -3   48.10    5.40
   3  -3   3   52.09    5.40
   3   3   3   47.70    7.10
   3  -3   3   60.49    6.50
  -3   3  -3   56.49    6.70
   3   3   3   54.99    5.30
  -5  -3  -3  694.13    6.90
   5   3   3  684.83    8.60
  -5   3  -3  680.33    7.80
  -5  -3  -3  691.03    8.30
   5  -3   3  664.43    7.80
   5   3   3  739.43    6.90
   5  -3   3  732.13    8.40
  -5   3  -3  685.93    9.00
  -7  -3  -3    0.10    6.40
   7  -3   3    9.50    9.50
   7   3   3    9.60    7.50
   7  -3   3    8.30   10.40
   7   3   3   13.90   10.10
  -7   3  -3   12.30    8.70
  -7   3  -3   -0.10    8.90
  -7  -3  -3   11.20   10.10
  -9  -3  -3 1301.77    8.10
   9  -3   3 1208.38   13.60
   9   3   3 1292.47   12.40
   9  -3   3 1259.87   13.90
   9   3   3 1264.57   14.20
  -9   3  -3 1243.68   11.40
  -9   3  -3 1229.88   14.80
  -9  -3  -3 1300.67   15.30
  11  -3   3    8.10   17.30
  11   3   3    0.30   18.60
  11   3   3   11.60   15.80
  11  -3   3   10.30   18.20
 -11   3  -3    2.00   12.70
 -11   3  -3    5.90   17.30
 -12   4   3  357.66   14.10
 -12  -4   3  396.96   15.10
 -12   4   3  366.96   17.60
  12  -4  -3  372.26   17.70
  12   4  -3  371.26   16.50
 -10   4   3    6.20   10.80
 -10  -4   3   13.70   11.00
 -10   4   3    6.70   12.10
  10  -4  -3    9.70   13.10
  10   4  -3   -6.70   11.30
  -8  -4   3  220.38    8.40
  -8   4   3  216.38   10.80
   8  -4  -3  225.38   10.70
  -8   4   3  207.78    9.60
   8   4  -3  234.48    7.90
  -6   4   3   46.50    7.40
   6   4  -3   42.30    6.70
  -6   4   3   48.20    7.70
   6  -4  -3   46.70    7.70
   6   4  -3   49.20    5.80
  -6  -4   3   44.20    5.70
  -4   4   3 1096.29    8.30
   4  -4  -3 1097.09    7.50
  -4   4   3 1078.39    7.60
   4   4  -3 1123.69    4.90
  -4  -4   3 1100.59    4.70
   4   4  -3 1097.89    7.20
  -2   4   3   23.50    6.50
   2  -4  -3    3.40    6.40
   2  -4  -3   11.80    6.50
  -2   4   3    6.10    6.50
   2   4  -3   17.20    6.50
   2   4  -3   -1.20    6.20
   0  -4  -3   30.20    3.90
   0   4   3   44.50    6.80
   0  -4  -3   41.40    6.60
   0   4   3   42.10    6.40
   0  -4   3   30.00    1.80
   0   4   3   18.50    5.80
   0   4  -3   42.60    6.40
   0  -4   3   33.20    2.20
   0   4  -3   10.40    5.70
  -2   4  -3  140.59    4.60
  -2  -4  -3  151.38    5.80
   2   4   3  140.39    6.30
   2   4   3  148.89    6.40
   2  -4   3  135.29    4.20
  -2   4  -3  140.89    6.90
  -2   4  -3  139.09    7.10
   2   4   3  148.69    5.80
   2  -4   3  153.78    6.80
  -4  -4  -3  129.89    7.40
  -4  -4  -3  137.59    6.30
   4  -4   3  123.79    6.00
   4   4   3  134.39    7.40
   4  -4   3  137.39    7.20
   4   4   3  134.39    5.20
  -4   4  -3  135.09    5.90
   6   4   3  162.48    9.40
  -6  -4  -3  165.08    6.40
   6  -4   3  143.69    8.20
  -6  -4  -3  148.69    9.40
   6   4   3  159.78    7.20
   6  -4   3  169.88    9.30
  -6   4  -3  146.79    7.90
  -8  -4  -3    4.60    6.20
  -8  -4  -3  -12.40   11.90
   8  -4   3  -13.50   10.70
   8   4   3    4.20    9.90
   8  -4   3    4.10   11.20
  -8   4  -3   -0.50   10.70
   8   4   3   15.90   12.40
 -10  -4  -3  138.09   16.10
  10  -4   3  144.59   15.10
  10   4   3  126.29   12.70
  10   4   3  133.39   15.90
  10  -4   3  136.59   15.30
 -10   4  -3  126.19   15.80
 -10   4  -3  142.79   12.80
 -11   5   3   22.50   11.70
  11   5  -3   20.30   13.30
 -11  -5   3   26.70   12.40
  11  -5  -3   23.80   14.60
 -11   5   3   20.40   14.40
  -9   5   3 2495.25   13.80
  -9  -5   3 2447.16   12.00
  -9   5   3 2495.75   15.00
   9  -5  -3 2486.95   14.40
   9   5  -3 2473.35   12.10
  -7   5   3   47.00    8.90
   7   5  -3   39.40    7.20
  -7   5   3   33.30    9.20
  -7  -5   3   41.60    7.10
   7  -5  -3   30.30    9.10
   7   5  -3   44.00    7.20
   5   5  -3  215.18    7.10
  -5   5   3  183.78    7.60
  -5  -5   3  203.68    4.90
   5  -5  -3  190.48    7.40
   5   5  -3  200.88    5.20
  -5   5   3  193.58    7.50
  -3   5   3   -8.30    6.40
  -3   5   3    9.60    7.10
   3  -5  -3    7.80    6.40
   3   5  -3   15.10    7.00
   3   5  -3   -8.30    6.10
  -1   5   3 9362.96   13.50
   1  -5  -3 9268.07   13.40
   1  -5  -3 9587.24   13.40
  -1   5   3 9101.49   12.90
   1   5  -3 9999.00   13.90
   1   5  -3 9056.99   13.50
   1   5   3   20.60    6.40
   1  -5   3    6.00    2.70
  -1  -5  -3    2.00    5.90
   1   5   3   10.70    6.40
  -1   5  -3    7.20    7.00
   1  -5   3    7.10    6.80
  -1   5  -3    2.20    6.80
   1   5   3    0.80    6.00
  -3  -5  -3  485.15    6.50
   3   5   3  455.05    7.40
   3  -5   3  455.85    5.50
   3  -5   3  511.05    7.50
   3   5   3  496.95    4.40
   3   5   3  461.95    7.00
   3   5   3  460.95    7.50
  -3   5  -3  462.95    7.50
  -3   5  -3  452.55    5.60
  -5  -5  -3    6.00    5.80
  -5  -5  -3   -5.10    8.10
   5  -5   3    1.50    7.50
   5   5   3   -6.70    8.30
  -5   5  -3    0.40    7.40
   5   5   3    6.90    5.90
   5  -5   3   -6.60    8.00
   7  -5   3 2455.95   12.30
  -7  -5  -3 2592.74    7.90
   7   5   3 2545.75   10.10
   7  -5   3 2586.94   13.90
  -7  -5  -3 2564.74   14.00
  -7   5  -3 2412.06   12.10
   7   5   3 2464.95   13.80
   9  -5   3    2.90   11.90
  -9  -5  -3    3.10   14.40
   9   5   3   10.30   10.60
   9  -5   3    3.50   13.80
  -9   5  -3   -2.50   13.20
   9   5   3   -5.30   14.30
 -12   6   3  202.48   16.00
 -12  -6   3  190.18   15.70
 -12   6   3  191.18   18.30
  12  -6  -3  202.18   18.10
  12   6  -3  176.48   16.30
 -10   6   3   -3.40   12.50
 -10   6   3    7.70   13.90
  10  -6  -3   -4.20   13.30
 -10  -6   3    1.70   10.80
  10   6  -3    2.30   10.80
  -8   6   3  223.58   10.00
   8   6  -3  247.98    7.30
  -8   6   3  228.98   11.20
  -8  -6   3  230.98    8.40
   8  -6  -3  222.88   11.60
   8   6  -3  226.98    8.50
  -6   6   3  310.07    8.70
   6   6  -3  321.57    7.70
  -6   6   3  323.77    8.40
   6  -6  -3  305.87    8.60
  -6  -6   3  325.07    5.90
   6   6  -3  315.67    6.50
  -4   6   3  217.98    7.90
   4  -6  -3  235.68    7.30
   4   6  -3  239.08    3.70
  -4   6   3  223.08    7.30
  -4  -6   3  238.98    3.40
   4   6  -3  229.98    7.50
  -2   6   3   11.40    7.10
   2  -6  -3    8.40    6.80
  -2   6   3   15.90    7.50
   2   6  -3   24.20    7.00
   2   6  -3   33.10    6.60
   0   6   3  157.38    7.00
   0  -6  -3  155.28    2.50
   0   6  -3  183.18    7.10
   0   6   3  177.38    7.00
   0   6  -3  165.68    7.20
   0   6   3  170.48    7.20
   2  -6   3   13.90    3.80
  -2  -6  -3   11.60    6.50
  -2   6  -3   12.20    3.80
   2   6   3    3.50    6.90
   2   6   3   11.80    7.00
  -2   6  -3   12.50    7.20
   2  -6   3   17.00    7.10
   2   6   3   13.60    6.60
   4  -6   3   10.40    6.30
  -4  -6  -3   24.60    6.00
   4   6   3   10.40    8.10
  -4   6  -3   16.70    5.90
   4  -6   3   18.80    8.10
   4   6   3   15.20    4.40
   4   6   3    3.60    6.60
   6  -6   3   54.99    8.40
   6   6   3   61.09    9.60
  -6  -6  -3   50.79    9.70
  -6   6  -3   45.20    7.90
   6   6   3   59.39    6.50
   6  -6   3   53.49    9.60
   8  -6   3    1.00   10.70
   8   6   3   -0.20    8.40
   8  -6   3   -1.30   12.50
  -8   6  -3  -10.20   11.00
   8   6   3    1.90   12.80
  -8  -6  -3   -7.30   12.90
  10  -6   3   90.19   15.90
  10   6   3   82.39   12.60
  10  -6   3   91.69   15.60
  10   6   3   82.39   18.20
 -10   6  -3  101.99   14.50
 -10  -6  -3   94.79   17.80
 -11   7   3  616.24   16.20
 -11   7   3  559.94   16.90
  11  -7  -3  557.84   16.90
 -11  -7   3  571.64   13.70
  11   7  -3  560.84   14.10
   9   7  -3   17.60   10.00
  -9   7   3   12.10   12.50
  -9   7   3    9.60   11.20
   9  -7  -3   -1.80   12.40
  -9  -7   3    1.20    9.70
   7   7  -3 1134.99    8.40
   7   7  -3 1176.28    8.40
  -7   7   3 1132.49   10.80
  -7   7   3 1133.09   11.10
   7  -7  -3 1118.19   11.20
  -7  -7   3 1152.68    8.10
  -5   7   3   13.80    8.70
   5  -7  -3    2.00    8.10
  -5   7   3    7.00    8.10
   5   7  -3    2.90    4.80
   5   7  -3    8.40    7.40
  -5  -7   3    6.30    4.40
  -3   7   3 1858.11    9.50
   3  -7  -3 1872.21    9.10
  -3   7   3 1834.02    9.20
   3   7  -3 1863.21    9.60
   3   7  -3 2048.10    9.70
  -1   7   3   38.50    6.90
   1  -7  -3   40.80    6.90
  -1   7   3   35.50    7.00
   1   7  -3   27.50    7.30
   1  -7  -3   36.00    2.80
   1   7  -3   32.80    6.90
   1   7   3 3217.98   10.30
   1   7   3 3177.98   10.30
  -1   7  -3 3311.77   10.90
   1  -7   3 3513.85   11.00
   1   7   3 3282.47   10.30
   3   7   3  -11.70    8.60
   3   7   3   -7.80    8.50
  -3   7  -3   -6.20    8.10
  -3   7  -3    0.80    5.10
   3  -7   3   -3.40    7.80
   3   7   3    2.80    6.20
   3  -7   3   -2.30    4.70
   5  -7   3  906.81    8.30
   5   7   3  940.71   10.40
  -5   7  -3  959.70    8.10
   5  -7   3 1010.80   10.40
   5   7   3 1030.00    5.80
   7  -7   3  -11.20   10.10
   7   7   3   -3.90   11.10
  -7  -7  -3   -8.40   11.50
  -7   7  -3    1.10    9.70
   7   7   3    2.70    7.10
   7  -7   3    3.00   11.40
   9   7   3 1023.10   11.60
  -9  -7  -3 1019.00   17.20
   9  -7   3 1027.20   17.00
   9   7   3  979.20   17.00
  -9   7  -3  994.00   14.50
   9  -7   3  964.00   14.70
  10   8  -3  426.96   12.10
 -10   8   3  434.96   14.00
 -10  -8   3  469.35   12.40
 -10   8   3  466.65   15.20
  10  -8  -3  456.05   15.80
   8   8  -3   39.20    8.40
  -8   8   3   36.40   11.20
   8   8  -3   40.40    7.60
  -8   8   3   21.10   11.60
  -8  -8   3   30.30    8.20
   8  -8  -3   42.20   11.20
  -6   8   3  710.83   10.30
   6   8  -3  745.03    8.20
   6   8  -3  745.33    6.70
   6  -8  -3  708.03   10.00
  -6   8   3  754.12   10.20
  -6  -8   3  756.82    6.40
  -4   8   3   11.00    8.20
   4  -8  -3    1.40    8.20
   4   8  -3    4.70    8.20
  -4   8   3    6.30    8.30
   4   8  -3    9.10    7.40
  -2   8   3  511.75    7.90
   2  -8  -3  515.95    7.90
  -2   8   3  508.95    8.10
   2   8  -3  541.05    8.00
   2   8  -3  522.15    7.90
   0   8   3  504.95    8.50
   0   8   3  481.45    7.90
   0   8  -3  495.45    8.30
   0   8   3  492.15    7.90
   2   8   3  398.46    8.40
  -2   8  -3  410.86    8.70
   2   8   3  401.46    8.40
   2  -8   3  389.86    4.00
   2  -8   3  411.06    8.60
  -2   8  -3  395.76    4.30
   2   8   3  421.56    7.80
   4   8   3  176.28    9.00
  -4   8  -3  165.78    6.30
   4   8   3  169.98    9.40
   4  -8   3  180.28    9.10
   4   8   3  186.78    7.10
   4  -8   3  172.18    6.20
   6   8   3   13.80   10.50
  -6   8  -3   22.00    8.60
   6   8   3   26.30    5.50
   6  -8   3    0.80   10.50
   6  -8   3   22.00    8.80
  -8   8  -3  299.47   11.50
   8   8   3  322.67    8.40
   8  -8   3  330.87   14.50
  -8  -8  -3  308.67   14.60
   8   8   3  297.67   14.50
   8  -8   3  304.37   11.80
 -10  -8  -3   51.29   19.60
 -10   8  -3   38.70   17.20
  10   8   3   60.89   12.50
  10  -8   3   51.39   19.10
  10   8   3   34.10   20.10
  10  -8   3   49.00   17.10
  11   9  -3   -7.70   14.50
 -11   9   3  -10.20   17.40
 -11   9   3   -1.10   18.30
 -11  -9   3   -4.70   13.80
  11  -9  -3    0.10   18.20
   9   9  -3  349.96   10.60
  -9   9   3  368.36   13.40
  -9   9   3  348.67   14.60
   9  -9  -3  347.07   14.70
  -9  -9   3  380.66   11.20
   7   9  -3   84.19    7.60
  -7   9   3   90.69   10.50
   7   9  -3   91.39    7.60
  -7   9   3   80.89   11.20
  -7  -9   3   82.39    6.90
   7  -9  -3   73.89   10.30
   5   9  -3  911.51    5.50
  -5   9   3  888.31   10.50
   5  -9  -3  894.91   10.20
   5   9  -3 1007.30   11.10
  -5   9   3  864.51   11.00
   5   9  -3  911.91    8.80
  -3   9   3   10.00    8.30
   3  -9  -3    3.10    8.30
   3   9  -3   17.60    8.30
  -3   9   3   14.90    8.80
   3   9  -3   20.30    8.20
  -1   9   3 1204.18    9.00
   1  -9  -3 1183.58    9.30
  -1   9   3 1141.59    9.50
   1   9  -3 1259.27    9.10
   1   9   3  445.46    7.50
   1   9   3  450.85    9.10
   1   9   3  408.96    9.00
  -1   9  -3  441.96    8.90
   1  -9   3  449.46    8.80
  -3   9  -3 1127.89   10.70
   3   9   3 1097.69   10.30
   3   9   3 1153.28   10.30
  -3   9  -3 1069.49    6.20
   3  -9   3 1205.68   10.60
   3   9   3 1211.58    8.60
   3  -9   3 1073.89    5.90
   5   9   3   15.10   10.00
  -5   9  -3    6.60    7.80
   5   9   3   -4.50   10.20
   5  -9   3   32.00   10.00
   5  -9   3   18.60    7.30
   7   9   3  449.56   13.00
  -7   9  -3  455.85   10.40
   7  -9   3  480.55   12.80
   7   9   3  493.85    6.70
   7  -9   3  442.56   10.40
  -9   9  -3   74.09   14.30
   9   9   3   92.09   10.20
   9  -9   3   92.19   17.60
   9   9   3   79.99   16.80
   9  -9   3   84.59   14.20
  10  10  -3    7.40   12.50
 -10  10   3    5.20   16.00
  10 -10  -3    6.50   17.80
 -10 -10   3    9.90   12.80
 -10  10   3    6.40   17.20
   8  10  -3  759.02    9.40
   8  10  -3  809.12    8.50
  -8  10   3  745.53   13.90
  -8  10   3  731.83   14.10
  -8 -10   3  804.62    9.60
   8 -10  -3  741.13   14.00
   6  10  -3  123.59    6.10
  -6  10   3  125.89   10.60
   6 -10  -3  125.29   10.50
   6  10  -3  137.39   11.60
   6  10  -3  123.79    8.30
  -6  10   3  113.69   10.70
  -4  10   3  875.21   10.40
   4 -10  -3  883.11   10.40
   4  10  -3  971.60   10.40
  -4  10   3  898.01   10.40
   4  10  -3  933.71    9.10
  -2  10   3  114.59    8.40
   2 -10  -3  119.49    8.90
   2 -10  -3  125.09    3.50
  -2  10   3  104.79    9.00
   2  10  -3  117.29    8.40
   2  10  -3  110.79    8.20
   0  10   3  661.53    8.70
   0  10   3  631.94    9.50
   0  10  -3  664.53    9.40
   0  10   3  681.13    9.70
   2  10   3  654.43   10.20
   2 -10   3  627.74    4.50
  -2  10  -3  633.14    4.80
  -2  10  -3  671.73    9.90
   2  10   3  675.13    9.90
   2 -10   3  706.93    9.90
   2  10   3  702.63    8.40
  -4  10  -3  255.27    6.80
   4 -10   3  271.37    6.90
   4  10   3  276.57   10.40
   4 -10   3  301.77   10.60
   4  10   3  293.67   10.60
   4  10   3  309.07    7.80
  -6  10  -3  323.27    9.30
   6  10   3  318.27   12.20
   6  10   3  334.07   12.40
   6 -10   3  333.57    9.50
   6 -10   3  363.56   12.00
  -8  10  -3   70.89   12.20
   8  10   3   77.49    7.70
   8 -10   3   66.09   15.30
   8 -10   3   67.99   12.80
   8  10   3   77.09   15.50
   9  11  -3   82.39   11.30
  -9  11   3   84.69   15.20
  -9  11   3   80.59   15.50
   9  11  -3   89.29    7.90
  -9 -11   3   84.29   11.30
   9 -11  -3   75.79   16.40
   7  11  -3  185.58    8.60
  -7  11   3  170.78   12.40
  -7  11   3  178.38   12.40
   7  11  -3  179.78    8.00
   7 -11  -3  168.58   12.40
   7  11  -3  208.68   12.00
   5  11  -3  501.35    9.10
   5  11  -3  515.55    5.00
  -5  11   3  484.45   11.10
   5 -11  -3  482.15   10.80
   5  11  -3  490.85    4.50
  -5  11   3  498.05   11.20
   5  11  -3  530.15   12.40
  -3  11   3  293.37    9.80
   3 -11  -3  294.27   10.00
   3 -11  -3  314.97    5.30
   3  11  -3  324.87   10.00
  -3  11   3  291.87   10.00
   3  11  -3  295.97    9.10
  -1  11   3  288.17    9.10
  -1  11   3  285.97    9.50
   1  11  -3  292.87    9.60
   1  11   3  433.36    8.10
   1  11   3  431.06   10.20
   1  11   3  372.36   10.00
  -1  11  -3  423.46    9.90
   1 -11   3  477.55    9.70
   3  11   3  819.52   11.40
  -3  11  -3  793.12    6.30
   3  11   3  848.42   11.00
  -3  11  -3  830.92   11.30
   3 -11   3  806.12    6.10
   3 -11   3  877.11   11.00
   3  11   3  877.81    8.90
  -5  11  -3  197.78    8.20
   5  11   3  225.08    7.70
   5  11   3  187.98   12.00
   5  11   3  207.38   12.00
   5 -11   3  202.68    8.10
   5 -11   3  214.08   11.80
   7  11   3   56.69   14.50
  -7  11  -3   56.69   10.40
   7  11   3   53.39   14.30
   7 -11   3   44.60   14.70
   7 -11   3   60.59   11.10
   9  11   3  114.39   19.20
   9 -11   3  109.49   19.60
   8  12  -3   13.40    9.00
  -8  12   3    8.20   15.50
   8  12  -3   15.10    9.40
  -8  12   3    7.10   14.70
   8 -12  -3   14.00   15.10
   8  12  -3    9.40   14.10
   6  12  -3  966.80   12.90
  -6  12   3  890.41   12.90
   6  12  -3  938.61    7.00
   6 -12  -3  842.42   13.30
   6  12  -3  908.91    6.70
   6  12  -3  914.91   10.00
  -6  12   3  863.31   13.30
  -4  12   3  130.59   10.60
   4 -12  -3  152.88   10.80
   4  12  -3  159.48   11.00
   4 -12  -3  156.78    6.10
  -4  12   3  121.39   10.80
   4  12  -3  139.89    9.40
  -2  12   3  466.15   10.60
   2 -12  -3  452.85   10.60
   2  12  -3  500.45   10.70
  -2  12   3  479.25   10.70
   0  12   3  171.58   10.00
   0  12   3  141.39   10.10
   0  12  -3  154.18   10.40
   0  12   3  162.68    9.80
   2  12   3  420.46   10.00
  -2  12  -3  386.26    4.90
   2 -12   3  398.16    4.60
   2  12   3  400.56   11.00
   2  12   3  410.56   10.70
  -2  12  -3  419.66   11.80
   2 -12   3  437.56   11.20
  -4  12  -3  471.45    7.80
   4  12   3  492.95   12.30
   4 -12   3  490.05    7.60
   4 -12   3  568.24   12.60
   4  12   3  501.85   11.80
   4  12   3  532.15    8.80
  -6  12  -3  100.79   10.30
   6  12   3   97.09   13.90
   6  12   3   95.99   14.50
   6 -12   3   99.39   10.20
   6 -12   3   90.09   14.50
   8  12   3  215.08   18.80
  -8  12  -3  206.38   13.70
   8  12   3  214.28   17.90
   8 -12   3  208.78   17.60
   8 -12   3  192.98   14.50
   9  13  -3   -0.20   12.30
  -9  13   3   -1.70   18.00
  -9  13   3  -10.10   17.90
   9  13  -3    7.80    8.40
   9  13  -3   -0.80   11.60
   9 -13  -3  -11.90   19.70
   9 -13  -3  -12.40   15.00
   9  13  -3   -4.70   16.70
  -7  13   3  476.75   15.60
  -7  13   3  475.85   15.10
   7  13  -3  476.15    8.60
   7  13  -3  484.25    8.30
   7 -13  -3  470.15   15.60
   7 -13  -3  493.95   11.60
   7  13  -3  490.15   15.20
   7  13  -3  502.85   10.50
  -5  13   3   20.70   12.30
   5  13  -3   22.50    4.80
   5 -13  -3   32.30   12.20
   5 -13  -3   26.50    8.00
   5  13  -3   25.20   11.70
   5  13  -3   22.30    4.30
   5  13  -3   33.30    9.60
  -5  13   3   19.50   12.20
  -3  13   3  688.23   12.30
   3 -13  -3  676.23   11.80
   3  13  -3  719.13   11.90
   3 -13  -3  758.22    5.10
  -3  13   3  637.14   12.00
   3  13  -3  692.03   11.10
  -1  13   3   49.20   10.60
   1  13  -3   64.89   11.10
  -1  13   3   58.69   10.80
   1  13   3 1376.06   11.60
  -1  13  -3 1352.16   12.90
   1  13   3 1321.47   12.70
   1  13   3 1304.87   12.10
  -3  13  -3   38.50    6.40
   3  13   3   30.60   11.80
   3 -13   3   35.40    5.80
   3  13   3   40.80   11.80
   3 -13   3   37.30   12.30
   3  13   3   31.70    9.70
  -5  13  -3  328.07    9.30
   5  13   3  328.77   14.70
   5 -13   3  334.07    9.30
   5  13   3  322.57   14.80
   5 -13   3  352.96   14.70
   5  13   3  361.66    8.80
  -7  13  -3   19.90   12.70
   7  13   3   38.60   17.20
   7  13   3   26.20   17.80
   7 -13   3   16.40   13.10
   7 -13   3    2.80   17.50
   8  14  -3  125.59   10.40
  -8  14   3  144.99   18.30
  -8  14   3  139.59   18.50
   8  14  -3  131.39   10.80
   8  14  -3  128.09   10.20
   8 -14  -3  137.29   18.60
   8 -14  -3  131.09   14.60
   8  14  -3  140.69   16.10
  -6  14   3   -3.10   15.10
   6  14  -3    8.70    6.70
   6 -14  -3   -1.70   14.50
   6 -14  -3    8.60   10.00
   6  14  -3    7.30    6.20
   6  14  -3    8.90   13.30
   6  14  -3   -4.10   10.80
  -6  14   3    5.30   15.20
  -4  14   3  615.94   13.40
   4 -14  -3  607.04   13.60
   4 -14  -3  708.43    7.30
   4  14  -3  691.53   12.90
   4  14  -3  677.03   12.00
  -4  14   3  662.43   13.90
  -2  14   3   12.60   11.10
   2  14  -3   22.40   11.10
  -2  14   3    8.10   11.90
   0  14   3   16.40   11.70
   0  14   3   34.20   10.00
   0  14  -3   20.10   11.40
   0  14   3   10.40   11.60
   2  14   3  107.69   10.90
  -2  14  -3  113.19    5.30
   2  14   3  112.99   13.00
   2 -14   3  126.39   12.50
   2  14   3  115.49   12.50
  -2  14  -3  122.29   12.50
  -4  14  -3  180.68    8.10
   4  14   3  173.28   14.60
   4 -14   3  160.88    8.00
   4  14   3  173.28   14.50
   4  14   3  188.38   10.20
   4 -14   3  193.08   14.20
  -6  14  -3  134.29   11.70
   6  14   3  143.59   17.50
   6  14   3  147.59   17.60
   6 -14   3  134.79   11.60
   6 -14   3  163.38   16.60
  -7  15   3   -2.60   17.80
  -7  15   3    7.80   18.20
   7  15  -3    1.80    8.90
   7 -15  -3    8.80   18.50
   7  15  -3   10.90    8.40
   7 -15  -3   14.30   13.00
   7  15  -3   21.70   15.50
   7  15  -3    5.70   11.60
  -5  15   3  320.47   15.90
   5 -15  -3  330.47   16.10
   5 -15  -3  340.57    8.80
   5  15  -3  343.47   13.90
   5  15  -3  333.37   12.10
  -5  15   3  334.57   16.00
   3  15  -3   -1.60   11.80
  -3  15   3   -7.50   13.00
   3 -15  -3    8.90   13.90
   3  15  -3    0.20   12.60
  -3  15   3   -8.30   13.50
  -1  15   3 1951.20   14.50
  -1  15   3 1986.60   15.50
   1  15  -3 2019.70   14.80
  -1  15   3 1930.21   16.00
   1  15   3    3.00   13.70
   1  15   3   -0.50   11.50
  -1  15  -3    8.40   12.40
   1  15   3    8.90   13.20
  -3  15  -3  408.26    7.80
   3  15   3  427.86   15.20
   3  15   3  428.56   15.30
   3 -15   3  466.95   13.70
   3  15   3  455.25   11.20
  -5  15  -3   -4.20   10.80
   5  15   3   11.70   16.50
   5 -15   3    6.60   10.40
   5  15   3    8.80   17.20
   5 -15   3   -1.50   16.30
   5  15   3   -0.50   10.30
  -6  16   3  196.88   18.90
   6 -16  -3  214.28   18.50
   6 -16  -3  210.28   11.30
   6  16  -3  216.18   17.40
   6  16  -3  195.58   13.20
  -6  16   3  209.08   18.40
  -4  16   3    5.90   16.00
   4 -16  -3   12.30   16.10
   4  16  -3    3.10   13.80
   4 -16  -3   11.20    6.20
   4  16  -3   15.70   12.40
  -4  16   3   16.50   15.70
  -2  16   3    7.00   13.70
   2  16  -3    3.30   14.30
  -2  16   3   -5.00   14.60
   0  16   3   22.50   13.70
   0  16   3   25.50   15.10
   0  16  -3   33.90   13.60
   0  16   3   39.80   14.70
   2  16   3   14.30   12.40
  -2  16  -3   11.10    6.00
   2  16   3   16.50   15.80
   2  16   3    8.20   15.30
  -2  16  -3   10.90    6.70
  -4  16  -3   43.30    9.40
   4 -16   3   35.20    9.20
   4  16   3   47.70   17.10
   4 -16   3   37.50   16.80
   4  16   3   35.40   17.30
   4  16   3   47.90   11.90
  -5  17   3   35.70   18.10
   5 -17  -3   36.60   18.50
   5 -17  -3   36.60    9.40
   5  17  -3   27.60   14.40
  -5  17   3   33.80   17.70
   5  17  -3   55.49   15.90
  -3  17   3  766.92   17.10
   3  17  -3  799.42   15.90
   3  17  -3  793.62   15.40
  -3  17   3  734.93   17.70
  -1  17   3   30.80   14.00
  -1  17   3   23.50   16.30
   1  17  -3   25.40   16.00
  -1  17   3   25.40   15.90
   1  17   3  856.81   14.90
   1  17   3  822.02   17.70
  -1  17  -3  824.92   16.60
   1  17   3  814.02   16.80
   3  17   3   15.90   17.70
  -3  17  -3   12.70    8.50
   3  17   3    3.30   17.80
  -3  17  -3   13.30    8.60
   3  17   3   14.30   13.10
  -2  18   3  124.79   17.80
  -2  18   3  137.39   17.40
   2  18  -3  132.89   16.90
  -2  18   3  132.19   18.90
   0  18   3   64.39   16.40
   0  18   3   77.29   18.80
   0  18  -3   77.09   17.50
   0  18   3   76.39   17.90
 -12   0   4  878.51   14.90
  10   0  -4   46.60   12.10
 -10   0   4   44.10   12.50
 -10   0   4   39.90   11.40
  -8   0   4  203.88    9.80
   8   0  -4  208.08    9.80
  -8   0   4  202.18   10.50
   6   0  -4    1.60    8.40
  -6   0   4    2.50    7.70
   6   0  -4    9.50    7.80
  -6   0   4    7.00    8.50
  -4   0   4 5340.67   10.30
   4   0  -4 5613.74   12.90
   4   0  -4 5671.13   10.40
  -4   0   4 5437.96   12.90
   2   0  -4   39.70    7.60
   2   0  -4   39.10    7.50
  -2   0   4   35.30    5.50
  -2   0   4   30.60    6.70
   0   0  -4  417.76    7.70
   0   0   4  406.46    5.90
   0   0   4  420.26    6.10
   0   0  -4  435.36    7.40
   0   0   4  407.96    7.60
   2   0   4   27.30    6.80
   2   0   4   20.10    6.00
  -2   0  -4   18.90    6.90
   2   0   4   11.70    6.80
  -2   0  -4   -0.40    8.20
  -4   0  -4 3590.04   11.60
   4   0   4 3670.43   11.30
   4   0   4 3377.86   11.00
  -4   0  -4 3578.54   12.00
  -6   0  -4    9.50   10.50
   6   0   4   10.70    9.40
   6   0   4   10.00   10.50
  -6   0  -4    5.90    9.30
  -8   0  -4  524.45   14.00
   8   0   4  512.55   13.00
   8   0   4  567.64   12.90
  -8   0  -4  555.54   11.20
  10   0   4   11.10   17.20
 -10   0  -4   -8.00   13.00
  11  -1  -4  188.08   15.50
  11   1  -4  193.68   14.60
 -11   1   4  184.88   15.20
 -11  -1   4  186.08   12.90
 -11   1   4  200.58   13.30
 -11  -1   4  193.88   14.30
   9   1  -4  188.38   11.30
  -9   1   4  184.38   11.40
   9  -1  -4  192.58   11.30
  -9  -1   4  181.38   10.70
  -9  -1   4  191.38   10.40
  -9   1   4  188.38   11.20
   7   1  -4  545.65    9.30
  -7   1   4  519.95    9.50
  -7  -1   4  509.45    8.70
   7  -1  -4  523.35    9.50
   7   1  -4  547.55    8.10
  -7  -1   4  526.55   10.00
  -7   1   4  525.15    9.60
  -5   1   4   -0.10    7.60
   5   1  -4   -0.20    8.80
   5  -1  -4   -2.20    8.00
  -5  -1   4   -5.60    6.30
   5  -1  -4   -0.50    6.90
   5   1  -4   -4.30    6.20
  -5  -1   4    9.60    8.10
  -5   1   4    4.20    8.00
  -3  -1   4  135.99    5.50
   3   1  -4  137.59    7.60
   3  -1  -4  130.09    7.60
   3   1  -4  132.49    5.50
   3  -1  -4  134.99    6.40
   3   1  -4  148.99    7.50
  -3  -1   4  131.69    7.60
  -3   1   4  132.89    6.10
  -3   1   4  111.59    7.60
   1  -1  -4  -10.40    7.40
  -1   1   4    5.40    6.20
  -1  -1   4   -1.70    4.80
   1   1  -4   -3.90    6.80
   1  -1  -4   -4.00    6.40
  -1  -1   4   -2.80    4.70
  -1  -1   4    4.10    6.80
  -1   1   4   -5.00    7.40
  -1   1   4    3.50    6.10
   1   1  -4    1.00    7.70
  -1  -1  -4  185.48    8.00
   1   1   4  171.78    6.80
   1  -1   4  175.88    5.90
   1  -1   4  170.48    5.70
  -1  -1  -4  184.58    6.70
   1   1   4  166.68    6.20
  -1   1  -4  180.38    7.50
  -1   1  -4  184.38    7.00
   3   1   4   23.90    7.40
   3   1   4   23.80    7.20
   3  -1   4   25.80    7.70
   3   1   4   25.30    7.30
  -3   1  -4   20.80    8.00
   3  -1   4   28.80    7.00
  -3  -1  -4   21.80    8.50
  -5  -1  -4   13.70    9.10
   5  -1   4    4.00    8.90
   5   1   4    9.90    7.90
   5  -1   4   20.90    8.70
  -5   1  -4   11.10    8.60
   5   1   4   12.50    9.10
  -5   1  -4   18.10    8.40
  -5  -1  -4   14.80    8.70
  -7   1  -4   97.69   11.30
   7  -1   4   87.79   11.30
  -7  -1  -4  107.99   12.20
   7   1   4  103.19   10.40
   7  -1   4  108.89   11.20
   7   1   4  102.49   12.20
  -7   1  -4  103.79   10.20
  -7  -1  -4   96.59    9.90
  -9  -1  -4    4.20   11.00
  -9  -1  -4    7.70   16.10
   9  -1   4    8.80   15.20
   9   1   4    8.20   16.00
   9   1   4   -4.40   13.90
   9  -1   4    8.70   15.00
  -9   1  -4    7.20   15.30
  -9   1  -4    0.70   12.00
 -10   2   4  518.35   13.90
  10  -2  -4  512.35   14.30
  10   2  -4  524.35   12.70
 -10  -2   4  507.65   11.80
 -10  -2   4  525.75   12.10
 -10   2   4  542.45   12.00
  -8   2   4   12.60   10.50
   8  -2  -4   -4.30   10.20
   8   2  -4    3.70    9.30
  -8  -2   4  -14.50    9.30
  -8  -2   4   -5.70    9.90
  -8   2   4    3.20   10.80
   6   2  -4 1158.48    9.50
  -6   2   4 1095.79    9.30
   6  -2  -4 1137.19    9.40
  -6  -2   4 1095.99    7.90
   6   2  -4 1206.68    8.00
  -6  -2   4 1154.18    9.60
  -6   2   4 1144.69   10.50
   4   2  -4   -6.00    7.40
   4  -2  -4    0.90    8.00
  -4  -2   4    7.50    5.00
   4   2  -4    1.50    5.40
   4  -2  -4    1.00    6.90
  -4  -2   4   -2.50    7.60
  -4   2   4    1.20    8.10
  -4   2   4    2.60    6.90
   2  -2  -4 2818.42   10.70
  -2   2   4 2743.73    9.10
   2   2  -4 2987.60   10.20
   2  -2  -4 3032.90    8.90
  -2   2   4 2693.53   10.70
  -2  -2   4 2780.62    6.10
  -2  -2   4 2736.73    6.30
   2   2  -4 2801.32   10.30
   0  -2  -4   26.50    7.10
   0   2   4   20.90    6.50
   0  -2   4   14.00    4.50
   0  -2   4   14.90    4.30
   0  -2  -4   17.80    6.10
   0   2  -4   23.90    7.90
   0   2   4   23.00    7.10
   0   2   4   23.90    6.30
   0   2  -4    7.10    7.40
  -2  -2  -4  990.00    8.70
   2  -2   4 1003.50    6.90
   2   2   4  965.90    8.10
  -2  -2  -4  978.70    7.00
   2   2   4  942.41    8.20
  -2   2  -4 1006.40    8.50
   2  -2   4 1061.49    9.20
  -2   2  -4  972.90    8.60
   2  -2   4  949.60    6.40
  -4  -2  -4    9.20    8.00
  -4   2  -4   11.70    7.00
   4   2   4    2.00    8.60
   4  -2   4    3.80    7.00
   4  -2   4    0.00    7.80
   4   2   4    4.50    7.30
  -4   2  -4    3.80    8.50
  -6  -2  -4 1788.12   11.40
  -6   2  -4 1755.22   11.50
  -6  -2  -4 1812.22   11.80
   6  -2   4 1848.72   12.60
   6   2   4 1902.31   11.30
   6  -2   4 1747.33   11.60
   6   2   4 1728.23   12.70
  -6   2  -4 1821.62   11.50
  -8  -2  -4   11.70   10.30
   8  -2   4   23.50   11.70
   8   2   4   19.70   13.00
   8   2   4   13.90   10.90
   8  -2   4   14.40   12.10
  -8   2  -4    2.60   13.00
  -8  -2  -4   -2.30   14.00
  -8   2  -4   11.50   11.10
 -10  -2  -4  293.27   18.20
  10  -2   4  320.47   17.20
 -10   2  -4  320.67   17.20
 -11  -3   4    3.10   13.50
 -11   3   4  -11.50   15.90
  11  -3  -4    2.00   14.80
  11   3  -4    2.80   13.40
 -11   3   4    0.70   14.30
  -9   3   4  797.12   12.20
   9  -3  -4  773.32   12.10
   9   3  -4  783.52   11.40
  -9  -3   4  783.02   10.80
  -9   3   4  746.63   12.90
  -9  -3   4  756.52   11.00
   7   3  -4   19.10    8.50
  -7   3   4   11.00    9.90
   7  -3  -4   15.90    8.80
   7   3  -4   15.20    7.40
  -7  -3   4    4.30    9.40
  -7  -3   4    4.70    7.60
  -7   3   4   11.50    9.80
  -5   3   4  619.84    8.60
   5   3  -4  651.13    9.60
   5  -3  -4  653.53    8.60
   5   3  -4  678.43    6.30
  -5  -3   4  648.44    6.00
  -5  -3   4  648.44    8.90
  -5   3   4  626.44    9.40
   3  -3  -4  286.07    8.40
   3  -3  -4  290.97    7.40
  -3  -3   4  288.07    4.40
   3   3  -4  314.97    7.70
  -3   3   4  283.97    7.50
  -3   3   4  278.07    8.50
   3   3  -4  286.17    7.70
   1  -3  -4  877.21    8.30
  -1   3   4  878.51    8.10
  -1  -3   4  830.22    3.70
   1   3  -4  946.31    8.20
   1  -3  -4  930.21    6.60
  -1  -3   4  889.41    4.30
  -1   3   4  859.01    8.40
   1   3  -4  848.62    8.80
  -1   3   4  899.61    7.90
  -1  -3  -4  103.69    8.20
   1   3   4  113.19    7.50
   1   3   4  108.89    6.80
   1  -3   4  105.79    4.90
  -1  -3  -4  103.49    5.40
  -1   3  -4  105.39    7.50
   1   3   4  105.39    8.40
   1  -3   4   96.89    4.60
  -1   3  -4  101.89    7.70
  -3  -3  -4  162.98    7.40
   3   3   4  149.99    8.30
  -3   3  -4  148.59    9.30
   3   3   4  151.18    8.50
   3  -3   4  138.99    6.20
   3  -3   4  159.48    8.20
   3   3   4  159.18    6.60
  -3   3  -4  161.88    9.30
  -5  -3  -4  330.77    8.40
   5   3   4  306.17    9.40
  -5   3  -4  325.77    8.70
   5  -3   4  313.47    8.70
   5  -3   4  360.36    9.40
   5   3   4  353.26    7.80
  -5   3  -4  327.47   10.40
  -7  -3  -4  179.38    9.40
   7   3   4  201.08    9.30
   7  -3   4  182.58   10.70
  -7  -3  -4  193.88   11.80
  -7   3  -4  209.98   11.00
   7  -3   4  194.38   12.70
   7   3   4  184.38   12.90
  -7   3  -4  175.98   10.90
  -9  -3  -4  258.17   10.50
   9  -3   4  262.97   15.50
  -9   3  -4  286.27   15.60
   9   3   4  262.77   15.70
   9   3   4  286.67   12.80
   9  -3   4  311.17   16.80
  -9   3  -4  262.57   13.20
  -9  -3  -4  269.27   16.00
 -10  -4   4   31.20   11.60
 -10   4   4   42.60   14.60
  10  -4  -4   38.60   13.40
  10   4  -4   26.30   11.60
 -10   4   4   53.19   13.70
  -8  -4   4  494.55    8.80
   8   4  -4  542.05   10.00
  -8   4   4  485.55   11.30
   8  -4  -4  509.15   11.70
   8   4  -4  501.85    9.10
  -8   4   4  479.55   11.20
  -6   4   4   26.80    9.50
   6   4  -4   33.00    8.90
   6  -4  -4   30.90    9.20
   6   4  -4   34.20    5.90
  -6  -4   4   23.80    5.90
  -6   4   4   35.70    9.60
   4   4  -4  791.12    9.70
   4   4  -4  858.21    4.70
   4  -4  -4  794.32    8.20
   4   4  -4  880.81    9.30
  -4   4   4  798.82    9.10
  -4  -4   4  798.42    4.50
  -4   4   4  792.82    9.70
   2  -4  -4  442.66    8.20
   2  -4  -4  433.16    7.40
  -2   4   4  425.46    8.20
   2   4  -4  420.66    7.80
   2  -4  -4  451.45    6.10
  -2   4   4  429.56    8.30
   2   4  -4  411.76    8.10
   0  -4  -4 1307.17    8.80
   0   4   4 1312.87    8.50
   0   4   4 1256.17    8.50
   0  -4  -4 1300.47    6.20
   0   4  -4 1325.27    8.90
   0  -4   4 1178.88    3.40
   0  -4   4 1343.37    3.90
   0   4   4 1300.57    8.90
   0   4  -4 1229.38    9.50
   2  -4   4   29.80    8.60
  -2  -4  -4   31.70    7.50
   2  -4   4   44.10    4.80
   2   4   4   39.70    7.70
   2  -4   4   37.80    4.90
  -2   4  -4   29.10    7.70
   2   4   4   42.10    8.40
  -2   4  -4   41.70    8.40
   2   4   4   29.30    8.40
  -4  -4  -4  557.14    8.70
   4   4   4  565.74   10.20
   4   4   4  544.85   10.10
   4  -4   4  536.45    7.60
  -4   4  -4  571.54    7.90
   4  -4   4  606.04   10.60
   4   4   4  613.24    7.20
  -4   4  -4  554.24   10.00
  -6  -4  -4  237.38    9.00
   6  -4   4  238.98    9.60
  -6   4  -4  243.98    9.60
   6  -4   4  237.78   11.90
   6   4   4  248.28    8.10
  -6   4  -4  237.08   11.20
   6   4   4  229.38   11.20
  -8  -4  -4  598.74    9.70
   8  -4   4  571.44   12.70
  -8   4  -4  591.34   12.90
   8   4   4  616.04   11.70
   8  -4   4  618.54   15.00
   8   4   4  606.94   14.80
  -8  -4  -4  635.14   15.00
  -8   4  -4  600.04   13.30
 -11  -5   4  647.24   14.30
 -11   5   4  636.24   17.00
  11  -5  -4  668.83   17.30
  11   5  -4  674.03   14.90
 -11   5   4  670.33   17.80
  -9   5   4   48.70   12.70
  -9  -5   4   50.29    9.90
   9  -5  -4   66.79   12.70
   9   5  -4   51.79   10.30
  -9   5   4   49.99   12.70
  -7   5   4  957.40   12.90
   7   5  -4  983.50   10.50
  -7   5   4  948.01   11.70
  -7  -5   4  943.11    7.60
   7  -5  -4  968.60   11.60
   7   5  -4 1012.30    8.20
   5   5  -4   17.60    8.00
   5  -5  -4    8.50    9.10
  -5  -5   4   14.40    4.60
   5   5  -4   11.80    5.00
  -5   5   4   14.90    9.20
  -5   5   4   21.50    9.20
   3  -5  -4  994.60    9.40
   3   5  -4 1078.49    9.60
  -3   5   4 1015.10    8.80
   3   5  -4 1024.00    9.00
  -3   5   4 1020.60    9.70
   1  -5  -4  744.23    8.40
  -1   5   4  765.82    9.10
  -1   5   4  755.82    9.10
   1   5  -4  810.92    8.70
   1  -5  -4  794.82    5.70
   1   5  -4  747.13    8.90
  -1   5   4  772.22    8.50
  -1  -5  -4  673.53    8.50
   1  -5   4  618.94    3.50
   1   5   4  666.43    9.20
   1  -5   4  685.43    3.90
  -1   5  -4  704.93    8.80
  -1   5  -4  657.73    9.20
   1   5   4  662.63    9.40
   1   5   4  667.53    8.50
  -3   5  -4  139.59    5.80
  -3  -5  -4  147.79    8.10
   3  -5   4  132.09    5.60
   3   5   4  155.78    8.70
  -3   5  -4  143.09   10.10
   3  -5   4  153.78    9.10
   3   5   4  131.99    9.60
   3   5   4  147.39    7.90
  -3   5  -4  144.69    9.30
  -5  -5  -4  270.37    8.70
   5   5   4  270.37   10.50
   5   5   4  269.27   10.80
   5  -5   4  261.87    8.00
   5  -5   4  283.47   10.90
   5   5   4  279.27    7.20
  -5   5  -4  263.17    8.20
  -5   5  -4  273.77   11.50
  -7  -5  -4  600.54    9.10
   7  -5   4  554.14   11.00
  -7   5  -4  595.94   11.70
   7  -5   4  634.74   13.10
   7   5   4  638.04    9.60
  -7   5  -4  616.04   13.10
   7   5   4  582.04   13.60
   9  -5   4   94.59   15.30
  -9   5  -4   87.49   15.00
  -9  -5  -4   96.19   17.60
   9  -5   4  100.19   16.20
   9   5   4   89.19   13.10
   9   5   4  100.29   17.50
  -9   5  -4   76.39   15.30
 -10   6   4   65.99   14.00
 -10   6   4   61.39   14.90
  10  -6  -4   60.29   15.00
 -10  -6   4   66.59   12.00
  10   6  -4   58.39   11.70
  -8   6   4  350.56   12.10
   8   6  -4  391.96   10.50
  -8   6   4  332.97   12.90
   8  -6  -4  373.06   11.80
  -8  -6   4  370.76    8.30
   8   6  -4  366.46    8.50
  -6   6   4  141.09    9.90
  -6   6   4  146.69   11.00
   6   6  -4  134.89    9.50
   6  -6  -4  148.39    9.70
   6   6  -4  142.09    5.50
  -6  -6   4  149.88    5.60
   4  -6  -4  378.46    8.90
   4   6  -4  393.46    9.60
  -4   6   4  368.66    9.70
   4   6  -4  375.96    9.80
  -4   6   4  370.46    9.60
   2  -6  -4  385.26    8.40
  -2   6   4  390.06    9.30
   2   6  -4  403.56    9.10
   2  -6  -4  395.46    5.50
   2   6  -4  369.36    8.70
  -2   6   4  365.96    8.90
   0  -6  -4 1143.09    9.30
   0   6   4 1116.79    9.90
   0  -6  -4 1095.39    4.80
   0   6  -4 1179.88    9.40
   0   6   4 1097.49   10.00
   0   6  -4 1103.29    9.70
   0   6   4 1128.99   10.20
   2  -6   4  194.18    4.30
   2   6   4  215.18    8.90
  -2  -6  -4  216.18    8.30
   2   6   4  203.88    9.80
  -2   6  -4  216.98    9.70
   2  -6   4  213.48    9.00
  -2   6  -4  205.38    9.10
   2   6   4  212.58    7.70
  -4   6  -4  194.68    6.90
   4  -6   4  181.08    7.00
  -4  -6  -4  214.68    8.60
   4   6   4  197.38   10.40
   4   6   4  200.08   10.30
   4  -6   4  216.48   10.70
  -4   6  -4  191.08   10.70
   6   6   4  247.58   12.90
   6  -6   4  222.88    9.80
  -6  -6  -4  237.98    8.70
  -6   6  -4  226.98    9.60
   6  -6   4  247.88   12.30
   6   6   4  256.97    7.50
  -6   6  -4  251.27   11.40
   8  -6   4  588.94   13.00
  -8   6  -4  597.44   13.10
   8  -6   4  623.54   15.60
   8   6   4  643.24   10.60
  -8   6  -4  625.84   15.30
   8   6   4  583.84   16.50
  -9   7   4  820.42   15.10
   9   7  -4  919.91   11.40
  -9   7   4  833.02   15.40
   9  -7  -4  833.92   14.90
   9   7  -4  844.32   10.80
  -9  -7   4  821.32   10.60
  -7   7   4   15.00   11.80
  -7   7   4   12.30   11.20
   7   7  -4   15.30   10.00
  -7  -7   4   16.00    5.90
   7  -7  -4    9.80   11.20
   7   7  -4   23.40    6.40
  -5   7   4  603.34   10.70
   5  -7  -4  586.64   10.50
   5   7  -4  665.53   10.60
  -5   7   4  605.84   11.40
   5   7  -4  613.74   10.30
  -3   7   4  128.39    9.20
   3  -7  -4  137.69    8.90
   3   7  -4  130.69    9.30
  -3   7   4  129.89    9.10
   3   7  -4  126.19    9.00
  -1   7   4  792.42    9.50
  -1   7   4  790.62    9.40
   1   7  -4  874.21    9.90
   1  -7  -4  804.72    4.50
   1   7  -4  788.02    9.60
  -1   7   4  796.62    9.60
   1   7   4  285.67    9.40
  -1   7  -4  318.57    9.40
   1   7   4  312.27    9.40
  -1   7  -4  324.17    9.60
   1   7   4  310.37    9.30
   3   7   4  253.07   10.20
  -3   7  -4  249.78    5.60
  -3   7  -4  240.28    9.60
   3  -7   4  249.38    9.50
  -3   7  -4  228.58    9.90
   3   7   4  256.17    8.80
   3   7   4  238.98   10.10
   3  -7   4  233.38    5.30
   5  -7   4  214.58    7.90
   5   7   4  231.58   11.80
   5   7   4  220.18   11.90
  -5   7  -4  221.38    8.30
   5  -7   4  253.67   11.90
  -5   7  -4  235.78   11.60
   7   7   4  166.58   14.20
   7  -7   4  143.29   10.40
  -7   7  -4  156.58   11.00
   7  -7   4  151.28   14.10
   7   7   4  168.38    8.10
  -7   7  -4  146.99   14.20
  -9   7  -4  337.87   15.70
   9  -7   4  326.67   19.00
  -9   7  -4  297.07   18.00
   9  -7   4  333.17   15.90
 -10   8   4  298.47   16.20
 -10   8   4  324.57   17.50
 -10  -8   4  339.77   11.90
  10  -8  -4  343.87   17.70
  10   8  -4  342.47   12.20
  -8   8   4    8.70   12.50
   8   8  -4   17.90    9.40
  -8   8   4    8.90   13.10
   8  -8  -4   10.40   13.00
   8   8  -4   17.40    8.00
  -8  -8   4    4.60    7.80
   6   8  -4  718.23   10.60
  -6   8   4  663.03   11.40
   6  -8  -4  697.13   12.90
   6   8  -4  747.23   11.90
  -6   8   4  679.03   12.20
  -4   8   4    9.40    9.80
   4  -8  -4    3.80   10.50
   4   8  -4    1.70    9.70
  -4   8   4    7.10    9.90
   4   8  -4    5.10    9.50
  -2   8   4 1775.52   11.20
   2  -8  -4 1755.32   11.50
  -2   8   4 1706.43   11.60
   2   8  -4 1854.01   11.80
   2  -8  -4 1904.21    5.70
   2   8  -4 1747.73   11.40
   0   8   4   38.10   10.10
   0   8  -4   42.00    9.30
   0   8   4   33.80    9.50
   0   8  -4   41.40    9.20
   0   8   4   36.30    9.60
   2   8   4  550.64   10.90
   2   8   4  550.84   10.90
  -2   8  -4  577.44   11.20
   2  -8   4  602.64   10.50
  -2   8  -4  538.85   10.50
   2   8   4  570.04    9.80
   4   8   4   33.10   11.30
   4   8   4   33.00   11.20
   4  -8   4   23.30   11.70
  -4   8  -4   19.10   11.50
   4   8   4    9.20    9.20
  -4   8  -4   19.60    6.50
   4  -8   4   20.00    6.10
  -6   8  -4 1203.08   11.00
   6   8   4 1215.18   14.80
   6   8   4 1210.28   15.50
   6  -8   4 1272.57   15.00
  -6   8  -4 1215.08   14.30
   6  -8   4 1168.98   11.20
  -8   8  -4   10.30   13.60
   8   8   4    0.60   17.00
   8  -8   4   18.10   16.90
   8   8   4   18.80    9.00
  -8   8  -4   21.80   16.70
   8   8   4   19.10   17.70
   8  -8   4    1.00   13.60
  -9   9   4   13.20   16.00
   9   9  -4   33.10   10.70
  -9   9   4   25.30   15.60
  -9  -9   4   25.70    9.80
   9  -9  -4   18.30   16.30
   9   9  -4   28.30   10.10
  -7   9   4  704.43   14.30
   7   9  -4  742.43   10.60
  -7   9   4  691.43   13.70
   7  -9  -4  681.03   13.90
   7   9  -4  765.02    6.40
   7   9  -4  772.12   14.20
  -5   9   4    5.50   10.40
   5  -9  -4   -9.60   11.10
   5   9  -4   -5.00   10.70
  -5   9   4   10.70   11.20
   5   9  -4    5.00   10.00
  -3   9   4   56.39    9.70
   3  -9  -4   39.40   10.40
   3   9  -4   55.29    9.90
  -3   9   4   61.49   11.10
   3   9  -4   61.69    9.20
  -1   9   4   31.00   11.00
  -1   9   4   29.30   10.00
   1   9  -4   31.60    9.70
   1   9  -4   35.50   10.00
  -1   9   4   16.90   10.20
   1   9   4  416.86   10.70
  -1   9  -4  461.55   10.50
  -1   9  -4  417.36   10.30
   1   9   4  418.46   10.10
   1   9   4  478.95   10.70
   3   9   4   74.69   11.30
  -3   9  -4   71.99   10.70
   3  -9   4   66.69    4.60
   3  -9   4   87.69   10.70
  -3   9  -4   64.39   10.70
   3   9   4   76.29    9.30
   3   9   4   73.49   11.40
  -3   9  -4   72.79    4.80
   5   9   4   -6.30   13.20
  -5   9  -4   -4.00    8.00
   5   9   4    8.40   13.30
   5  -9   4    5.50   13.00
   5  -9   4    1.00    7.90
   7   9   4   94.79   16.20
   7   9   4   86.49   16.20
   7  -9   4   89.39   15.60
   7  -9   4   78.49   11.60
  -7   9  -4   91.39   11.70
  -8  10   4  228.78   15.40
   8  10  -4  231.88   11.10
  -8  10   4  215.38   15.50
   8 -10  -4  223.08   15.40
   8  10  -4  234.08    7.90
   8  10  -4  252.67   15.40
  -6  10   4    8.50   12.00
   6 -10  -4   -9.30   12.70
   6  10  -4   -4.50   13.20
  -6  10   4    8.10   12.90
   6  10  -4    4.30   10.30
  -4  10   4 2562.64   14.00
   4 -10  -4 2623.64   14.40
   4  10  -4 2688.03   14.20
  -4  10   4 2589.34   14.60
   4  10  -4 2556.04   13.30
  -2  10   4    5.70   10.90
   2  10  -4    7.00   11.00
  -2  10   4   -6.60   10.90
   2  10  -4   -5.60   10.00
   0  10   4  485.85   11.20
   0  10  -4  488.65   10.90
   0  10   4  495.85   11.30
   0  10  -4  465.65   11.40
   0  10   4  490.25   10.60
   2  10   4    0.50   11.50
   2  10   4    9.60   11.00
  -2  10  -4    1.70   10.90
   2 -10   4   31.80   10.50
  -2  10  -4   12.80   10.90
   2  10   4    0.50    9.60
   4  10   4 1912.51   15.00
   4 -10   4 1797.62    7.70
   4  10   4 1858.51   15.00
   4 -10   4 1908.31   15.10
  -4  10  -4 1870.71    7.90
   4  10   4 1970.50   11.80
  -6  10  -4   -1.20    9.70
   6  10   4   20.20   14.80
   6  10   4   -2.80   15.70
   6 -10   4    0.20   15.60
   6 -10   4    1.70    9.70
  -9  11   4  233.08   17.90
   9  11  -4  260.57   12.40
  -9  11   4  240.88   18.20
   9 -11  -4  247.08   18.00
   9  11  -4  261.17   18.10
   9  11  -4  247.18   10.00
   7  11  -4  108.19   11.50
  -7  11   4  123.89   15.20
  -7  11   4  105.19   14.90
   7 -11  -4  110.99   15.90
   7  11  -4  114.39   14.10
  -5  11   4   -4.30   12.40
   5 -11  -4    4.80   12.50
   5  11  -4    6.90   13.10
  -5  11   4    4.00   13.10
   5  11  -4    5.60   10.90
  -3  11   4  117.49   12.50
   3 -11  -4   97.89   11.60
   3 -11  -4  122.79    4.40
   3  11  -4  116.19   11.60
  -3  11   4   94.69   11.80
   3  11  -4  103.49   10.80
  -1  11   4   38.80   11.60
   1  11  -4   31.90   10.80
  -1  11   4   26.70   11.30
   1  11  -4   41.70   11.10
  -1  11   4   34.90   11.60
   1  11   4   -4.90   11.40
  -1  11  -4   -8.10   10.80
  -1  11  -4    8.00   11.40
   1  11   4    0.70   11.60
   1  11   4   -5.90    9.50
   3  11   4    4.00   12.60
   3  11   4  -10.80   12.90
  -3  11  -4    1.50   12.30
   3 -11   4   20.40   11.80
   3  11   4    4.10    9.80
  -5  11  -4   13.30    8.20
   5  11   4    0.10   15.00
   5  11   4    6.80   15.40
   5 -11   4    6.80    7.90
   5 -11   4   -9.60   15.00
   7  11   4   30.20   18.30
   7  11   4   29.40   19.50
   7 -11   4   30.90   17.90
   7 -11   4   11.80   12.40
  -7  11  -4   28.20   12.50
  -8  12   4    7.80   17.90
   8  12  -4   16.70   12.90
  -8  12   4    6.60   17.90
   8 -12  -4   18.70   18.00
   8  12  -4   29.50   17.50
  -6  12   4  756.42   15.70
   6 -12  -4  791.92   16.80
   6  12  -4  875.81   15.40
  -6  12   4  796.92   16.00
   6  12  -4  813.42   13.10
  -4  12   4   15.30   13.40
   4 -12  -4   10.10   13.30
   4 -12  -4   10.10    6.10
   4  12  -4   13.40   13.90
  -4  12   4    2.40   13.40
   4  12  -4   11.70   11.60
  -2  12   4 1159.38   13.70
   2  12  -4 1220.58   13.70
  -2  12   4 1159.68   13.90
   2  12  -4 1139.09   13.50
   0  12   4    5.10   12.10
   0  12   4    2.20   12.30
   0  12  -4    6.90   12.40
   0  12   4    3.80   12.10
   0  12  -4   -6.10   13.20
   2  12   4  867.21   14.50
   2  12   4  853.51   13.90
  -2  12  -4  847.82   14.10
   2  12   4  860.41   12.00
   4  12   4   14.80   14.20
   4 -12   4   -1.90    5.80
   4  12   4    2.80   14.70
   4 -12   4   -0.40   14.00
   4  12   4    9.40   11.00
  -4  12  -4   -0.70    6.10
   6  12   4  798.72   19.60
   6  12   4  779.72   19.30
   6 -12   4  731.43   11.30
   6 -12   4  779.82   19.00
  -6  12  -4  759.32   11.50
   7  13  -4   20.30   13.20
  -7  13   4   21.00   17.40
  -7  13   4   23.50   17.80
   7 -13  -4   21.10   17.20
   7  13  -4   35.10   17.20
  -5  13   4  292.17   15.10
   5 -13  -4  275.17   16.00
   5 -13  -4  289.37    8.20
   5  13  -4  297.67   14.50
  -5  13   4  303.27   15.90
   5  13  -4  288.87   12.50
  -3  13   4   81.39   13.40
   3 -13  -4   93.79   14.00
   3  13  -4  106.39   13.70
  -3  13   4   93.59   13.40
   3  13  -4   76.69   12.90
  -1  13   4  248.58   12.70
   1  13  -4  249.28   13.10
  -1  13   4  254.57   13.30
  -1  13   4  225.78   13.50
   1  13  -4  223.78   13.20
   1  13   4   14.40   12.90
  -1  13  -4   22.80   13.20
  -1  13  -4   13.10   13.50
   1  13   4   12.70   13.90
   1  13   4   15.50   11.80
   3  13   4   68.39   15.40
   3  13   4   64.69   15.20
   3 -13   4   69.29   15.20
   3  13   4   74.09   11.60
  -5  13  -4  143.29    8.60
   5  13   4  140.79   17.70
   5 -13   4  134.79    8.50
   5  13   4  147.19   17.50
   5 -13   4  156.68   18.00
   5  13   4  145.59   11.30
  -6  14   4   -0.40   17.60
   6 -14  -4    9.40   18.10
   6 -14  -4   -1.60   10.30
   6  14  -4    0.70   17.40
   6  14  -4    0.30   14.00
  -6  14   4   -8.00   17.40
  -4  14   4  481.05   15.80
   4 -14  -4  495.25   16.20
   4  14  -4  517.55   16.10
  -4  14   4  490.75   15.90
   4  14  -4  495.95   14.30
  -2  14   4  130.79   13.90
  -2  14   4  129.19   15.20
   2  14  -4  128.59   14.20
  -2  14   4  115.59   14.60
   2  14  -4  115.09   13.30
   0  14   4  589.04   14.20
   0  14   4  596.74   15.40
   0  14  -4  596.94   15.20
   0  14   4  570.14   15.00
   0  14  -4  571.14   14.30
   2  14   4    1.50   15.30
  -2  14  -4    9.20   15.80
   2  14   4    3.30   15.60
   2  14   4    2.80   12.30
   4  14   4  447.86   18.30
   4  14   4  438.56   18.00
   4 -14   4  498.25   17.80
   4  14   4  456.25   12.80
  -5  15   4    9.10   18.00
   5 -15  -4    7.50   17.70
   5  15  -4    5.30   18.30
   5 -15  -4    9.40    7.00
  -5  15   4   27.70   18.30
   5  15  -4   18.00   14.80
  -3  15   4  335.27   16.40
   3  15  -4  352.96   16.20
  -3  15   4  347.47   17.10
   3  15  -4  367.16   15.80
  -1  15   4  183.28   14.20
  -1  15   4  183.98   17.30
   1  15  -4  185.48   15.30
  -1  15   4  149.59   16.30
   1  15  -4  173.38   16.20
  -1  15  -4  279.87   16.50
   1  15   4  261.97   17.00
   1  15   4  270.67   17.20
   1  15   4  279.77   14.30
   3  15   4  139.99   17.80
   3  15   4  102.69   14.00
   3  15   4  112.09   18.80
   4  16  -4   44.30   18.50
  -4  16   4   36.50   19.80
   4  16  -4   47.20   16.90
  -2  16   4  193.48   17.70
  -2  16   4  203.58   18.80
   2  16  -4  192.88   17.30
  -2  16   4  192.58   18.10
   2  16  -4  199.48   17.30
   0  16   4  343.07   15.80
   0  16   4  347.57   18.80
   0  16  -4  334.97   17.90
   0  16   4  313.47   18.60
   0  16  -4  314.37   17.30
   2  16   4  148.39   19.30
   2  16   4  166.08   19.80
   2  16   4  157.28   15.30
  10   0  -5  627.34   15.00
 -10   0   5  596.14   15.50
 -10   0   5  643.54   15.20
   8   0  -5    2.70   10.60
  -8   0   5    0.90   10.60
  -8   0   5    5.10   12.20
   6   0  -5  890.91   12.20
  -6   0   5  831.72    9.30
   6   0  -5  903.21    9.60
  -6   0   5  836.22   12.20
  -4   0   5  370.96    7.90
   4   0  -5  367.56   10.00
   4   0  -5  413.56    7.60
   4   0  -5  405.86    9.30
  -4   0   5  385.76   11.10
   2   0  -5  772.52   10.90
  -2   0   5  838.02    7.40
   2   0  -5  877.91    9.70
  -2   0   5  783.12   10.70
  -2   0   5  801.12    7.30
   0   0  -5   13.90    9.40
   0   0   5   15.20    6.90
   0   0  -5   11.70    8.40
   0   0   5   12.40    6.80
  -2   0  -5  472.85   10.70
   2   0   5  443.06    8.30
   2   0   5  453.25    8.60
  -2   0  -5  453.55    9.20
   4   0   5  673.23   10.60
   4   0   5  740.33   10.80
   4   0   5  653.13   10.90
  -4   0  -5  670.23   11.60
   6   0   5  191.58   12.10
   6   0   5  222.08   11.70
  -6   0  -5  210.18   13.00
  -8   0  -5  142.59   15.00
   8   0   5  156.28   16.60
  -8   0  -5  147.49   17.20
   8   0   5  135.39   15.80
   9  -1  -5   14.00   12.20
   9   1  -5   31.20   12.20
  -9   1   5   12.50   12.20
  -9  -1   5    9.80   12.20
  -9  -1   5   23.20   13.70
  -9   1   5   26.20   13.70
   7   1  -5  262.07   11.70
  -7   1   5  245.78   10.80
   7  -1  -5  268.57   10.70
   7   1  -5  262.17    9.70
  -7  -1   5  252.07    9.60
  -7  -1   5  264.07   12.60
  -7   1   5  250.07   12.10
  -5   1   5  162.98    8.40
   5   1  -5  170.38   11.20
   5  -1  -5  170.28   11.20
  -5  -1   5  171.08    7.30
   5   1  -5  170.98    7.40
   5  -1  -5  175.58    8.60
   5   1  -5  187.68    9.90
  -5  -1   5  152.88   11.70
  -5   1   5  172.28   11.70
  -3  -1   5  726.73    6.90
   3   1  -5  766.92   10.60
   3  -1  -5  771.92   10.80
  -3  -1   5  765.72    6.80
   3   1  -5  786.32    9.50
   3  -1  -5  777.42    9.90
  -3  -1   5  721.23   10.60
  -3   1   5  758.12   10.60
  -3   1   5  749.92    8.30
   1   1  -5   96.39    9.50
   1  -1  -5   80.79   10.20
  -1   1   5   94.39    7.30
   1   1  -5   92.39    8.00
   1  -1  -5  104.19    8.10
  -1   1   5   87.39    7.50
  -1  -1   5   91.69    6.20
  -1   1   5   88.19    9.40
  -1  -1   5   91.99    6.10
  -1  -1  -5  366.96   10.60
   1  -1   5  359.46    7.20
   1   1   5  377.56    8.30
   1  -1   5  366.66    7.10
  -1  -1  -5  385.16    8.60
  -1   1  -5  384.16    9.60
   1   1   5  352.16    8.20
  -1   1  -5  377.36   10.90
  -3  -1  -5  289.67   10.10
   3   1   5  271.27    9.50
   3  -1   5  289.57    8.60
   3   1   5  284.17    9.40
   3  -1   5  283.97    8.60
  -3   1  -5  286.07   10.80
  -5  -1  -5  797.02   12.20
   5   1   5  832.12   12.20
   5  -1   5  757.12   10.90
   5  -1   5  827.82   12.10
   5   1   5  851.81   11.40
   5   1   5  733.83   12.40
  -5   1  -5  803.52   12.00
  -7  -1  -5   52.19   13.30
   7  -1   5   57.29   13.90
   7   1   5   57.19   13.60
   7  -1   5   46.80   13.70
   7   1   5   65.89   12.50
  -7   1  -5   61.99   14.40
  -7   1  -5   53.09   13.70
  10  -2  -5    2.70   15.00
  10   2  -5   -3.60   13.70
 -10   2   5   -0.30   15.00
 -10  -2   5   -3.40   14.70
 -10   2   5    6.30   16.40
 -10  -2   5   12.90   13.50
   8   2  -5  533.65   13.30
  -8   2   5  494.05   12.50
   8  -2  -5  507.75   12.10
   8   2  -5  525.35   11.00
  -8  -2   5  502.05   10.50
  -8  -2   5  506.95   13.30
  -8   2   5  506.25   14.60
   6   2  -5   59.39   10.80
  -6   2   5   64.29   10.30
   6   2  -5   67.49    7.80
   6  -2  -5   61.89    9.60
  -6  -2   5   68.19    7.40
  -6  -2   5   55.89   10.90
  -6   2   5   68.49   11.50
   4   2  -5  833.92   11.60
   4  -2  -5  821.52   10.10
   4  -2  -5  837.02    8.80
  -4  -2   5  816.02    6.70
   4   2  -5  880.81   11.40
   4  -2  -5  888.81   10.10
  -4   2   5  787.32   11.30
  -4   2   5  803.72    9.30
   2   2  -5   27.50    9.60
   2  -2  -5   42.80    9.60
  -2   2   5   30.20    7.90
  -2  -2   5   42.90    5.20
   2   2  -5   42.70    9.60
   2  -2  -5   45.50    8.20
  -2   2   5   33.00    8.00
  -2   2   5   34.90    9.40
  -2  -2   5   38.10    5.50
   0  -2  -5  388.76   10.40
   0   2   5  353.36    8.50
   0  -2   5  349.77    5.80
   0   2   5  362.86    8.00
   0  -2  -5  387.66    8.00
   0   2  -5  383.16    9.70
   0  -2   5  379.16    6.20
   0   2   5  390.76   10.30
   0   2  -5  373.26   10.00
  -2  -2  -5  190.48    9.90
   2   2   5  188.58    8.90
   2  -2   5  188.58    7.20
   2   2   5  180.98    8.90
  -2   2  -5  200.18   10.40
   2  -2   5  182.78    7.40
  -2   2  -5  182.68   11.00
  -4  -2  -5  296.87   11.40
   4   2   5  290.07   10.80
   4  -2   5  308.27    9.50
   4   2   5  301.77   10.60
   4  -2   5  295.47    8.80
   4  -2   5  322.57   11.20
  -4   2  -5  312.27   11.40
  -6  -2  -5  268.97   11.80
   6  -2   5  255.07   11.50
   6  -2   5  275.37   13.90
   6   2   5  272.07   11.10
   6   2   5  243.68   14.00
  -6   2  -5  261.27   13.90
  -8  -2  -5   21.70   14.30
   8  -2   5   11.50   15.90
  -8   2  -5   15.20   15.90
   8   2   5   21.60   16.00
   8  -2   5   25.60   15.40
   8   2   5   15.80   14.70
  -8   2  -5   13.90   15.60
  -9   3   5  447.66   14.20
   9  -3  -5  426.26   14.60
   9   3  -5  449.26   12.00
  -9   3   5  408.26   15.60
  -9  -3   5  405.46   11.90
   7   3  -5    5.70   11.10
  -7   3   5   -0.40   11.50
   7  -3  -5    1.00   10.90
   7   3  -5    4.40    8.10
  -7  -3   5    0.60    8.10
  -7   3   5    9.80   12.40
  -5   3   5 1123.99   10.70
   5   3  -5 1191.48   12.00
   5  -3  -5 1144.89   12.20
   5  -3  -5 1219.48   10.80
  -5  -3   5 1198.08    6.90
   5   3  -5 1305.67   12.60
  -5   3   5 1146.29   12.10
   3   3  -5   19.10    9.80
   3  -3  -5   20.90    9.60
  -3  -3   5   14.40    4.60
  -3  -3   5   17.10    4.30
   3   3  -5    4.90    9.60
   3  -3  -5    5.60    8.20
  -3   3   5   10.10    8.40
  -3   3   5    4.40   10.10
   1  -3  -5  675.23   10.30
  -1   3   5  666.83    8.90
  -1  -3   5  636.34    4.60
  -1   3   5  686.13    9.10
   1   3  -5  715.63    9.80
   1  -3  -5  691.63    8.20
  -1   3   5  659.13   10.40
  -1  -3   5  691.53    5.10
   1   3  -5  705.03   10.70
  -1  -3  -5   15.40   10.00
   1   3   5    3.40    8.90
  -1  -3  -5    9.40    7.60
   1  -3   5    9.40    5.80
  -1   3  -5   13.70    8.90
   1   3   5   13.10   10.80
   1  -3   5   12.30    5.70
   1   3   5   16.90    8.70
  -1   3  -5    6.30   10.00
  -3  -3  -5 1703.93   12.90
   3  -3   5 1684.63    9.20
   3   3   5 1640.94   11.30
   3   3   5 1631.84   12.10
  -3   3  -5 1671.63   12.00
   3  -3   5 1596.74    8.90
  -3   3  -5 1692.13   13.50
   5   3   5   18.80   12.10
  -5  -3  -5   19.00   10.90
   5   3   5   20.50   12.50
   5  -3   5   11.40   10.30
   5  -3   5   19.90   12.70
   5   3   5   19.80    9.40
  -5   3  -5   16.30   13.30
  -7  -3  -5  310.37   13.00
   7  -3   5  298.87   13.20
   7  -3   5  348.57   14.70
   7   3   5  340.77   12.50
   7   3   5  332.57   15.90
  -7   3  -5  345.17   14.10
  -7   3  -5  316.87   14.00
 -10  -4   5  381.96   13.80
 -10   4   5  395.16   17.40
  10  -4  -5  408.86   18.00
  10   4  -5  389.96   13.70
 -10   4   5  408.36   17.00
  -8  -4   5    6.10    8.90
   8   4  -5    6.70   12.50
  -8   4   5    4.50   13.10
   8  -4  -5   18.70   13.20
   8   4  -5   13.30    9.20
  -8   4   5   15.30   13.80
  -6  -4   5  116.19    6.20
  -6   4   5  128.19   10.50
   6   4  -5  117.09   12.00
   6   4  -5  135.29    6.20
   6  -4  -5  122.19   10.70
   6   4  -5  142.89   12.50
  -6   4   5  118.59   13.10
   4   4  -5   21.50   11.00
   4  -4  -5    3.80   10.40
   4  -4  -5   16.00    9.60
   4   4  -5    3.10   10.80
   4  -4  -5   19.50    8.40
  -4   4   5    3.50    9.70
  -4   4   5   16.90   10.50
  -2   4   5  514.95    9.40
   2  -4  -5  506.55   10.40
   2   4  -5  525.05   10.50
   2  -4  -5  527.95    7.80
  -2   4   5  503.55    9.70
  -2   4   5  482.35   10.60
   2   4  -5  499.35   10.40
   0  -4  -5   16.10   10.30
   0   4   5   -0.60    9.00
   0   4   5   -2.20    9.40
   0  -4  -5    7.80    6.90
   0   4  -5    4.30    9.50
   0  -4   5    0.20    3.50
   0   4   5   11.20   10.90
   0  -4   5    4.70    3.90
   0   4  -5    6.80    9.90
  -2  -4  -5   33.20    9.50
   2   4   5   24.70   10.50
   2  -4   5   26.80    6.10
   2  -4   5   20.90    5.80
  -2   4  -5   36.70   10.70
   2   4   5   21.50   10.40
  -2   4  -5   36.00   11.20
  -4  -4  -5   54.89   10.80
   4   4   5   48.40   11.80
   4   4   5   52.89   11.80
   4  -4   5   52.29    8.00
   4  -4   5   53.59   11.50
  -4   4  -5   49.50   11.80
  -6  -4  -5   38.90   11.30
  -6   4  -5   23.40   11.50
   6   4   5   38.90   13.30
   6  -4   5   22.70   11.40
   6  -4   5   38.00   14.90
   6   4   5   37.50   10.70
  -6   4  -5   34.20   15.00
   6   4   5   37.60   13.60
   9   5  -5    7.10   12.90
  -9   5   5    3.40   15.40
   9  -5  -5    1.00   14.10
  -9  -5   5   20.60   10.50
   9   5  -5    7.30   10.60
  -9   5   5  -12.80   15.50
   7   5  -5 1824.32   14.50
  -7   5   5 1779.62   14.50
   7  -5  -5 1775.82   14.30
   7   5  -5 1919.91    8.70
  -7  -5   5 1814.12    8.50
  -7   5   5 1738.93   16.20
   5   5  -5   41.70   10.80
  -5  -5   5    0.00    0.80
   5  -5  -5   37.50   10.40
   5   5  -5   38.70   11.30
  -5   5   5   43.10   11.20
  -5   5   5   32.80   10.80
   3   5  -5  418.06   11.30
   3  -5  -5  414.96    8.30
  -3   5   5  369.96   10.80
  -3   5   5  364.36   10.80
   3   5  -5  376.36   10.90
   1  -5  -5    9.40   10.50
  -1   5   5    1.60    9.70
  -1   5   5    4.00   10.20
   1  -5  -5    6.90    6.60
   1   5  -5   11.00   10.20
  -1   5   5   -2.80   10.60
   1   5  -5   10.70   10.10
   1   5   5 2484.35   12.30
  -1  -5  -5 2582.14   13.70
   1   5   5 2523.15   12.90
  -1   5  -5 2606.84   13.40
   1   5   5 2601.84   13.00
  -1   5  -5 2448.96   13.60
  -3  -5  -5   -5.90   10.70
   3  -5   5    3.40    6.20
   3  -5   5   -1.40    6.70
   3   5   5   16.70   11.90
  -3   5  -5    0.60   11.00
   3   5   5   12.20   11.60
   3  -5   5    0.20   10.90
  -3   5  -5    1.20   12.00
  -5  -5  -5  570.44   11.70
   5   5   5  549.35   14.50
   5  -5   5  555.04   10.20
   5   5   5  570.54   14.60
   5  -5   5  595.24   14.80
  -5   5  -5  576.34   14.10
  -7   5  -5   -1.20   13.50
   7  -5   5    5.60   13.00
  -7  -5  -5    9.70   12.30
   7   5   5    6.20   17.10
   7  -5   5   -7.90   17.10
   7   5   5    1.90   11.60
   7   5   5   -2.30   17.00
  -7   5  -5    3.50   16.50
  -8  -6   5    1.00    8.20
   8   6  -5   16.00   13.10
  -8   6   5   17.60   13.70
   8  -6  -5    1.80   13.60
   8   6  -5    4.80    8.20
  -8   6   5   13.60   14.50
  -6   6   5  142.49   12.70
   6   6  -5  150.28   11.30
   6  -6  -5  138.99   12.40
   6   6  -5  151.68   12.80
  -6   6   5  130.99   13.60
   4  -6  -5   72.99   10.00
   4   6  -5   74.19   12.30
   4  -6  -5   67.29    8.30
  -4   6   5   68.79   11.20
  -4   6   5   73.69   11.20
   4   6  -5   64.39   11.00
   2   6  -5  145.19   11.10
   2  -6  -5  133.69    6.80
  -2   6   5  125.49    9.50
  -2   6   5  121.49   11.30
   2   6  -5  129.29   11.10
  -2   6   5  133.09   10.70
   0  -6  -5    2.20   10.70
   0  -6  -5    5.90    5.50
   0   6   5    4.00    9.40
   0   6  -5    6.40   11.00
   0   6   5    2.50   10.30
   0   6   5   -0.90   11.60
   0   6  -5  -23.20   10.40
   2  -6   5   34.60    3.60
  -2  -6  -5   47.70   10.90
   2   6   5   34.00   11.60
  -2   6  -5   40.60   11.90
   2  -6   5   39.20    4.20
   2   6   5   43.20   11.20
  -2   6  -5   45.90   11.30
   2   6   5   51.39   10.80
   4  -6   5   19.40    7.60
  -4  -6  -5   30.50   11.10
   4   6   5   20.40   12.60
   4   6   5   28.80   13.40
   4  -6   5   21.10   12.40
  -4   6  -5   18.40   12.80
   6   6   5    3.00   15.00
   6  -6   5    6.60   11.10
  -6  -6  -5   -2.30   12.40
   6   6   5    3.60   16.30
   6  -6   5   -5.30   14.80
  -6   6  -5    4.70   10.70
  -6   6  -5   -7.50   14.70
   9   7  -5  529.35   13.90
  -9   7   5  433.26   16.90
   9  -7  -5  474.35   17.00
   9   7  -5  483.65   10.10
  -9  -7   5  476.65    9.70
  -9   7   5  428.76   19.40
  -7   7   5    2.20   13.40
   7   7  -5   12.70   12.60
   7  -7  -5    3.70   14.20
   7   7  -5   13.90   14.70
  -7   7   5   -3.20   14.50
   5   7  -5  962.80   14.00
   5  -7  -5  953.40   13.70
   5   7  -5 1054.49   14.10
  -5   7   5  943.31   12.80
  -5   7   5  969.20   13.70
   3   7  -5   -0.90   11.50
   3  -7  -5    4.40    7.10
  -3   7   5   -4.30   11.50
  -3   7   5  -13.10   11.40
   3   7  -5  -14.30   11.40
   1  -7  -5  865.31    5.90
  -1   7   5  823.12   11.90
   1   7  -5  918.41   12.60
  -1   7   5  881.31   11.90
  -1   7   5  879.11   13.00
   1   7  -5  818.12   12.30
   1   7   5   10.90   11.50
   1   7   5   -3.80   10.50
  -1   7  -5   -1.50   11.70
   1   7   5   12.70   11.70
  -1   7  -5    1.30   11.30
   3   7   5 1311.17   14.60
   3  -7   5 1358.66    6.50
  -3   7  -5 1298.77   14.40
   3   7   5 1341.97   13.90
   3  -7   5 1394.66   14.40
   3   7   5 1302.37   12.80
  -3   7  -5 1310.07   15.00
   3  -7   5 1206.48    5.90
   5  -7   5    2.60    8.60
   5   7   5   13.80   14.10
   5   7   5    3.40   14.10
   5  -7   5   24.80   14.60
  -5   7  -5   -3.60   14.10
   7   7   5  368.66   18.60
   7  -7   5  390.76   18.80
  -7   7  -5  364.86   17.50
   7   7   5  392.36   18.40
   8   8  -5  370.76   14.00
  -8   8   5  349.67   16.00
   8  -8  -5  355.46   16.10
   8   8  -5  378.16   17.20
  -8   8   5  329.27   17.50
   6   8  -5   60.69   12.90
   6  -8  -5   66.79   14.10
   6   8  -5   53.59   13.60
  -6   8   5   56.99   14.40
  -6   8   5   62.69   13.20
   4  -8  -5  497.15   12.20
   4   8  -5  502.95   13.30
   4  -8  -5  521.45    8.20
  -4   8   5  501.65   12.20
  -4   8   5  467.85   12.90
   4   8  -5  502.25   12.50
   2  -8  -5   -5.20    5.40
   2   8  -5    7.20   11.70
  -2   8   5   -0.50   11.00
  -2   8   5   -1.30   11.80
   2   8  -5   -0.60   12.00
  -2   8   5   -4.80   12.70
   0   8   5  198.38   12.20
   0   8  -5  222.48   12.50
   0   8  -5  213.28   11.60
   0   8   5  207.38   11.30
   0   8   5  211.08   11.40
   2   8   5  142.59   13.10
   2   8   5  151.58   12.20
  -2   8  -5  138.39   13.20
   2   8   5  155.88   10.60
  -2   8  -5  147.99   12.50
   4   8   5  198.88   14.00
   4   8   5  179.48   15.10
   4  -8   5  200.68   14.30
  -4   8  -5  191.08   15.20
   4  -8   5  174.88    6.60
   6   8   5  100.39   17.20
   6   8   5  118.39   17.20
  -6   8  -5  117.79   11.20
   6  -8   5  118.29   17.60
  -6   8  -5  111.09   16.70
   6  -8   5  105.29   11.00
  -7   9   5  292.67   15.70
   7   9  -5  312.27   13.90
   7  -9  -5  324.47   15.60
   7   9  -5  325.57   16.30
  -7   9   5  300.17   17.20
   5  -9  -5   93.89   13.90
   5   9  -5  120.39   14.00
  -5   9   5   90.59   13.50
  -5   9   5   87.89   13.70
   5   9  -5  102.09   13.20
   3   9  -5  596.64   13.30
   3  -9  -5  588.24    6.50
  -3   9   5  578.24   12.80
   3   9  -5  574.64   12.70
  -3   9   5  550.74   14.60
   1   9  -5    8.80   12.50
  -1   9   5   -0.70   12.80
  -1   9   5    8.30   11.80
   1   9  -5    1.50   12.30
  -1   9   5    2.10   11.80
   1   9   5  534.75   12.80
   1   9   5  544.45   13.00
  -1   9  -5  559.14   13.60
  -1   9  -5  504.55   13.60
   1   9   5  531.85   12.90
   3   9   5  179.68   14.30
  -3   9  -5  194.28   14.60
   3   9   5  181.38   13.80
   3   9   5  187.18   11.90
  -3   9  -5  195.48   14.90
   5   9   5  469.85   17.20
   5   9   5  474.55   17.00
   5  -9   5  526.35   17.10
   5  -9   5  456.35    8.70
  -5   9  -5  465.85   17.50
   8  10  -5    5.10   19.90
   6  10  -5  528.65   15.00
   6 -10  -5  504.75   16.00
   6  10  -5  549.95   17.70
  -6  10   5  473.55   16.20
  -6  10   5  510.35   17.00
   4 -10  -5  169.68   13.50
   4  10  -5  181.98   14.50
   4 -10  -5  185.98    7.20
  -4  10   5  181.78   13.80
   4  10  -5  194.48   14.20
  -4  10   5  170.28   14.70
  -2  10   5  555.14   13.60
   2  10  -5  559.34   13.50
  -2  10   5  524.15   13.60
   2  10  -5  527.35   13.60
  -2  10   5  546.75   13.80
   0  10   5   32.80   13.60
   0  10  -5   30.10   13.60
   0  10   5   13.90   12.90
   0  10  -5   21.90   13.30
   0  10   5   31.90   13.90
   2  10   5  270.37   14.00
   2  10   5  268.97   13.90
  -2  10  -5  259.77   15.40
  -2  10  -5  283.37   14.90
   2  10   5  275.37   13.10
   4  10   5  322.27   16.50
   4  10   5  322.67   16.40
   4 -10   5  353.56   16.80
  -4  10  -5  322.47   16.80
  -7  11   5   66.19   19.60
  -7  11   5   63.49   18.40
   7  11  -5   49.00   15.30
   7 -11  -5   59.99   18.10
   7  11  -5   75.09   19.40
   5 -11  -5  123.49   15.70
   5  11  -5  156.38   16.60
  -5  11   5  126.09   15.30
   5  11  -5  123.19   14.80
  -5  11   5  112.09   16.70
   3  11  -5  389.06   15.60
  -3  11   5  383.86   15.00
   3  11  -5  405.36   14.20
  -3  11   5  397.66   15.00
   1  11  -5  174.28   14.80
  -1  11   5  149.19   13.80
  -1  11   5  163.58   14.90
   1  11  -5  152.48   14.10
  -1  11   5  166.68   13.70
   1  11   5   96.79   14.30
  -1  11  -5   73.79   14.60
   1  11   5   76.79   14.40
  -1  11  -5   71.49   15.40
   1  11   5   88.69   12.60
   3  11   5  199.68   16.20
  -3  11  -5  197.98   16.20
   3  11   5  197.98   13.30
   3  11   5  206.18   16.20
  -6  12   5   24.10   19.20
   6 -12  -5   17.50   18.60
   6  12  -5   18.80   18.90
  -6  12   5   17.70   17.70
   6  12  -5    7.70   15.70
   4  12  -5  472.25   17.10
  -4  12   5  445.16   16.30
   4  12  -5  470.15   14.80
  -4  12   5  446.16   16.80
   2  12  -5   86.59   16.10
  -2  12   5   89.49   15.10
  -2  12   5   85.19   15.30
   2  12  -5   92.29   15.00
  -2  12   5   87.89   15.00
   0  12  -5  337.17   16.20
   0  12   5  303.57   16.30
   0  12  -5  324.47   15.70
   0  12   5  337.37   14.20
   0  12   5  327.97   15.80
   2  12   5   84.79   16.40
   2  12   5   92.09   16.30
  -2  12  -5   83.99   17.90
  -2  12  -5   88.29   17.50
   2  12   5   81.99   14.30
   4  12   5  132.29   18.70
  -5  13   5  441.76   19.60
   5 -13  -5  485.55   18.90
   5  13  -5  471.05   19.40
  -5  13   5  449.95   19.40
   5  13  -5  446.66   17.90
  -3  13   5   23.30   17.10
   3  13  -5   19.40   18.50
  -3  13   5   24.90   17.00
   3  13  -5   26.30   15.60
  -3  13   5   15.60   17.00
  -1  13   5  309.37   17.00
   1  13  -5  321.27   18.00
  -1  13   5  308.47   16.90
   1  13  -5  307.17   16.70
  -1  13   5  302.47   16.90
   1  13   5   37.50   17.30
  -1  13  -5   23.20   18.10
   1  13   5   18.70   17.80
  -1  13  -5   19.80   18.00
   1  13   5   33.80   15.50
  -2  14   5  385.26   19.00
   2  14  -5  381.66   18.30
  -2  14   5  345.57   19.10
   2  14  -5  359.16   17.40
  -2  14   5  366.46   17.70
   0  14  -5   20.00   19.40
   0  14   5   14.40   18.50
   0  14   5   17.00   18.80
   0  14  -5   24.80   18.10
   0  14   5   13.40   16.00
   8   0  -6   51.29   13.40
  -8   0   6   53.09   13.50
  -8   0   6   48.40   16.40
   6   0  -6  280.47   14.90
  -6   0   6  237.88   10.80
   6   0  -6  261.07   15.20
  -6   0   6  260.17   14.90
  -4   0   6   10.10    8.70
   4   0  -6   -7.90   14.00
   4   0  -6   -4.80   11.70
  -4   0   6   -7.10   13.30
  -4   0   6    3.70    8.80
   2   0  -6 1814.52   15.10
  -2   0   6 1808.02   10.00
   2   0  -6 1906.51   13.40
  -2   0   6 1741.93    9.90
   0   0  -6    9.10   13.70
   0   0   6   16.30    8.50
   0   0  -6   15.00   11.00
   0   0   6   13.70    8.80
  -2   0  -6  564.14   14.30
   2   0   6  526.05   11.00
  -2   0  -6  532.45   11.70
   2   0   6  549.54   11.20
  -4   0  -6   -1.90   15.20
   4   0   6    2.80   12.60
   4   0   6    1.30   12.30
   7   1  -6   62.09   15.80
   7   1  -6   65.09   11.30
   7  -1  -6   69.39   12.30
  -7   1   6   80.49   12.70
  -7  -1   6   54.39   11.00
   7   1  -6   81.69   15.20
   7  -1  -6   78.49   14.10
  -7  -1   6   74.29   15.30
  -7   1   6   52.49   17.10
  -5  -1   6  311.37    9.00
   5   1  -6  315.37   14.50
  -5   1   6  312.17   10.70
   5  -1  -6  305.07   14.90
  -5  -1   6  299.87    8.90
   5   1  -6  308.27   13.90
   5  -1  -6  338.57   12.70
  -5   1   6  319.67   14.80
   3   1  -6    4.30   13.20
  -3  -1   6   18.60    7.80
   3  -1  -6   44.70   13.20
  -3   1   6   12.40    9.40
  -3  -1   6    9.40    7.60
   3   1  -6   16.90   11.70
   3  -1  -6   11.20   11.20
  -3   1   6   20.20   13.70
  -3   1   6   18.20    9.10
   1   1  -6   46.00   13.00
   1  -1  -6   70.39   13.40
  -1  -1   6   60.69    7.70
   1  -1  -6   63.59   10.90
   1   1  -6   80.29   11.10
  -1   1   6   61.29    9.60
  -1  -1   6   60.89    7.90
  -1   1   6   64.89    8.80
  -1   1  -6   13.00   13.60
   1  -1   6    8.60    8.60
  -1  -1  -6    4.80   13.10
   1   1   6    1.80   10.10
  -1  -1  -6    4.00   10.70
  -1   1  -6   -5.00   11.60
   1   1   6    7.60   10.20
   1  -1   6    0.90    8.90
  -3   1  -6   52.59   14.50
   3   1   6   50.99   11.60
  -3  -1  -6   39.90   13.60
   3   1   6   50.39   11.90
   3  -1   6   44.20   11.20
   3  -1   6   51.09   10.90
  -5   1  -6   -0.60   15.20
  -5  -1  -6    8.20   16.40
   5  -1   6   -6.70   14.40
   5   1   6    5.00   14.80
   5  -1   6   -5.50   13.80
   5   1   6    8.90   14.90
   8   2  -6  496.95   18.20
   8   2  -6  459.35   12.10
   8  -2  -6  480.25   15.60
  -8   2   6  460.35   15.00
   8   2  -6  467.65   17.60
  -8  -2   6  442.06   12.00
  -8   2   6  433.76   18.90
   6   2  -6  -11.60   14.40
  -6   2   6    2.40   11.70
   6  -2  -6    2.50   11.60
  -6  -2   6   -8.10    8.80
   6   2  -6    3.80   14.70
   6  -2  -6   -0.40   13.10
  -6   2   6   -0.90   15.00
   4   2  -6  542.25   14.80
  -4   2   6  555.14   11.00
   4  -2  -6  535.65   14.20
  -4  -2   6  529.55    7.60
   4   2  -6  567.64   13.10
   4  -2  -6  566.94   11.90
  -4  -2   6  515.45    7.10
  -4   2   6  523.55   14.80
  -4   2   6  508.95   11.00
   2   2  -6   -1.10   13.20
  -2  -2   6   -4.80    6.50
   2  -2  -6    3.30   13.10
  -2  -2   6    5.40    6.00
  -2   2   6   -1.60    9.80
   2  -2  -6   -4.60    9.80
   2   2  -6   -3.80   12.00
  -2   2   6    1.50   13.10
  -2   2   6    9.80    9.90
   0   2  -6 1211.88   15.40
   0  -2   6 1138.39    8.10
   0  -2  -6 1198.68   14.70
   0  -2  -6 1226.38   11.40
   0   2  -6 1216.28   12.20
   0   2   6 1161.08   11.60
   0  -2   6 1174.58    8.50
   0   2   6 1199.58   11.30
  -2   2  -6   15.20   13.60
  -2  -2  -6    8.40   14.20
   2   2   6   13.00   11.30
   2   2   6   12.90   11.50
  -2   2  -6   -8.70   12.60
   2  -2   6    5.30    8.80
   2  -2   6    3.60    8.70
  -4  -2  -6  436.36   16.20
   4   2   6  388.96   13.80
   4  -2   6  363.06   12.00
   4  -2   6  386.76   12.20
   4   2   6  370.06   13.50
  -4   2  -6  402.66   15.80
   7   3  -6  551.74   16.30
  -7   3   6  477.95   13.80
   7  -3  -6  507.45   14.50
   7   3  -6  553.14   16.40
  -7   3   6  486.55   16.90
  -7  -3   6  502.15    9.10
  -5  -3   6    5.30    5.50
  -5   3   6    6.30   11.90
   5   3  -6    1.70   13.50
   5  -3  -6    5.90   14.40
   5   3  -6    4.90   14.90
   5  -3  -6   -1.40   11.60
  -5   3   6   -2.60   15.20
  -5  -3   6    2.60    6.00
   3   3  -6  347.07   14.30
   3  -3  -6  333.77   13.90
   3   3  -6  348.97   13.10
   3  -3  -6  357.76   10.90
  -3   3   6  341.47   11.10
  -3   3   6  321.37   14.00
  -3   3   6  346.37   10.30
   1   3  -6   84.39   12.70
   1  -3  -6   84.29   14.00
  -1  -3   6   81.29    5.20
  -1   3   6   80.69   10.60
   1  -3  -6   84.89    9.80
   1   3  -6   78.79   11.90
  -1   3   6   92.49   10.60
  -1   3   6   83.99   13.30
  -1  -3   6   80.89    4.60
  -1  -3  -6  349.67   13.80
  -1  -3  -6  328.07   10.50
  -1   3  -6  337.27   12.30
   1   3   6  315.07   11.30
   1   3   6  310.17   11.10
   1  -3   6  305.67    6.90
   1  -3   6  324.67    7.60
  -1   3  -6  317.67   14.20
  -3  -3  -6   82.89   15.00
   3   3   6   86.39   12.60
   3   3   6   87.69   12.90
   3  -3   6   88.69    9.90
   3  -3   6   84.69    9.30
  -3   3  -6   88.09   14.80
  -5  -3  -6   48.80   16.30
   5  -3   6   39.70   13.10
   5   3   6   53.69   15.70
   5  -3   6   42.70   13.10
   5   3   6   47.40   16.10
  -5   3  -6   34.70   17.90
   8   4  -6   32.10   16.50
  -8   4   6   37.40   16.40
   8   4  -6   23.80   18.80
  -6   4   6  323.07   13.80
   6   4  -6  331.37   15.50
   6  -4  -6  330.77   13.30
   6   4  -6  360.06   15.70
   6  -4  -6  341.47   13.20
  -6   4   6  313.17   15.80
   4   4  -6    8.40   13.90
   4  -4  -6  -16.00   13.80
  -4   4   6   12.60   11.30
   4   4  -6   16.00   13.60
   4  -4  -6   10.40   10.90
  -4   4   6   13.60   14.40
  -4   4   6   12.40   11.60
   2   4  -6  335.47   14.70
  -2   4   6  345.77   11.20
   2  -4  -6  334.17   12.60
   2   4  -6  356.86   13.30
   2  -4  -6  370.06   10.70
  -2   4   6  350.96   11.30
  -2   4   6  342.57   14.50
   0   4   6  168.58   11.20
   0  -4  -6  170.08   13.50
   0  -4  -6  178.88    9.60
   0   4  -6  180.38   12.80
   0   4   6  165.88   11.50
   0   4   6  188.78   13.40
   0   4  -6  175.68   14.20
  -2  -4  -6  570.24   15.20
   2  -4   6  514.65    7.10
   2   4   6  548.85   13.30
   2   4   6  520.75   12.90
  -2   4  -6  558.24   14.10
   2  -4   6  537.65    7.90
  -2   4  -6  536.45   15.70
   4   4   6   27.80   13.80
  -4  -4  -6   19.60   15.50
   4  -4   6   17.80   10.20
   4   4   6    7.60   15.50
   4  -4   6   21.00   10.70
  -4   4  -6   30.00   16.00
   7   5  -6  106.99   16.80
  -7   5   6  100.29   15.60
   7  -5  -6  103.59   15.90
   7   5  -6  110.49   17.20
  -7   5   6   95.99   17.00
   5   5  -6  587.54   15.70
   5   5  -6  648.84   15.60
   5  -5  -6  608.44   12.50
  -5   5   6  595.84   16.60
  -5   5   6  577.94   13.90
   3   5  -6   10.10   15.10
  -3   5   6    0.70   11.70
   3   5  -6   -7.10   14.10
   3  -5  -6    1.90    9.90
  -3   5   6   -0.60   11.90
  -3   5   6   10.50   14.70
   1  -5  -6  407.06   14.30
  -1   5   6  419.96   12.10
   1  -5  -6  425.06    8.90
   1   5  -6  436.76   13.90
  -1   5   6  423.66   12.40
  -1   5   6  409.66   14.30
   1   5  -6  413.16   14.70
  -1  -5  -6  406.86   14.20
  -1   5  -6  398.56   13.80
   1   5   6  382.26   13.00
   1   5   6  378.86   13.00
  -1   5  -6  393.66   15.90
  -3  -5  -6  268.17   14.30
   3  -5   6  242.78    7.70
   3   5   6  268.17   15.10
   3   5   6  283.97   15.00
   3  -5   6  255.17    7.90
  -3   5  -6  276.87   16.00
  -6   6   6  263.57   15.70
   6   6  -6  286.17   15.90
   6  -6  -6  274.17   15.50
   6   6  -6  277.97   17.30
   6  -6  -6  277.77   13.30
  -6   6   6  257.17   18.20
   4   6  -6   75.99   14.40
   4   6  -6   89.09   14.70
   4  -6  -6   86.39   11.00
  -4   6   6   81.19   16.00
  -4   6   6   80.99   13.30
  -2   6   6  133.49   13.00
   2  -6  -6  139.69    8.70
   2   6  -6  128.99   13.70
  -2   6   6  136.39   13.10
  -2   6   6  149.39   14.50
   2   6  -6  138.69   14.40
   0  -6  -6  157.38   14.30
   0   6   6  181.08   13.70
   0   6  -6  178.68   14.40
   0   6   6  157.68   13.90
   0   6   6  171.78   14.30
   0   6  -6  157.18   14.80
  -2  -6  -6  587.24   15.60
   2   6   6  568.94   15.70
  -2   6  -6  519.75   15.90
   2   6   6  566.54   15.80
  -2   6  -6  556.24   16.80
   4  -6   6   66.19    8.40
  -4  -6  -6    2.70   16.10
   4   6   6   79.59   17.00
   4   6   6   65.99   17.00
   4  -6   6   58.79    8.90
  -4   6  -6   88.89   19.50
   5   7  -6    0.60   15.70
   5   7  -6    6.00   16.50
   5  -7  -6   -0.20   11.80
  -5   7   6    3.20   16.40
  -5   7   6    2.90   14.10
  -3   7   6  421.46   14.90
   3   7  -6  429.56   15.70
   3  -7  -6  410.46    9.60
  -3   7   6  387.26   15.00
  -3   7   6  372.16   16.60
   3   7  -6  404.46   15.00
   1  -7  -6   57.69    7.10
   1   7  -6   61.99   14.10
  -1   7   6   64.29   14.20
  -1   7   6   58.39   12.90
  -1   7   6   60.59   14.50
   1   7  -6   65.39   15.80
  -1   7  -6  260.27   16.30
   1   7   6  259.37   15.20
   1   7   6  272.47   14.40
  -1   7  -6  279.97   16.70
   1   7   6  274.77   15.10
   3   7   6  138.39   15.40
   3   7   6  145.09   15.30
  -3   7  -6  145.99   16.80
  -6   8   6    6.80   17.60
   6   8  -6    7.90   17.80
   6  -8  -6   14.50   17.30
   6   8  -6   -1.10   18.80
   6  -8  -6   12.30   13.10
  -6   8   6    7.50   19.80
   4   8  -6  341.67   16.10
   4   8  -6  330.17   17.00
   4  -8  -6  329.07   10.40
  -4   8   6  302.47   16.00
  -4   8   6  310.07   18.00
  -2   8   6   13.50   15.20
   2  -8  -6   12.90    7.00
   2   8  -6    5.30   15.00
  -2   8   6    5.20   15.10
  -2   8   6    8.90   15.40
   2   8  -6   11.60   15.80
   0   8   6  832.92   16.40
   0   8  -6  880.41   17.10
   0   8   6  820.22   16.40
   0   8   6  849.22   16.20
   0   8  -6  816.92   17.70
   2   8   6   15.30   15.40
  -2   8  -6   21.50   17.20
   2   8   6   13.50   15.20
   2   8   6   21.00   17.00
  -2   8  -6   16.00   18.20
   5   9  -6  441.56   18.70
   5   9  -6  433.96   19.60
   5  -9  -6  426.76   11.60
  -5   9   6  397.26   19.90
  -5   9   6  389.96   18.60
  -3   9   6   21.10   16.90
   3  -9  -6   -5.90    7.10
   3   9  -6  -10.00   17.10
  -3   9   6    3.50   15.20
  -3   9   6    5.20   17.60
   3   9  -6   -0.30   16.60
   1   9  -6   62.49   16.80
  -1   9   6   29.20   16.50
  -1   9   6   48.40   15.20
  -1   9   6   37.00   16.50
   1   9  -6   23.60   17.20
   1   9   6   17.30   15.90
  -1   9  -6   16.00   17.30
   1   9   6   11.20   17.20
   1   9   6   22.10   16.80
  -1   9  -6   -2.80   18.10
   4  10  -6    0.00   19.90
  -4  10   6    5.50   17.10
  -4  10   6  -19.60   18.10
  -2  10   6 1130.79   19.30
   2  10  -6 1095.59   19.80
  -2  10   6  986.50   17.90
  -2  10   6 1042.30   20.40
   2  10  -6 1024.60   19.00
   0  10   6   -9.20   18.10
   0  10  -6   -1.30   18.30
   0  10   6   -3.40   18.00
   0  10   6  -19.20   17.80
   0  10  -6    9.20   18.50
  -2   0   7  224.28   11.40
   2   0  -7  242.98   19.40
  -2   0   7  222.68   10.80
   2   0  -7  262.97   15.70
   0   0  -7  355.46   15.60
  -3   1   7   70.59   12.20
  -3   1   7   77.89   12.10
   3   1  -7   92.99   19.50
   3  -1  -7   99.59   19.50
  -3  -1   7   75.79    8.80
   3  -1  -7   83.69   15.30
   3   1  -7   85.29   16.30
   1   1  -7  349.87   19.80
  -1  -1   7  339.57    9.60
   1  -1  -7  371.16   19.20
  -1   1   7  339.17   12.80
   1  -1  -7  397.06   14.90
   1   1  -7  407.36   16.00
  -1   1   7  336.17   13.10
  -1  -1   7  331.27   10.30
   2   2  -7  266.37   18.50
   2  -2  -7  317.87   18.60
   2  -2  -7  334.67   14.90
   2   2  -7  333.37   16.10
  -2   2   7  270.77   13.10
  -2   2   7  284.47   12.80
   0  -2  -7   36.00   18.70
   1   3  -7    3.90   19.80
   1  -3  -7   -3.60   17.50
   0   0   0    0.00    0.00
_computing_structure_solution     'SHELXT 2014/5 (Sheldrick, 2014)'
;
_shelx_hkl_checksum     28827
_shelx_res_file
;
TITL 1_a.res in C2/m
    1_a.res
    created by SHELXL-2018/3 at 11:08:03 on 01-Aug-2023
REM Old TITL 1 in C2/m
REM SHELXT solution in C2/m
REM R1 0.031,  Rweak 0.002,  Alpha 0.041,  Orientation as input
REM Formula found by SHELXT:  F5 Nb
CELL  0.71073   9.4863  14.2969   4.9892   90.000   97.292   90.000
ZERR    8.000   0.0012   0.0012   0.0006    0.000    0.010    0.000
LATT  7
SYMM -X, Y, -Z
SFAC F NB
UNIT 40 8
L.S. 10
BOND $H
LIST 4
FMAP 2
SIZE 0.180 0.050 0.050
PLAN 20
ACTA
OMIT -2 0 2
TEMP -173
REM EXTI    0.000366
WGHT    0.019600
FVAR       0.33578
NB1   2    0.000000    0.203466    0.500000    10.50000    0.01143    0.00957 =
         0.01173    0.00000    0.00212    0.00000
NB2   2    0.260466    0.000000    0.241680    10.50000    0.01106    0.01044 =
         0.01157    0.00000    0.00242    0.00000
F1    1    0.341931    0.000000    0.600517    10.50000    0.01684    0.01954 =
         0.01410    0.00000    0.00106    0.00000
F2    1    0.130430    0.000000   -0.064560    10.50000    0.01450    0.01524 =
         0.01453    0.00000    0.00134    0.00000
F3    1    0.367904    0.095991    0.144313    11.00000    0.01770    0.01686 =
         0.01957    0.00118    0.00426   -0.00460
F4    1    0.122131    0.095458    0.378572    11.00000    0.01499    0.01297 =
         0.01698   -0.00131    0.00392    0.00210
F5    1   -0.109608    0.185047    0.171071    11.00000    0.01760    0.01632 =
         0.01464   -0.00042    0.00079   -0.00032
F6    1    0.119390    0.287184    0.373265    11.00000    0.01746    0.01524 =
         0.01894    0.00181    0.00357   -0.00265
HKLF 4
REM  1_a.res in C2/m
REM wR2 = 0.0323, GooF = S = 1.024, Restrained GooF = 1.024 for all data
REM R1 = 0.0143 for 903 Fo > 4sig(Fo) and 0.0198 for all 1048 data
REM 60 parameters refined using 0 restraints
END
WGHT      0.0196      0.0000
REM Highest difference peak  0.544,  deepest hole -0.521,  1-sigma level  0.105
Q1    1   0.0728  0.2431  0.4105  11.00000  0.05    0.54
Q2    1   0.3326  0.0401  0.1636  11.00000  0.05    0.48
Q3    1  -0.0755  0.1827  0.3442  11.00000  0.05    0.42
Q4    1   0.1840  0.0386  0.3390  11.00000  0.05    0.39
Q5    1   0.0762  0.1712  0.4516  11.00000  0.05    0.38
Q6    1   0.1734  0.0298  0.1702  11.00000  0.05    0.37
Q7    1   0.3385  0.0165  0.2983  11.00000  0.05    0.37
Q8    1   0.2051  0.0185  0.0189  11.00000  0.05    0.36
Q9    1   0.2921  0.0150  0.4849  11.00000  0.05    0.33
Q10   1   0.1514  0.1685  0.3324  11.00000  0.05    0.29
Q11   1   0.0852  0.0394  0.4243  11.00000  0.05    0.27
Q12   1   0.0243  0.1225  0.4028  11.00000  0.05    0.27
Q13   1   0.3130  0.1301  0.2386  11.00000  0.05    0.25
Q14   1   0.0554  0.0000 -0.3720  10.50000  0.05    0.23
Q15   1   0.4119  0.0461  0.2370  11.00000  0.05    0.23
Q16   1   0.0000  0.3409  0.5000  10.50000  0.05    0.23
Q17   1   0.0340  0.3234  0.3363  11.00000  0.05    0.22
Q18   1   0.0422  0.0306 -0.1542  11.00000  0.05    0.21
Q19   1   0.0197  0.0694  0.4236  11.00000  0.05    0.21
Q20   1   0.0776  0.1156  0.1857  11.00000  0.05    0.21
;
_shelx_res_checksum     72602
