# Supplementary material for: Synthesis and redetermination of the crystal structure of NbF5
Source: Acta Crystallogr E Crystallogr Commun. 2023 Nov 30;79(Pt 12):1207–11. doi: 10.1107/S2056989023010150 (PMC10833411; doi:10.1107/S2056989023010150)
Supplement: Supplementary file 2 [file e-79-01207-Isup2.hkl]

data_I                                                                          
_shelx_title ' 1_a.res in C2/m'                                                 
_shelx_refln_list_code          4                                               
_shelx_F_calc_maximum      296.76                                               
_exptl_crystal_F_000       688.00                                               
_reflns_d_resolution_high  0.7027                                               
                                                                                
loop_                                                                           
 _space_group_symop_operation_xyz                                               
 'x, y, z'                                                                      
 '-x, y, -z'                                                                    
 'x+1/2, y+1/2, z'                                                              
 '-x+1/2, y+1/2, -z'                                                            
 '-x, -y, -z'                                                                   
 'x, -y, z'                                                                     
 '-x+1/2, -y+1/2, -z'                                                           
 'x+1/2, -y+1/2, z'                                                             
                                                                                
_cell_length_a     9.4863                                                       
_cell_length_b    14.2969                                                       
_cell_length_c     4.9892                                                       
_cell_angle_alpha  90.000                                                       
_cell_angle_beta   97.292                                                       
_cell_angle_gamma  90.000                                                       
                                                                                
_shelx_F_squared_multiplier     1.000                                           
                                                                                
loop_                                                                           
 _refln_index_h                                                                 
 _refln_index_k                                                                 
 _refln_index_l                                                                 
 _refln_F_squared_calc                                                          
 _refln_F_squared_meas                                                          
 _refln_F_squared_sigma                                                         
 _refln_observed_status                                                         
   2   0   0          0.31        -27.28        27.28 o                         
   4   0   0         91.48        554.86       151.18 o                         
   6   0   0         35.38         53.12        41.70 o                         
   8   0   0      50429.79      47976.62        93.57 o                         
  10   0   0        257.04        233.18        39.00 o                         
  12   0   0       2011.22       1954.65        47.27 o                         
   1   1   0       2506.27       3130.71        61.94 o                         
   3   1   0       4865.20       4862.79        21.95 o                         
   5   1   0       1310.44       1355.18        29.55 o                         
   7   1   0       2794.15       2759.00        56.14 o                         
   9   1   0         23.81         42.73        28.40 o                         
  11   1   0       2417.20       2404.53        38.94 o                         
  13   1   0        935.48        935.10        54.41 o                         
   0   2   0       1171.59       1408.64        23.27 o                         
   4   2   0        169.74        148.41        19.66 o                         
   6   2   0      14270.04      13243.40        58.18 o                         
   8   2   0          1.94        -21.60        30.01 o                         
  10   2   0      13188.67      13074.72       134.66 o                         
  12   2   0          6.71        -50.83        50.83 o                         
   1   3   0      15942.54      17450.98       236.04 o                         
   3   3   0       3896.42       3748.65        30.21 o                         
   5   3   0      11353.32      10780.73        47.37 o                         
   7   3   0        281.56        302.17        33.16 o                         
   9   3   0       6422.19       6279.20        46.17 o                         
  11   3   0        291.55        340.13        55.72 o                         
  13   3   0       3888.74       3959.27        65.28 o                         
   0   4   0      34408.36      34669.14       166.74 o                         
   2   4   0       6792.02       6906.31       112.14 o                         
   4   4   0      21386.56      20770.10       175.62 o                         
   6   4   0       1225.40       1205.05        29.89 o                         
   8   4   0       6028.71       5931.76        79.64 o                         
  10   4   0        680.05        694.28        48.48 o                         
  12   4   0       3102.34       3184.96        56.95 o                         
   1   5   0      13072.57      13566.13       231.96 o                         
   3   5   0      18315.88      17930.54       225.94 o                         
   5   5   0       2781.10       2759.05        35.21 o                         
   7   5   0      11243.43      10802.13        59.27 o                         
   9   5   0        923.79        899.07        43.75 o                         
  11   5   0       6105.29       6145.54        64.61 o                         
   0   6   0      15847.59      16223.58       457.74 o                         
   2   6   0       8183.57       8280.50       126.20 o                         
   4   6   0      15453.66      15140.24       140.94 o                         
   6   6   0       3312.31       3196.96        43.91 o                         
   8   6   0       2662.46       2648.05        42.11 o                         
  10   6   0        930.58        937.07        53.05 o                         
  12   6   0       2614.09       2619.10        74.54 o                         
   1   7   0       5984.14       6026.90       108.93 o                         
   3   7   0       6959.90       6907.23        75.61 o                         
   5   7   0      15766.23      15549.32       293.51 o                         
   7   7   0        325.80        331.15        36.36 o                         
   9   7   0       4512.91       4468.69        66.83 o                         
  11   7   0        455.36        480.20        63.21 o                         
   0   8   0        689.90        692.60        20.89 o                         
   2   8   0      32060.36      32181.34       567.19 o                         
   4   8   0        795.32        841.93        41.81 o                         
   6   8   0       7885.31       7868.01       104.56 o                         
   8   8   0         23.10         21.59        43.41 o                         
  10   8   0       8924.98       9213.19        78.95 o                         
  12   8   0         14.10         20.84        70.34 o                         
   1   9   0         67.67         88.80        25.27 o                         
   3   9   0       7589.52       7600.09       159.50 o                         
   5   9   0        690.00        672.03        31.18 o                         
   7   9   0       2369.22       2415.41        44.58 o                         
   9   9   0         42.99         52.53        47.49 o                         
  11   9   0       2481.91       2510.49        64.04 o                         
   0  10   0      88066.27      84081.46       108.21 o                         
   2  10   0         15.23         -7.93        21.39 o                         
   4  10   0       2737.36       2826.29        62.45 o                         
   6  10   0         69.21         63.11        34.02 o                         
   8  10   0      22699.42      22880.72       234.49 o                         
  10  10   0         55.46         82.52        56.64 o                         
   1  11   0       1190.20       1150.25        30.67 o                         
   3  11   0         23.03          9.71        24.40 o                         
   5  11   0       3008.77       2953.70        51.30 o                         
   7  11   0       1174.54       1227.25        40.40 o                         
   9  11   0         20.66         11.30        51.26 o                         
  11  11   0        789.37        789.96        70.12 o                         
   0  12   0       1335.47       1275.14        40.28 o                         
   2  12   0      20954.84      21106.43       339.50 o                         
   4  12   0        493.39        442.21        27.33 o                         
   6  12   0      10069.82      10043.63       111.75 o                         
   8  12   0         44.61         78.24        52.81 o                         
  10  12   0       6361.65       6281.69        94.93 o                         
   1  13   0       3440.01       3522.10        39.79 o                         
   3  13   0        338.15        336.56        27.03 o                         
   5  13   0       2417.77       2499.55        47.46 o                         
   7  13   0        105.98        104.01        45.21 o                         
   9  13   0       2943.01       2970.96        67.52 o                         
   0  14   0      10540.26      10369.57       422.14 o                         
   2  14   0        850.99        849.32        28.37 o                         
   4  14   0       8314.82       8581.41       218.43 o                         
   6  14   0        106.09        103.23        23.42 o                         
   8  14   0       4079.46       4127.80        64.58 o                         
   1  15   0       2613.13       2655.69        76.04 o                         
   3  15   0       4517.14       4677.93       107.25 o                         
   5  15   0       1148.90       1196.50        36.57 o                         
   7  15   0       4435.85       4540.75        95.40 o                         
   9  15   0        230.95        284.53       106.92 o                         
   0  16   0       1667.52       1690.54        62.72 o                         
   2  16   0       3166.21       3193.61        77.33 o                         
   4  16   0       3702.84       3788.87        51.20 o                         
   6  16   0       1892.01       1989.03        37.07 o                         
   8  16   0        376.41        372.77        58.47 o                         
   1  17   0       1759.88       1726.23        47.08 o                         
   3  17   0       2166.88       2209.02        59.06 o                         
   5  17   0       5401.67       5484.07        63.83 o                         
   7  17   0        290.34        267.99        54.43 o                         
   0  18   0        824.46        841.66        73.06 o                         
   2  18   0       5657.83       5445.22        64.85 o                         
   4  18   0        199.98        199.12        45.64 o                         
   6  18   0       2539.95       2562.81        39.13 o                         
   1  19   0        209.54        166.96        59.72 o                         
   3  19   0       2284.43       2263.34        75.05 o                         
   0  20   0       9875.58       9818.09       113.08 o                         
   2  20   0         23.59          6.64        69.20 o                         
 -12   0   1        151.19        159.67        54.52 o                         
 -10   0   1       9946.23       9758.50        54.87 o                         
  -8   0   1        727.34        707.03        32.16 o                         
  -6   0   1      16562.82      16021.72       174.80 o                         
  -4   0   1       6184.37       6076.63        84.03 o                         
  -2   0   1      25808.79      26389.88       106.51 o                         
   0   0   1      22884.79      25736.55       344.45 o                         
   2   0   1      10305.95      10351.02       113.01 o                         
   4   0   1      12019.41      11415.25        43.58 o                         
   6   0   1       4600.73       4306.96        45.77 o                         
   8   0   1      11019.87      10840.41        63.33 o                         
  10   0   1        461.32        436.65        67.10 o                         
  12   0   1       5268.25       5247.38        77.80 o                         
 -13   1   1        108.40        100.81        56.21 o                         
 -11   1   1       1830.84       1820.93        33.70 o                         
  -9   1   1       1227.82       1181.18        27.14 o                         
  -7   1   1      10822.27      10403.11        82.84 o                         
  -5   1   1       4078.47       3959.96        19.73 o                         
  -3   1   1      22098.15      21948.34       133.53 o                         
  -1   1   1      11731.94      12853.11        80.39 o                         
   1   1   1      32679.30      35066.40       183.36 o                         
   3   1   1       3982.07       3888.38        65.92 o                         
   5   1   1      10057.09       9286.03        42.60 o                         
   7   1   1       3214.00       3118.85        34.13 o                         
   9   1   1       7591.85       7447.39        58.35 o                         
  11   1   1        537.95        504.06        59.95 o                         
  13   1   1        668.94       1024.33       181.82 o                         
 -12   2   1       4247.71       4327.18        52.73 o                         
 -10   2   1          1.51         -5.78        27.91 o                         
  -8   2   1      12996.58      12663.81        90.10 o                         
  -6   2   1       1499.46       1475.20        20.21 o                         
  -4   2   1      10899.32      10633.88        74.05 o                         
  -2   2   1       7735.99       8012.85        51.01 o                         
   0   2   1      19439.53      21639.90       184.07 o                         
   2   2   1      13743.80      14116.11       156.78 o                         
   4   2   1       2048.64       1934.49        32.84 o                         
   6   2   1       7554.71       7522.15       124.73 o                         
   8   2   1       1904.60       2004.21        56.68 o                         
  10   2   1       7006.72       6824.17        91.65 o                         
  12   2   1         56.42        107.01        71.17 o                         
 -13   3   1       4719.60       4808.66        67.07 o                         
 -11   3   1         82.89         76.00        44.95 o                         
  -9   3   1       6016.09       5896.70        46.54 o                         
  -7   3   1        356.15        338.47        22.24 o                         
  -5   3   1      35772.36      34126.02       151.68 o                         
  -3   3   1        177.45        184.36        17.02 o                         
   1   3   1       1326.16       1346.43        23.31 o                         
   3   3   1      19242.02      18384.26       192.47 o                         
   5   3   1        101.57         91.21        17.53 o                         
   7   3   1      28003.63      26751.81       170.38 o                         
   9   3   1        118.13        121.99        43.57 o                         
  11   3   1       2771.81       2760.75        62.94 o                         
 -12   4   1         59.34         92.57        55.16 o                         
 -10   4   1       2803.34       2799.30        42.36 o                         
  -8   4   1        527.83        495.20        36.43 o                         
  -6   4   1       8701.24       8352.17        62.70 o                         
  -4   4   1        157.44        191.94        18.97 o                         
  -2   4   1        737.89        736.78        41.86 o                         
   0   4   1       3448.96       3890.90       114.94 o                         
   2   4   1       3409.46       3515.72        59.21 o                         
   4   4   1       1834.55       1757.45        40.95 o                         
   6   4   1         16.01        -18.16        30.31 o                         
   8   4   1       3428.03       3291.53        43.52 o                         
  10   4   1        171.13        187.56        51.42 o                         
  12   4   1       2206.36       2239.50        66.18 o                         
 -13   5   1        318.60        415.91        83.68 o                         
 -11   5   1      15624.46      15961.06       110.03 o                         
  -9   5   1        130.87        137.64        41.25 o                         
  -7   5   1       1634.50       1675.38        36.14 o                         
  -5   5   1          0.03          1.20        20.58 o                         
  -1   5   1         44.41         60.10        14.13 o                         
   1   5   1         21.35        582.52       152.74 o                         
   3   5   1          0.35         22.26        22.21 o                         
   5   5   1      86518.50      80891.41       681.46 o                         
   7   5   1         51.81          2.06        31.52 o                         
   9   5   1       3297.07       3299.53        46.87 o                         
  11   5   1         33.82         63.64        57.75 o                         
 -12   6   1          5.85        -16.77        61.57 o                         
 -10   6   1       2034.45       2054.42        45.19 o                         
  -8   6   1       3831.73       3654.00        52.74 o                         
  -6   6   1       2269.84       2263.11        40.34 o                         
  -4   6   1       1322.94       1408.47        42.66 o                         
  -2   6   1       3030.87       3178.36        55.04 o                         
   0   6   1        245.16        286.62        13.54 o                         
   2   6   1        778.65        870.06        27.63 o                         
   4   6   1       1630.06       1598.72        42.80 o                         
   6   6   1        547.98        540.90        28.95 o                         
   8   6   1       1590.15       1604.67        54.07 o                         
  10   6   1       1579.32       1592.53        50.51 o                         
  12   6   1       1212.54       1154.82        71.34 o                         
 -11   7   1         48.22         53.38        53.20 o                         
  -9   7   1       7107.75       7109.49        65.42 o                         
  -7   7   1         73.18         82.64        35.10 o                         
  -5   7   1      27340.15      27289.34       299.85 o                         
  -3   7   1        849.51        865.38        29.90 o                         
  -1   7   1      39126.99      39056.59       736.31 o                         
   1   7   1        203.55        252.46        24.74 o                         
   3   7   1      21046.30      20561.02       414.63 o                         
   5   7   1        257.06        226.91        27.61 o                         
   7   7   1      20423.54      20377.22       153.35 o                         
   9   7   1          9.07         -4.89        44.68 o                         
  11   7   1       3723.03       3788.85        82.10 o                         
 -12   8   1       3419.61       3540.71        69.99 o                         
 -10   8   1          0.07         78.64        55.09 o                         
  -8   8   1       5768.39       5671.90        84.85 o                         
  -6   8   1         80.07         79.37        21.72 o                         
  -4   8   1       8054.73       8208.32       120.32 o                         
  -2   8   1       5400.07       5562.48       101.01 o                         
   0   8   1       4224.10       4081.07        73.57 o                         
   2   8   1       2404.22       2424.71        45.07 o                         
   4   8   1       1367.78       1369.84        41.01 o                         
   6   8   1       6294.37       6180.28        92.31 o                         
   8   8   1        586.47        606.68        40.03 o                         
  10   8   1       3408.30       3390.81        56.08 o                         
 -11   9   1       2413.27       2439.20        69.29 o                         
  -9   9   1        216.43        205.98        48.67 o                         
  -7   9   1       8251.84       8129.80        86.29 o                         
  -5   9   1       1108.75       1189.46        29.61 o                         
  -3   9   1      14961.58      15069.20       173.90 o                         
  -1   9   1       3145.41       3233.77        74.22 o                         
   1   9   1      17068.39      16782.22       310.08 o                         
   3   9   1        401.96        435.42        18.41 o                         
   5   9   1       9984.60      10568.34       398.56 o                         
   7   9   1       1623.77       1623.34        38.75 o                         
   9   9   1       5407.45       5527.28        58.59 o                         
  11   9   1         42.10         54.77        65.78 o                         
 -10  10   1       6397.15       6538.19       158.69 o                         
  -8  10   1        540.07        491.24        46.35 o                         
  -6  10   1       8551.61       8687.63        66.17 o                         
  -4  10   1       2369.96       2434.75        45.48 o                         
  -2  10   1       8784.24       8908.98       188.40 o                         
   0  10   1       7205.29       7285.02       200.98 o                         
   2  10   1       4904.76       5050.76       111.73 o                         
   4  10   1       6462.45       6777.95       158.69 o                         
   6  10   1       1907.33       1839.01        40.62 o                         
   8  10   1       5864.49       6017.27       116.62 o                         
  10  10   1        332.96        329.58        59.88 o                         
 -11  11   1        408.86        371.50        67.57 o                         
  -9  11   1       1452.91       1460.10        50.90 o                         
  -7  11   1       4634.46       4722.90        84.11 o                         
  -5  11   1       3138.54       3245.76        56.98 o                         
  -3  11   1       4107.07       4232.05        59.43 o                         
  -1  11   1       5241.59       5365.49        96.46 o                         
   1  11   1       9545.80       9430.25       177.94 o                         
   3  11   1       3933.48       4082.91        93.44 o                         
   5  11   1       2165.22       2287.56        69.45 o                         
   7  11   1       2247.99       2225.57        74.36 o                         
   9  11   1       3884.01       3853.75        59.36 o                         
 -10  12   1         26.30         50.13        61.95 o                         
  -8  12   1       8625.81       8802.24       125.84 o                         
  -6  12   1       1487.85       1544.23        30.46 o                         
  -4  12   1       3898.46       4003.25        63.05 o                         
  -2  12   1       1636.66       1646.95        24.07 o                         
   0  12   1       7691.21       7696.85       141.72 o                         
   2  12   1       8181.61       7977.54       113.82 o                         
   4  12   1       1371.32       1416.05        38.41 o                         
   6  12   1       2976.34       2982.70        42.99 o                         
   8  12   1        976.11        956.86        57.38 o                         
  10  12   1       5162.91       5261.11        80.82 o                         
  -9  13   1       2695.36       2723.18        72.33 o                         
  -7  13   1        212.28        230.01        39.31 o                         
  -5  13   1      10064.09      10295.57       147.75 o                         
  -3  13   1        593.96        629.10        27.49 o                         
  -1  13   1      12710.95      12663.74       209.25 o                         
   1  13   1        480.09        518.11        27.97 o                         
   3  13   1       6844.29       7112.42       150.20 o                         
   5  13   1        405.37        450.65        26.70 o                         
   7  13   1       9099.74       9422.95       239.30 o                         
   9  13   1        123.09        175.52        67.51 o                         
  -8  14   1         54.70         83.75        47.61 o                         
  -6  14   1       4755.55       4939.26        59.34 o                         
  -4  14   1         14.41         31.10        29.84 o                         
  -2  14   1        470.70        480.00        28.16 o                         
   0  14   1       2469.65       2500.11        36.80 o                         
   2  14   1       3009.79       2949.51        63.91 o                         
   4  14   1       1233.29       1278.55        27.24 o                         
   6  14   1          0.80         27.23        37.75 o                         
   8  14   1       2128.97       2293.44        49.75 o                         
  -9  15   1        106.05         75.54        88.35 o                         
  -7  15   1       3021.72       2906.65        62.20 o                         
  -5  15   1          6.74         32.04        36.14 o                         
  -3  15   1      23640.34      24394.55       487.89 o                         
  -1  15   1          3.92         18.55        36.58 o                         
   1  15   1       4286.31       4112.58        58.18 o                         
   3  15   1         19.62         13.92        34.30 o                         
   5  15   1      17132.48      18265.06       376.45 o                         
   7  15   1         17.04         31.30        44.61 o                         
  -8  16   1       2270.42       2280.44        58.49 o                         
  -6  16   1        149.95        169.96        37.26 o                         
  -4  16   1         57.65         77.25        37.34 o                         
  -2  16   1        463.71        459.92        38.35 o                         
   0  16   1        488.64        497.96        37.80 o                         
   2  16   1        747.68        758.25        42.39 o                         
   4  16   1        264.29        300.08        39.32 o                         
   6  16   1         29.59         83.97        40.58 o                         
  -7  17   1        425.60        426.43        55.00 o                         
  -5  17   1       8030.09       8036.76        92.96 o                         
  -3  17   1        533.10        512.30        38.78 o                         
  -1  17   1       9883.38       9750.36       119.15 o                         
   1  17   1        584.48        512.28        46.73 o                         
   3  17   1       8428.17       8159.62       165.54 o                         
   5  17   1        236.04        235.79        45.41 o                         
  -6  18   1          3.12         -8.17        54.69 o                         
  -4  18   1       1573.60       1574.30        46.56 o                         
  -2  18   1        625.26        669.10        51.15 o                         
   0  18   1        558.04        550.51        52.36 o                         
   2  18   1        438.72        415.11        67.58 o                         
   4  18   1        264.26        256.97        49.69 o                         
  -3  19   1       4857.72       4736.31        61.79 o                         
  -1  19   1        316.85        275.95        60.08 o                         
   1  19   1       5128.15       4995.92       132.73 o                         
   3  19   1         21.86         27.99        65.92 o                         
   0  20   1       1353.10       1290.64        69.51 o                         
 -12   0   2        186.83        199.78        59.13 o                         
 -10   0   2       1677.81       1738.63        80.16 o                         
  -8   0   2         88.06         91.48        38.29 o                         
  -6   0   2      85818.10      81302.33       326.67 o                         
  -4   0   2        358.18        350.46        28.00 o                         
   0   0   2        167.21        192.08        17.22 o                         
   4   0   2         77.96         82.59        25.42 o                         
   6   0   2       3571.40       3657.80        48.90 o                         
   8   0   2          0.39         50.93        36.22 o                         
  10   0   2      15435.83      16120.87       139.53 o                         
  12   0   2        194.83        171.80        55.35 o                         
 -13   1   2       1922.66       1850.89        48.77 o                         
 -11   1   2       1986.78       1970.61        38.17 o                         
  -9   1   2       4376.47       4359.54        34.18 o                         
  -7   1   2        141.01        128.43        28.73 o                         
  -5   1   2       2337.39       2300.55        32.32 o                         
  -3   1   2        759.09        778.53        15.69 o                         
  -1   1   2       4200.61       4357.41        27.49 o                         
   1   1   2        937.42        942.53        15.73 o                         
   3   1   2        771.65        774.02        19.15 o                         
   5   1   2       2215.70       2152.74        32.46 o                         
   7   1   2        255.92        272.52        24.84 o                         
   9   1   2       1719.32       1693.55        33.64 o                         
  11   1   2         43.49         68.35        34.58 o                         
 -12   2   2       3147.35       3124.77        43.01 o                         
 -10   2   2          0.03         15.74        32.81 o                         
  -8   2   2      16149.31      15886.64        77.61 o                         
  -6   2   2          0.04          7.64        21.83 o                         
  -4   2   2      30330.00      28962.58       142.04 o                         
  -2   2   2        155.84        181.58        15.65 o                         
   0   2   2      27734.63      27894.30       355.60 o                         
   2   2   2        387.35        408.69        24.98 o                         
   4   2   2      46555.35      45795.98       419.32 o                         
   6   2   2        147.98        153.69        22.39 o                         
   8   2   2       5804.00       5826.59       105.55 o                         
  10   2   2          3.79         42.74        33.75 o                         
  12   2   2       5946.07       6046.03        83.93 o                         
 -13   3   2         39.75         39.03        64.49 o                         
 -11   3   2       6500.19       6577.84        59.07 o                         
  -9   3   2         12.37         17.20        29.36 o                         
  -7   3   2       7987.75       7835.29        28.36 o                         
  -5   3   2       2746.26       2692.89        29.56 o                         
  -3   3   2      14253.33      14069.17        90.51 o                         
  -1   3   2       1151.61       1108.21        33.06 o                         
   1   3   2       5316.61       5205.91        75.10 o                         
   3   3   2       9472.32       9400.14        95.14 o                         
   5   3   2       4054.33       4013.75        39.03 o                         
   7   3   2       5496.30       5517.20        86.68 o                         
   9   3   2          3.05         74.99        43.06 o                         
  11   3   2       3265.74       3278.63        54.19 o                         
 -12   4   2        192.60        187.00        55.17 o                         
 -10   4   2       4483.42       4510.25        44.09 o                         
  -8   4   2        601.23        590.12        31.41 o                         
  -6   4   2       9597.84       9569.39        94.22 o                         
  -4   4   2       4037.82       4052.26        34.11 o                         
  -2   4   2      20382.01      19961.84       161.28 o                         
   0   4   2       1217.57       1185.10        15.77 o                         
   2   4   2      16906.16      16577.16       180.20 o                         
   4   4   2       6123.59       6043.41        63.13 o                         
   6   4   2      12297.77      12433.48       215.69 o                         
   8   4   2        346.42        395.83        37.37 o                         
  10   4   2       2349.20       2380.26        52.60 o                         
  12   4   2        322.65        359.46        80.31 o                         
 -11   5   2        135.44        153.92        49.47 o                         
  -9   5   2       8773.14       8769.14        67.32 o                         
  -7   5   2        956.63       1014.08        30.93 o                         
  -5   5   2      14697.77      14287.71       120.31 o                         
  -3   5   2       6589.32       6769.31        60.47 o                         
  -1   5   2      12787.41      12832.00       185.90 o                         
   1   5   2       4758.71       4407.45       112.02 o                         
   3   5   2       8034.03       7962.03        87.50 o                         
   5   5   2      12113.98      11899.08       177.21 o                         
   7   5   2       1432.16       1422.54        34.85 o                         
   9   5   2       5194.27       5174.24        47.43 o                         
  11   5   2        221.98        186.63        64.22 o                         
 -12   6   2        555.27        646.66        63.16 o                         
 -10   6   2       3268.95       3278.54        45.56 o                         
  -8   6   2       1338.86       1368.46        34.53 o                         
  -6   6   2       4950.50       4995.94        64.68 o                         
  -4   6   2       4812.57       4772.70        51.16 o                         
  -2   6   2      14722.48      14815.02       262.86 o                         
   0   6   2       4773.21       4881.18       117.88 o                         
   2   6   2       7301.81       6844.63       135.63 o                         
   4   6   2       5372.27       5390.39        51.57 o                         
   6   6   2      10804.49      10558.25        79.94 o                         
   8   6   2       1463.15       1470.30        40.33 o                         
  10   6   2        713.54        725.26        54.58 o                         
 -11   7   2       7613.50       7747.89        61.17 o                         
  -9   7   2        350.36        396.77        41.05 o                         
  -7   7   2       5742.11       5802.54        69.51 o                         
  -5   7   2       1093.48       1120.68        26.91 o                         
  -3   7   2      15697.76      15598.12       149.32 o                         
  -1   7   2       5448.90       5433.02        94.09 o                         
   1   7   2       4315.17       4068.77        71.33 o                         
   3   7   2       4291.85       4233.07        56.55 o                         
   5   7   2       3875.21       3686.18        54.85 o                         
   7   7   2       7760.96       7657.52       100.00 o                         
   9   7   2         76.76         78.58        46.84 o                         
  11   7   2       2667.42       2727.10        70.54 o                         
 -12   8   2       1895.53       1868.71        71.62 o                         
 -10   8   2         77.92         65.38        48.69 o                         
  -8   8   2      10029.94       9999.92        46.27 o                         
  -6   8   2         26.84         57.63        25.18 o                         
  -4   8   2      16715.92      16559.44        71.23 o                         
  -2   8   2        771.46        771.84        27.92 o                         
   0   8   2      13445.64      12498.96       303.92 o                         
   2   8   2        481.33        438.20        23.51 o                         
   4   8   2      26780.40      26632.42       505.98 o                         
   6   8   2        382.15        374.82        34.24 o                         
   8   8   2       3353.82       3401.11        94.38 o                         
  10   8   2         21.73          6.49        60.43 o                         
 -11   9   2        197.41        226.62        61.93 o                         
  -9   9   2       5250.98       5382.99        54.35 o                         
  -7   9   2          7.57         52.71        51.36 o                         
  -5   9   2       1068.70       1118.52        24.62 o                         
  -3   9   2        551.69        530.70        19.79 o                         
  -1   9   2       8999.53       9193.38       223.15 o                         
   1   9   2        552.49        562.49        17.93 o                         
   3   9   2          5.54         53.63        22.45 o                         
   5   9   2       2626.98       2650.74        32.09 o                         
   7   9   2        352.64        393.36        40.47 o                         
   9   9   2       2232.66       2233.39        56.32 o                         
 -10  10   2       2019.30       1954.99        55.10 o                         
  -8  10   2         30.59         29.38        29.94 o                         
  -6  10   2      32904.14      32743.59       229.00 o                         
  -4  10   2         69.03         62.07        22.80 o                         
  -2  10   2       2781.59       2836.46        42.92 o                         
   0  10   2          1.42          0.87        20.31 o                         
   2  10   2      52088.23      50433.26       652.75 o                         
   4  10   2         11.24         21.25        26.13 o                         
   6  10   2       4302.35       4143.39        67.47 o                         
   8  10   2         25.34         35.15        50.17 o                         
  10  10   2       8960.30       9277.84       111.42 o                         
 -11  11   2       2677.03       2657.62        76.77 o                         
  -9  11   2       1019.51       1048.07        50.28 o                         
  -7  11   2         55.42         80.29        30.50 o                         
  -5  11   2       1522.74       1540.23        25.23 o                         
  -3  11   2       2105.68       2078.29        39.40 o                         
  -1  11   2          3.29         13.52        20.93 o                         
   1  11   2        302.83        304.20        21.39 o                         
   3  11   2        642.25        602.59        26.26 o                         
   5  11   2        215.94        237.03        29.57 o                         
   7  11   2       1247.27       1207.60        50.92 o                         
   9  11   2        536.66        577.59        68.20 o                         
 -10  12   2        259.70        243.76        56.62 o                         
  -8  12   2       8454.93       8563.25        81.61 o                         
  -6  12   2        160.52        150.97        28.17 o                         
  -4  12   2      13112.61      13332.61       215.52 o                         
  -2  12   2        478.38        498.36        20.61 o                         
   0  12   2      15316.00      15153.30       197.85 o                         
   2  12   2        523.34        543.37        24.46 o                         
   4  12   2      15743.37      15737.72       255.88 o                         
   6  12   2         55.96         74.72        43.11 o                         
   8  12   2       5466.26       5333.46        90.46 o                         
  -9  13   2         63.19         79.64        60.54 o                         
  -7  13   2       3415.30       3478.06        51.69 o                         
  -5  13   2        714.34        708.93        28.78 o                         
  -3  13   2       2873.52       2995.16        50.36 o                         
  -1  13   2         82.80         75.02        28.32 o                         
   1  13   2       1749.51       1784.68        33.12 o                         
   3  13   2       2985.76       3010.49        67.09 o                         
   5  13   2        626.67        659.93        34.43 o                         
   7  13   2       1512.37       1490.91        53.05 o                         
   9  13   2          2.19          9.33        90.92 o                         
  -8  14   2         52.49         44.00        33.21 o                         
  -6  14   2       5260.46       5357.05        61.69 o                         
  -4  14   2        750.56        728.88        31.24 o                         
  -2  14   2       8179.84       8340.24       145.79 o                         
   0  14   2         58.31         72.56        28.72 o                         
   2  14   2       8129.41       8019.16       153.63 o                         
   4  14   2       1444.91       1441.11        35.53 o                         
   6  14   2       5420.73       5307.36        60.53 o                         
   8  14   2          3.99         11.72        64.42 o                         
  -7  15   2        277.16        291.77        37.96 o                         
  -5  15   2       4532.89       4668.76        59.35 o                         
  -3  15   2       1598.41       1609.95        31.10 o                         
  -1  15   2       4201.72       4207.23        46.30 o                         
   1  15   2       2064.71       2037.81        34.58 o                         
   3  15   2       1903.18       1948.72        37.51 o                         
   5  15   2       3194.33       3261.53        62.75 o                         
   7  15   2        667.57        680.60        62.35 o                         
  -6  16   2        711.76        700.97        38.27 o                         
  -4  16   2       2270.75       2292.61        36.95 o                         
  -2  16   2       3629.87       3668.24        39.13 o                         
   0  16   2       2567.72       2559.18        47.47 o                         
   2  16   2        997.88        979.14        47.15 o                         
   4  16   2       2465.55       2421.01        61.53 o                         
   6  16   2       3159.81       3045.78        61.65 o                         
  -5  17   2        339.83        337.22        39.00 o                         
  -3  17   2       4732.26       4673.98        41.72 o                         
  -1  17   2       2368.76       2346.34        48.12 o                         
   1  17   2       1934.84       1919.39        58.56 o                         
   3  17   2       1350.41       1367.63        44.28 o                         
   5  17   2       1110.58       1089.52        49.60 o                         
  -4  18   2       3799.64       3638.66        53.23 o                         
  -2  18   2        200.68        181.40        46.13 o                         
   0  18   2       3761.85       3730.01        47.53 o                         
   2  18   2        586.57        602.27        50.91 o                         
   4  18   2       5100.25       4883.01        70.39 o                         
  -3  19   2        460.64        469.96        81.22 o                         
  -1  19   2       2702.32       2688.47        50.66 o                         
   1  19   2        442.74        400.29        53.85 o                         
 -12   0   3       5569.92       5483.03        72.97 o                         
 -10   0   3        119.94        149.52        56.62 o                         
  -8   0   3      11479.86      11278.74        65.27 o                         
  -6   0   3       2312.43       2267.67        32.37 o                         
  -4   0   3      13830.64      13560.69        83.53 o                         
  -2   0   3       1081.47        989.86        24.24 o                         
   0   0   3      13297.72      13230.16       122.22 o                         
   2   0   3      15096.15      15439.76       161.95 o                         
   4   0   3       3994.05       4109.11        52.59 o                         
   6   0   3       3651.01       3734.89        39.81 o                         
   8   0   3       1131.08       1179.02        43.10 o                         
  10   0   3       5123.96       5083.35        73.87 o                         
 -11   1   3        158.66        157.73        42.70 o                         
  -9   1   3       2852.73       2830.70        35.39 o                         
  -7   1   3       1867.83       1833.28        30.96 o                         
  -5   1   3      10143.93       9969.60        68.33 o                         
  -3   1   3       1952.20       1916.42        18.13 o                         
  -1   1   3      11453.75      11305.99       106.52 o                         
   1   1   3       7480.71       7639.21        67.10 o                         
   3   1   3      16483.64      16794.67       179.74 o                         
   5   1   3       1152.87       1204.36        22.63 o                         
   7   1   3       2578.06       2652.31        28.03 o                         
   9   1   3       1284.49       1307.80        34.55 o                         
  11   1   3       3698.84       3736.29        51.49 o                         
 -12   2   3          1.37          2.93        48.98 o                         
 -10   2   3       5161.86       5161.74        39.71 o                         
  -8   2   3        354.85        335.31        31.19 o                         
  -6   2   3      13503.19      13296.02       142.32 o                         
  -4   2   3        408.23        375.96        20.90 o                         
  -2   2   3       7219.61       7211.08        63.39 o                         
   0   2   3       5341.65       5344.38        59.76 o                         
   2   2   3       8554.13       8617.21        68.21 o                         
   4   2   3       5501.01       5593.79        73.77 o                         
   6   2   3        426.93        430.89        24.63 o                         
   8   2   3       3354.38       3399.26        32.99 o                         
  10   2   3        885.44        884.62        38.98 o                         
 -11   3   3       5439.93       5452.56        56.16 o                         
  -9   3   3        133.71        112.66        34.73 o                         
  -7   3   3      10981.40      10881.43        76.59 o                         
  -5   3   3        360.67        369.93        21.91 o                         
  -3   3   3      16181.41      16105.61       154.97 o                         
  -1   3   3        180.06        175.19        11.71 o                         
   1   3   3      42041.67      41670.93       454.43 o                         
   3   3   3        505.33        470.91        18.99 o                         
   5   3   3       6092.04       6198.98        69.79 o                         
   7   3   3         49.40         67.58        26.99 o                         
   9   3   3      10831.09      11265.41        95.88 o                         
  11   3   3         22.40         55.27        58.74 o                         
 -12   4   3       3251.07       3312.81        63.50 o                         
 -10   4   3         27.50         51.88        45.91 o                         
  -8   4   3       1927.81       1973.11        36.72 o                         
  -6   4   3        453.17        410.15        24.16 o                         
  -4   4   3       9866.62       9785.97        44.16 o                         
  -2   4   3        105.34         92.83        29.22 o                         
   0   4   3        259.17        287.54        28.67 o                         
   2   4   3       1291.32       1272.53        17.41 o                         
   4   4   3       1173.92       1182.28        21.23 o                         
   6   4   3       1422.09       1397.72        31.27 o                         
   8   4   3          3.64          5.85        32.34 o                         
  10   4   3       1182.66       1204.01        48.99 o                         
 -11   5   3        220.60        202.29        52.10 o                         
  -9   5   3      21818.33      21969.21        71.37 o                         
  -7   5   3        333.00        359.99        28.79 o                         
  -5   5   3       1738.59       1772.63        34.31 o                         
  -3   5   3         46.91         24.16        41.13 o                         
  -1   5   3      86142.88      83341.48      1050.97 o                         
   1   5   3         61.03         61.75        16.03 o                         
   3   5   3       4063.09       4204.24        57.80 o                         
   5   5   3         11.60          1.78        23.72 o                         
   7   5   3      21969.00      22454.25       220.13 o                         
   9   5   3         61.52         21.40        46.32 o                         
 -12   6   3       1679.54       1709.13        66.54 o                         
 -10   6   3          0.97          7.24        47.84 o                         
  -8   6   3       2056.05       2066.05        33.01 o                         
  -6   6   3       2935.80       2823.46        26.72 o                         
  -4   6   3       2029.25       2088.66        28.23 o                         
  -2   6   3        131.08        183.16        37.47 o                         
   0   6   3       1452.10       1434.82        40.01 o                         
   2   6   3        101.43        108.60        17.21 o                         
   4   6   3        111.92        132.83        20.52 o                         
   6   6   3        483.92        487.73        30.21 o                         
   8   6   3          4.59        -22.69        39.79 o                         
  10   6   3        796.08        806.44        55.77 o                         
 -11   7   3       5143.79       5087.92        77.10 o                         
  -9   7   3         41.95         69.77        43.54 o                         
  -7   7   3      10048.41      10158.34        66.67 o                         
  -5   7   3         60.65         55.81        22.38 o                         
  -3   7   3      17129.81      16815.30       273.34 o                         
  -1   7   3        328.11        318.41        18.50 o                         
   1   7   3      28419.32      29260.21       395.75 o                         
   3   7   3          4.92        -21.59        21.59 o                         
   5   7   3       8608.75       8717.15       191.95 o                         
   7   7   3          4.98        -20.93        35.16 o                         
   9   7   3       8663.51       8894.96        87.33 o                         
 -10   8   3       4002.63       3993.57        70.84 o                         
  -8   8   3        326.95        321.47        33.59 o                         
  -6   8   3       6477.03       6581.25        65.05 o                         
  -4   8   3         48.62         58.14        31.88 o                         
  -2   8   3       4656.64       4614.05        41.48 o                         
   0   8   3       4385.08       4374.20        36.09 o                         
   2   8   3       3648.30       3539.67        31.95 o                         
   4   8   3       1562.39       1550.78        27.14 o                         
   6   8   3        155.16        175.72        31.83 o                         
   8   8   3       2746.78       2772.74        45.35 o                         
  10   8   3        437.95        444.51        61.18 o                         
 -11   9   3          4.05        -43.48        63.82 o                         
  -9   9   3       3176.87       3200.17        56.88 o                         
  -7   9   3        758.33        752.24        30.95 o                         
  -5   9   3       7964.84       8099.23       124.82 o                         
  -3   9   3        131.43        116.88        33.21 o                         
  -1   9   3      10765.42      10643.26       177.02 o                         
   1   9   3       3885.89       3905.94        51.10 o                         
   3   9   3      10004.48       9918.58       175.39 o                         
   5   9   3         53.28        122.58        44.15 o                         
   7   9   3       4246.74       4192.50        87.92 o                         
   9   9   3        732.14        765.23        54.76 o                         
 -10  10   3         56.50         64.29        58.55 o                         
  -8  10   3       6756.31       6896.66       126.52 o                         
  -6  10   3       1146.18       1104.79        32.27 o                         
  -4  10   3       8036.46       8114.71       145.36 o                         
  -2  10   3        990.16       1065.84        25.67 o                         
   0  10   3       5796.87       5854.95        70.40 o                         
   2  10   3       5914.62       5777.28       101.31 o                         
   4  10   3       2548.16       2500.83        66.97 o                         
   6  10   3       2985.31       2962.04        50.10 o                         
   8  10   3        665.54        654.26        45.43 o                         
  -9  11   3        753.37        753.41        42.33 o                         
  -7  11   3       1597.99       1623.01        41.46 o                         
  -5  11   3       4444.69       4443.83        47.89 o                         
  -3  11   3       2664.03       2717.88        51.05 o                         
  -1  11   3       2517.01       2563.08        48.10 o                         
   1  11   3       3802.00       3823.15       102.09 o                         
   3  11   3       7472.28       7326.71        97.99 o                         
   5  11   3       1920.18       1845.25        39.29 o                         
   7  11   3        491.85        495.53        49.87 o                         
   9  11   3       1080.44        993.76       121.65 o                         
  -8  12   3        101.94        103.79        43.35 o                         
  -6  12   3       7891.12       8102.66       118.36 o                         
  -4  12   3       1289.41       1310.80        51.08 o                         
  -2  12   3       4184.67       4214.58        77.71 o                         
   0  12   3       1391.18       1405.30        49.53 o                         
   2  12   3       3627.02       3557.95        52.82 o                         
   4  12   3       4513.86       4472.57       100.90 o                         
   6  12   3        842.04        867.08        48.30 o                         
   8  12   3       1853.88       1830.23        63.90 o                         
  -9  13   3          2.39        -23.55        41.80 o                         
  -7  13   3       4328.48       4301.36        35.77 o                         
  -5  13   3        219.58        215.82        22.80 o                         
  -3  13   3       6059.15       6423.79       160.33 o                         
  -1  13   3        473.96        515.17        55.45 o                         
   1  13   3      11927.51      11885.66       130.43 o                         
   3  13   3        347.19        321.07        30.29 o                         
   5  13   3       3063.90       3021.57        54.53 o                         
   7  13   3        172.78        181.85        60.03 o                         
  -8  14   3       1225.77       1173.81        41.91 o                         
  -6  14   3         29.45         41.56        30.25 o                         
  -4  14   3       5729.09       6001.65       126.65 o                         
  -2  14   3        123.00        128.70        58.11 o                         
   0  14   3        190.71        189.08        49.25 o                         
   2  14   3       1017.29       1020.00        33.73 o                         
   4  14   3       1586.37       1569.45        37.86 o                         
   6  14   3       1309.80       1262.73        56.25 o                         
  -7  15   3         69.75         74.59        38.38 o                         
  -5  15   3       3105.80       2979.24        46.34 o                         
  -3  15   3          1.78        -15.38        51.16 o                         
  -1  15   3      17212.19      17504.01       159.88 o                         
   1  15   3         37.43         42.82        55.95 o                         
   3  15   3       4019.34       3830.54        79.29 o                         
   5  15   3         24.23         25.24        45.46 o                         
  -6  16   3       1879.72       1834.96        55.49 o                         
  -4  16   3        103.63         96.70        39.83 o                         
  -2  16   3          0.92         16.75        72.64 o                         
   0  16   3        296.22        269.49        63.12 o                         
   2  16   3         69.61        104.87        34.83 o                         
   4  16   3        373.35        366.79        44.07 o                         
  -5  17   3        391.75        335.53        51.85 o                         
  -3  17   3       7071.44       6892.59       116.74 o                         
  -1  17   3        254.45        234.53        68.58 o                         
   1  17   3       7471.27       7376.84        75.90 o                         
   3  17   3        113.11        109.38        44.61 o                         
  -2  18   3       1167.91       1171.24        78.52 o                         
   0  18   3        655.06        654.15        77.99 o                         
 -12   0   4       8002.21       7791.86       132.15 o                         
 -10   0   4        417.91        386.31        61.31 o                         
  -8   0   4       1835.21       1816.96        51.30 o                         
  -6   0   4          0.75         45.83        35.82 o                         
  -4   0   4      50087.46      48926.47       648.08 o                         
  -2   0   4        342.53        319.85        29.50 o                         
   0   0   4       3654.69       3698.78        37.19 o                         
   2   0   4         99.68        150.53        33.73 o                         
   4   0   4      31556.05      31521.92       452.08 o                         
   6   0   4         54.32         79.61        43.79 o                         
   8   0   4       4797.16       4814.51       110.33 o                         
  10   0   4          1.48          1.97        91.98 o                         
 -11   1   4       1734.62       1699.27        51.44 o                         
  -9   1   4       1717.90       1665.91        39.94 o                         
  -7   1   4       4722.43       4693.63        39.48 o                         
  -5   1   4          0.85         -2.09        22.98 o                         
  -3   1   4       1174.85       1186.06        19.62 o                         
  -1   1   4          0.66        -11.40        17.31 o                         
   1   1   4       1566.73       1567.23        20.95 o                         
   3   1   4        190.51        218.86        25.28 o                         
   5   1   4         93.91        116.45        27.13 o                         
   7   1   4        857.27        898.28        34.49 o                         
   9   1   4         15.37         42.80        43.70 o                         
 -10   2   4       4549.38       4635.23        45.97 o                         
  -8   2   4          2.40         -9.76        36.03 o                         
  -6   2   4      10269.94      10143.03        99.04 o                         
  -4   2   4          3.12         10.58        20.75 o                         
  -2   2   4      24651.10      24962.83       298.34 o                         
   0   2   4        136.69        167.35        17.63 o                         
   2   2   4       8644.52       8719.85        81.89 o                         
   4   2   4         54.66         45.43        25.71 o                         
   6   2   4      15434.73      15993.69       153.36 o                         
   8   2   4         75.82        108.14        37.14 o                         
  10   2   4       2652.80       2773.03        89.69 o                         
 -11   3   4         30.36         -2.56        56.70 o                         
  -9   3   4       6910.31       6866.50        57.64 o                         
  -7   3   4        100.94        104.01        28.89 o                         
  -5   3   4       5866.46       5772.77        46.97 o                         
  -3   3   4       2635.06       2571.78        27.66 o                         
  -1   3   4       7833.01       7765.26        89.50 o                         
   1   3   4        897.63        923.97        18.64 o                         
   3   3   4       1315.49       1363.81        24.27 o                         
   5   3   4       2828.21       2952.63        56.21 o                         
   7   3   4       1673.16       1692.58        34.09 o                         
   9   3   4       2407.48       2425.63        48.33 o                         
 -10   4   4        337.22        341.36        50.83 o                         
  -8   4   4       4356.16       4466.65        64.06 o                         
  -6   4   4        246.24        273.58        27.53 o                         
  -4   4   4       7099.06       7292.04       118.97 o                         
  -2   4   4       3788.15       3840.61        37.68 o                         
   0   4   4      11276.22      11271.21       143.86 o                         
   2   4   4        296.00        339.86        20.21 o                         
   4   4   4       5033.30       5065.85        73.22 o                         
   6   4   4       2084.68       2130.13        32.99 o                         
   8   4   4       5284.72       5352.03        48.23 o                         
 -11   5   4       5888.82       5847.88        63.76 o                         
  -9   5   4        454.94        476.63        45.36 o                         
  -7   5   4       8501.06       8615.60        80.29 o                         
  -5   5   4        107.21        128.30        23.82 o                         
  -3   5   4       9135.11       9105.08        92.16 o                         
  -1   5   4       6842.80       6873.01        75.14 o                         
   1   5   4       5874.17       5837.37        63.37 o                         
   3   5   4       1220.17       1266.07        22.87 o                         
   5   5   4       2333.47       2405.05        28.53 o                         
   7   5   4       5304.55       5366.36        83.39 o                         
   9   5   4        828.60        815.59        51.98 o                         
 -10   6   4        561.49        556.41        52.72 o                         
  -8   6   4       3158.39       3261.39        56.71 o                         
  -6   6   4       1254.34       1283.91        27.36 o                         
  -4   6   4       3381.50       3349.79        37.69 o                         
  -2   6   4       3393.47       3435.38        45.28 o                         
   0   6   4       9924.72       9900.41        80.87 o                         
   2   6   4       1873.35       1825.69        24.84 o                         
   4   6   4       1679.32       1755.40        33.59 o                         
   6   6   4       2129.46       2151.57        37.90 o                         
   8   6   4       5295.48       5451.92        80.92 o                         
  -9   7   4       7394.81       7543.80       111.78 o                         
  -7   7   4        128.56        146.45        30.20 o                         
  -5   7   4       5528.66       5466.84        93.20 o                         
  -3   7   4       1157.36       1159.61        36.08 o                         
  -1   7   4       7118.26       7155.73        85.26 o                         
   1   7   4       2728.74       2755.31        42.85 o                         
   3   7   4       2163.78       2157.93        28.15 o                         
   5   7   4       2042.89       2012.96        42.90 o                         
   7   7   4       1356.68       1400.49        40.61 o                         
   9   7   4       2885.87       2891.03        75.31 o                         
 -10   8   4       2991.34       2955.46        61.95 o                         
  -8   8   4         97.04        102.40        35.76 o                         
  -6   8   4       6141.72       6232.71       114.41 o                         
  -4   8   4         58.64         48.15        39.12 o                         
  -2   8   4      15741.98      16247.49       288.85 o                         
   0   8   4        364.16        342.90        37.78 o                         
   2   8   4       4971.83       5020.89        72.58 o                         
   4   8   4        222.58        191.80        29.08 o                         
   6   8   4      10716.67      10724.09        81.20 o                         
   8   8   4        130.41        115.44        46.17 o                         
  -9   9   4        220.05        222.64        43.95 o                         
  -7   9   4       6227.59       6585.00       134.00 o                         
  -5   9   4          0.04         12.33        42.25 o                         
  -3   9   4        499.72        498.85        39.66 o                         
  -1   9   4        244.69        258.68        40.27 o                         
   1   9   4       3882.22       3898.76       112.99 o                         
   3   9   4        645.29        638.33        23.38 o                         
   5   9   4         27.94          3.77        40.09 o                         
   7   9   4        812.57        777.36        54.52 o                         
  -8  10   4       2151.62       2060.69        43.83 o                         
  -6  10   4          7.85         14.63        47.88 o                         
  -4  10   4      22746.66      23090.08       183.59 o                         
  -2  10   4         30.53         -0.15        47.34 o                         
   0  10   4       4390.76       4307.93        43.90 o                         
   2  10   4          0.53         84.58        38.68 o                         
   4  10   4      16653.70      16571.18       177.96 o                         
   6  10   4          0.11         27.63        48.11 o                         
  -9  11   4       2270.01       2215.72        52.28 o                         
  -7  11   4        950.01        996.38        55.67 o                         
  -5  11   4         21.75         30.28        48.84 o                         
  -3  11   4        961.11       1033.68        40.40 o                         
  -1  11   4        333.62        312.12        44.69 o                         
   1  11   4          2.62        -20.05        43.04 o                         
   3  11   4          5.13         36.51        46.42 o                         
   5  11   4         66.33         45.48        42.28 o                         
   7  11   4        226.27        222.58        60.29 o                         
  -8  12   4        214.19        141.69        65.03 o                         
  -6  12   4       7109.99       7185.93       136.73 o                         
  -4  12   4         63.27         92.64        37.39 o                         
  -2  12   4      10372.62      10380.11       131.97 o                         
   0  12   4         46.15         22.20        49.19 o                         
   2  12   4       7771.32       7604.82        59.93 o                         
   4  12   4         23.65         22.50        31.45 o                         
   6  12   4       7205.38       6739.27        95.50 o                         
  -7  13   4        239.35        212.75        64.42 o                         
  -5  13   4       2592.62       2579.16        45.33 o                         
  -3  13   4        837.16        808.75        53.41 o                         
  -1  13   4       2127.88       2140.42        54.59 o                         
   1  13   4         95.01        139.52        51.56 o                         
   3  13   4        578.80        621.41        62.24 o                         
   5  13   4       1314.69       1262.51        41.93 o                         
  -6  14   4          1.31         -1.27        53.57 o                         
  -4  14   4       4473.70       4401.39        61.92 o                         
  -2  14   4       1143.10       1100.00        56.31 o                         
   0  14   4       5208.34       5185.82        58.69 o                         
   2  14   4          0.45         36.23        64.35 o                         
   4  14   4       4091.06       4085.53        98.37 o                         
  -5  15   4        123.28        108.70        45.97 o                         
  -3  15   4       3069.21       3117.55        72.53 o                         
  -1  15   4       1535.53       1567.11        62.49 o                         
   1  15   4       2483.18       2430.17        71.46 o                         
   3  15   4       1037.35       1045.35        90.04 o                         
  -4  16   4        500.02        380.87        93.63 o                         
  -2  16   4       1757.34       1741.58        70.66 o                         
   0  16   4       3023.40       2941.86        69.71 o                         
   2  16   4       1399.92       1396.09        90.96 o                         
 -10   0   5       5546.41       5528.57       107.47 o                         
  -8   0   5          5.26         24.83        56.64 o                         
  -6   0   5       7594.75       7685.71       161.53 o                         
  -4   0   5       3427.10       3471.39        76.75 o                         
  -2   0   5       7343.10       7268.10       158.43 o                         
   0   0   5         84.59        118.24        33.98 o                         
   2   0   5       3999.61       4026.90        40.24 o                         
   4   0   5       6033.90       6087.94       149.19 o                         
   6   0   5       1820.53       1853.48        66.28 o                         
   8   0   5       1245.76       1289.62        71.33 o                         
  -9   1   5        181.98        171.05        45.78 o                         
  -7   1   5       2295.41       2287.60        36.45 o                         
  -5   1   5       1478.21       1518.65        27.31 o                         
  -3   1   5       6699.17       6710.74        55.29 o                         
  -1   1   5        795.74        821.29        22.73 o                         
   1   1   5       3278.26       3282.12        33.10 o                         
   3   1   5       2549.04       2521.28        34.06 o                         
   5   1   5       6887.48       7115.78       116.39 o                         
   7   1   5        493.65        506.86        45.43 o                         
 -10   2   5         39.28         21.79        52.96 o                         
  -8   2   5       4506.40       4533.06        41.10 o                         
  -6   2   5        543.54        574.58        31.45 o                         
  -4   2   5       7331.59       7376.80        88.83 o                         
  -2   2   5        325.15        346.43        22.14 o                         
   0   2   5       3317.62       3294.44        42.67 o                         
   2   2   5       1584.09       1661.88        29.48 o                         
   4   2   5       2695.56       2693.02        34.83 o                         
   6   2   5       2333.73       2339.28        45.31 o                         
   8   2   5        152.32        159.26        51.50 o                         
  -9   3   5       3808.32       3802.70        76.00 o                         
  -7   3   5         52.31         29.42        35.89 o                         
  -5   3   5      10406.60      10570.37       159.51 o                         
  -3   3   5        130.70        115.93        21.37 o                         
  -1   3   5       5993.69       5975.83        63.28 o                         
   1   3   5        110.82         97.83        23.30 o                         
   3   3   5      14663.57      14680.28       117.75 o                         
   5   3   5        167.00        158.64        38.08 o                         
   7   3   5       2949.63       2906.59        58.59 o                         
 -10   4   5       3679.06       3503.36        62.05 o                         
  -8   4   5         56.78         93.42        40.63 o                         
  -6   4   5       1069.75       1121.19        30.38 o                         
  -4   4   5         83.15        108.34        33.33 o                         
  -2   4   5       4484.70       4532.15        45.07 o                         
   0   4   5         26.54         39.73        18.45 o                         
   2   4   5        232.11        244.98        27.68 o                         
   4   4   5        459.85        462.61        38.42 o                         
   6   4   5        294.37        299.99        38.96 o                         
  -9   5   5         58.17         50.60        45.87 o                         
  -7   5   5      15495.83      16266.53       213.61 o                         
  -5   5   5        327.42        104.93        96.84 o                         
  -3   5   5       3530.39       3485.23       102.26 o                         
  -1   5   5         35.92         52.45        31.24 o                         
   1   5   5      22301.70      22541.05       221.04 o                         
   3   5   5         26.73         25.50        28.75 o                         
   5   5   5       5080.40       5036.65        47.89 o                         
   7   5   5          9.55         20.33        44.67 o                         
  -8   6   5         78.28         70.92        39.25 o                         
  -6   6   5       1292.68       1276.08        49.55 o                         
  -4   6   5        638.59        621.11        37.70 o                         
  -2   6   5       1134.39       1170.56        34.65 o                         
   0   6   5         39.04          2.60        29.99 o                         
   2   6   5        343.16        346.85        20.84 o                         
   4   6   5        193.39        202.60        39.70 o                         
   6   6   5          0.19          6.74        43.93 o                         
  -9   7   5       4215.82       4255.73       105.52 o                         
  -7   7   5         34.28         52.95        54.78 o                         
  -5   7   5       8506.35       8661.05       137.75 o                         
  -3   7   5          2.12        -39.53        39.53 o                         
  -1   7   5       7710.31       7671.14       114.43 o                         
   1   7   5         23.34         33.30        44.87 o                         
   3   7   5      11504.69      11506.25       137.20 o                         
   5   7   5         59.72         66.16        48.60 o                         
   7   7   5       3617.08       3362.72        81.17 o                         
  -8   8   5       3166.09       3180.52        64.85 o                         
  -6   8   5        503.68        536.62        53.97 o                         
  -4   8   5       4317.00       4468.00        42.72 o                         
  -2   8   5          1.51        -13.57        33.48 o                         
   0   8   5       1880.23       1868.39        46.70 o                         
   2   8   5       1344.87       1317.02        48.40 o                         
   4   8   5       1624.97       1628.66        46.70 o                         
   6   8   5       1006.23        994.05        51.37 o                         
  -7   9   5       2770.45       2765.49        61.97 o                         
  -5   9   5        926.20        888.38        54.15 o                         
  -3   9   5       4981.52       5167.25        56.63 o                         
  -1   9   5         18.10         35.85        48.48 o                         
   1   9   5       4847.35       4750.57        60.36 o                         
   3   9   5       1599.26       1663.16        54.59 o                         
   5   9   5       4347.71       4182.76        71.35 o                         
  -8  10   5          0.14         45.23       176.50 o                         
  -6  10   5       4562.55       4558.74        92.18 o                         
  -4  10   5       1559.05       1620.13        42.11 o                         
  -2  10   5       4782.90       4815.67        59.23 o                         
   0  10   5        247.30        230.12        53.34 o                         
   2  10   5       2419.77       2412.55        56.29 o                         
   4  10   5       2995.34       2932.41        73.71 o                         
  -7  11   5        570.62        554.78        71.15 o                         
  -5  11   5       1125.99       1148.11        62.55 o                         
  -3  11   5       3551.87       3499.69        66.19 o                         
  -1  11   5       1460.93       1431.83        56.46 o                         
   1  11   5        700.01        739.40        56.19 o                         
   3  11   5       1804.58       1776.02        67.86 o                         
  -6  12   5        147.69        148.84        70.89 o                         
  -4  12   5       4037.56       4073.39        71.72 o                         
  -2  12   5        776.41        784.30        60.62 o                         
   0  12   5       2945.98       2902.39        61.80 o                         
   2  12   5        791.42        764.17        64.76 o                         
   4  12   5       1199.87       1173.33       165.86 o                         
  -5  13   5       4125.99       4075.70        75.40 o                         
  -3  13   5        134.97        195.28        67.29 o                         
  -1  13   5       2823.80       2745.76        67.76 o                         
   1  13   5        236.89        238.54        68.43 o                         
  -2  14   5       3315.45       3264.67        72.44 o                         
   0  14   5        166.42        157.84        71.55 o                         
  -8   0   6        466.48        454.86        72.97 o                         
  -6   0   6       2336.27       2277.81        64.26 o                         
  -4   0   6         12.07          1.41        42.19 o                         
  -2   0   6      15783.89      16023.48       222.64 o                         
   0   0   6        113.98        123.49        44.16 o                         
   2   0   6       4881.15       4800.07        70.64 o                         
   4   0   6         30.51          7.95        67.56 o                         
  -7   1   6        600.30        618.70        39.68 o                         
  -5   1   6       2732.43       2771.43        36.54 o                         
  -3   1   6        109.23        150.39        29.69 o                         
  -1   1   6        575.97        568.51        30.48 o                         
   1   1   6         45.32         38.63        32.84 o                         
   3   1   6        464.91        431.69        43.78 o                         
   5   1   6         68.22         11.69        53.79 o                         
  -8   2   6       4046.56       4091.39        57.22 o                         
  -6   2   6          0.17        -17.83        40.75 o                         
  -4   2   6       4840.67       4737.11        54.36 o                         
  -2   2   6          5.23          4.59        27.14 o                         
   0   2   6      10405.48      10489.34        89.45 o                         
   2   2   6         79.42         60.89        36.77 o                         
   4   2   6       3722.89       3443.81        71.46 o                         
  -7   3   6       4478.72       4524.06        99.78 o                         
  -5   3   6         37.40         27.88        28.86 o                         
  -3   3   6       3049.74       3052.56        40.93 o                         
  -1   3   6        726.65        731.45        24.01 o                         
   1   3   6       2877.50       2841.89        38.17 o                         
   3   3   6        808.02        767.41        42.73 o                         
   5   3   6        433.44        395.64        54.53 o                         
  -8   4   6        304.27        278.70        87.73 o                         
  -6   4   6       2880.02       2960.87        52.20 o                         
  -4   4   6        114.46         75.33        42.12 o                         
  -2   4   6       3179.24       3105.22        41.41 o                         
   0   4   6       1554.40       1556.19        40.27 o                         
   2   4   6       4905.83       4736.63        58.92 o                         
   4   4   6        206.70        182.10        46.86 o                         
  -7   5   6        883.43        918.70        65.30 o                         
  -5   5   6       5391.35       5358.38        88.79 o                         
  -3   5   6          9.25         20.15        45.14 o                         
  -1   5   6       3715.71       3732.31        41.56 o                         
   1   5   6       3504.49       3472.28        55.01 o                         
   3   5   6       2388.14       2291.43        54.56 o                         
  -6   6   6       2406.48       2429.35        57.03 o                         
  -4   6   6        758.68        739.55        53.71 o                         
  -2   6   6       1194.46       1225.01        44.42 o                         
   0   6   6       1547.35       1491.20        51.49 o                         
   2   6   6       4935.30       4975.76        76.03 o                         
   4   6   6        701.32        558.55        74.85 o                         
  -5   7   6         78.75         20.44        57.66 o                         
  -3   7   6       3618.71       3607.51        64.52 o                         
  -1   7   6        486.74        533.36        42.00 o                         
   1   7   6       2368.90       2390.85        61.37 o                         
   3   7   6       1264.62       1269.11        80.86 o                         
  -6   8   6         34.11         74.01        61.30 o                         
  -4   8   6       2882.98       2881.81        57.79 o                         
  -2   8   6         75.15         89.51        43.39 o                         
   0   8   6       7354.33       7455.66        88.85 o                         
   2   8   6        129.88        153.75        65.38 o                         
  -5   9   6       3694.00       3734.09        83.42 o                         
  -3   9   6          0.00          6.84        45.53 o                         
  -1   9   6        414.86        367.31        65.04 o                         
   1   9   6        104.52        115.54        67.49 o                         
  -4  10   6          1.03        -41.17        93.50 o                         
  -2  10   6       9183.97       9366.25       203.11 o                         
   0  10   6         11.64        -43.42        71.93 o                         
  -2   0   7       2176.97       2072.65        75.52 o                         
   0   0   7       3010.79       3152.72       138.36 o                         
  -3   1   7        712.11        714.08        44.48 o                         
  -1   1   7       3283.66       3131.92        77.84 o                         
  -2   2   7       2732.43       2674.84       108.62 o                         
   0   2   7        358.91        319.30       165.86 o                         
  -1   3   7         31.40         -0.72       116.30 o                         
                                                                                
