# Supplementary material for: Synthesis and redetermination of the crystal structure of NbF5
Source: Acta Crystallogr E Crystallogr Commun. 2023 Nov 30;79(Pt 12):1207–11. doi: 10.1107/S2056989023010150 (PMC10833411; doi:10.1107/S2056989023010150)
Supplement: Supplementary file 3 [file e-79-01207-Isup3.rtv]

data_I
_publ_contact_author_name 'Florian Kraus'
_publ_contact_author_email 'f.kraus@uni-marburg.de'
_publ_contact_author_address

;
Anorganische Chemie, Fluorchemie, Philipps-Universit\"at Marburg, Hans Meerwein-Str. 4, 35032 Marburg, Germany
;

_audit_creation_method
;
 TOPAS Academic (Coelho, Alan A. 2020)
;
_chemical_name_systematic          'Niobium(V) fluoride'
_chemical_formula_moiety           'F20 Nb4'
_chemical_formula_sum              'F5 Nb1'
_chemical_formula_weight           187.91
_chemical_melting_point            ?
_space_group_crystal_system        monoclinic
_space_group_IT_number             12
_space_group_name_H-M_alt          'C 1 2/m 1'
_space_group_name_Hall             '-C 2y'
loop_
  _space_group_symop_operation_xyz
 'x, y, z'
 '-x, y, -z'
 'x+1/2, y+1/2, z'
 '-x+1/2, y+1/2, -z'
 '-x, -y, -z'
 'x, -y, z'
 '-x+1/2, -y+1/2, -z'
 'x+1/2, -y+1/2, z'

_cell_length_a    9.62749(19)
_cell_length_b    14.4564(3)
_cell_length_c    5.12831(10)
_cell_angle_alpha 90
_cell_angle_beta  95.8243(4)
_cell_angle_gamma 90
_cell_volume                       710.07(3)
_cell_formula_units_Z              8
_cell_measurement_temperature      293
_cell_measurement_theta_max        40.17
_cell_measurement_theta_min        5.0025
_exptl_absorpt_coefficient_mu      27.9495(10)
_exptl_crystal_density_diffrn      3.51522(13)
_exptl_crystal_F_000               688.0
_diffrn_ambient_temperature        293
_diffrn_detector                   'Mythen 1K'
_diffrn_measurement_device_type    'Stadi MP powder diffractometer'
_diffrn_radiation_monochromator    'Ge'
_diffrn_radiation_probe            x-ray
_diffrn_radiation_type             'Cu K\a1'
_diffrn_radiation_wavelength       1.540596
_diffrn_source                     'copper'
_diffrn_source_type                'X-ray tube'
_computing_cell_refinement
;
TOPAS Academic (Coelho, Alan A. 2020)
;
_computing_data_collection
;
WinXPOW STOE & Cie GmbH, Darmstadt, Germany
;
_computing_data_reduction
;
 TOPAS Academic (Coelho, Alan A. 2020)
;
_computing_molecular_graphics      'DIAMOND (Brandenburg, 2017)'
_computing_publication_material    
;
TOPAS Academic (Coelho, Alan A. 2020)
;
_computing_structure_refinement
;
 TOPAS Academic (Coelho, Alan A. 2020);
;
_pd_instr_location
;
X-ray facilities, Philipps-University Marburg,   
Hans-Meerwein-Str. 4, Marburg, Germany 
;
_pd_calc_method                    Rietveld
_refine_ls_goodness_of_fit_all    1.77135
_pd_proc_ls_prof_R_factor    0.03080
_pd_proc_ls_prof_wR_factor    0.04254
_pd_proc_ls_prof_wR_expected    0.02402
_refine_ls_number_constraints      0
_refine_ls_number_restraints       0
_refine_ls_number_parameters       74
_refine_ls_R_I_factor              0.0132
_pd_meas_scan_method     step
_pd_meas_2theta_range_inc          0.015
_pd_meas_2theta_range_max          80.340
_pd_meas_2theta_range_min          6.885
_pd_meas_number_of_points          4897
_pd_proc_2theta_range_inc          0.015
_pd_proc_2theta_range_max          80.340
_pd_proc_2theta_range_min          10.005
_pd_proc_ls_background_function    '20 Chebyshev polynoms'
_pd_proc_ls_pref_orient_corr       '4th order spherical harmonics'
_pd_proc_ls_profile_function       TCHZ-Pseudo-Voigt
_pd_proc_wavelength                1.540596
_pd_spec_mount_mode                transmission
_pd_spec_mounting                  'SiO2 ampule'
_pd_spec_shape                     cylinder
_pd_spec_size_axial                50
_pd_spec_size_equat                0.3

loop_
_atom_site_label
_atom_site_type_symbol
_atom_site_fract_x
_atom_site_fract_y
_atom_site_fract_z
_atom_site_occupancy
_atom_site_symmetry_multiplicity
_atom_site_Wyckoff_symbol
_atom_site_attached_hydrogens
_atom_site_calc_flag
_atom_site_thermal_displace_type
_atom_site_u_iso_or_equiv
Nb1 Nb  0.0000  0.2018(1)  0.5000  1.000 4 h ? d Uani ?
Nb2 Nb  0.2588(1)  0.0000  0.2435(3)  1.000 4 i ? d Uani ?
F1 F  0.3336(9)  0.0000  0.5903(19)  1.000 4 i ? d Biso  4.2(3)
F2 F  0.1296(8)  0.0000 -0.0497(17)  1.000 4 i ? d Biso  4.0(3)
F3 F  0.3643(8)  0.0927(4)  0.1453(17)  1.000 8 j ? d Biso  3.88(18)
F4 F  0.1157(6)  0.0942(3)  0.3793(14)  1.000 8 j ? d Biso  2.73(16)
F5 F -0.0997(7)  0.1827(3)  0.1826(13)  1.000 8 j ? d Biso  3.4(2)
F6 F  0.1167(8)  0.2840(4)  0.3726(15)  1.000 8 j ? d Biso  3.9(2)
loop_
 _atom_site_aniso_label
 _atom_site_aniso_U_11
 _atom_site_aniso_U_22
 _atom_site_aniso_U_33
 _atom_site_aniso_U_12
 _atom_site_aniso_U_13
 _atom_site_aniso_U_23
Nb1 0.0190(18) 0.0248(18) 0.041(2) 0 0.0067(12) 0
Nb2 0.011(2) 0.0272(18) 0.0479(19) 0 0.0088(12) 0

loop_
 _geom_bond_atom_site_label_1
 _geom_bond_atom_site_label_2
 _geom_bond_distance
 _geom_bond_site_symmetry_1
 _geom_bond_site_symmetry_2
 Nb1       F6        1.802(7) 1_555   1_555
 Nb1       F6        1.802(7) 1_555   2_556
 Nb1       F5        1.825(6) 1_555   2_556
 Nb1       F5        1.825(6) 1_555   1_555
 Nb1       F4        2.045(6) 1_555   1_555
 Nb1       F4        2.045(6) 1_555   2_556
 Nb2       F3        1.785(7) 1_555   3_555
 Nb2       F3        1.785(7) 1_555   1_555
 Nb2       F1        1.849(10) 1_555   1_555
 Nb2       F2        1.851(8) 1_555   1_555
 Nb2       F4        2.105(6) 1_555   1_555
 Nb2       F4        2.105(6) 1_555   3_555
 F1        Nb2       1.849(10) 1_555   1_555
 F1        F4        2.639(9) 1_555   1_555
 F1        F4        2.639(9) 1_555   3_555
 F1        F3        2.688(12) 1_555   1_555
 F1        F3        2.688(12) 1_555   3_555
 F1        F2        2.829(13) 1_555   1_556
 F1        F3        3.134(12) 1_555   3_556
 F1        F3        3.134(12) 1_555   1_556
 F1        F6        3.163(6) 1_555   6_546
 F1        F6        3.163(6) 1_555   8_556
 F2        Nb2       1.851(8) 1_555   1_555
 F2        F2        2.598(16) 1_555   2_555
 F2        F4        2.602(10) 1_555   3_555
 F2        F4        2.602(10) 1_555   1_555
 F2        F3        2.728(10) 1_555   3_555
 F2        F3        2.728(10) 1_555   1_555
 F2        F5        2.736(5) 1_555   2_555
 F2        F5        2.736(5) 1_555   4_555
 F2        F1        2.829(13) 1_555   1_554
 F2        F4        3.080(9) 1_555   2_555
 F2        F4        3.080(9) 1_555   4_555
 F3        Nb2       1.785(7) 1_555   1_555
 F3        F3        2.681(11) 1_555   3_555
 F3        F1        2.688(12) 1_555   1_555
 F3        F2        2.728(10) 1_555   1_555
 F3        F4        2.784(11) 1_555   1_555
 F3        F6        3.039(10) 1_555   8_556
 F3        F1        3.134(12) 1_555   1_554
 F3        F3        3.137(17) 1_555   2_655
 F3        F6        3.141(10) 1_555   7_555
 F3        F5        3.184(10) 1_555   2_555
 F4        Nb1       2.045(6) 1_555   1_555
 F4        Nb2       2.105(6) 1_555   1_555
 F4        F5        2.555(8) 1_555   1_555
 F4        F2        2.602(10) 1_555   1_555
 F4        F5        2.603(9) 1_555   2_556
 F4        F1        2.639(9) 1_555   1_555
 F4        F4        2.657(13) 1_555   2_556
 F4        F4        2.725(9) 1_555   3_555
 F4        F6        2.742(7) 1_555   1_555
 F4        F3        2.784(11) 1_555   1_555
 F4        F2        3.080(9) 1_555   2_555
 F4        F5        3.142(9) 1_555   2_555
 F5        Nb1       1.825(6) 1_555   1_555
 F5        F4        2.555(8) 1_555   1_555
 F5        F4        2.603(9) 1_555   2_556
 F5        F6        2.649(9) 1_555   1_555
 F5        F6        2.729(10) 1_555   2_556
 F5        F2        2.736(5) 1_555   2_555
 F5        F5        2.816(14) 1_555   2_555
 F5        F6        3.029(10) 1_555   7_455
 F5        F4        3.142(9) 1_555   2_555
 F5        F3        3.184(10) 1_555   2_555
 F5        F6        3.191(10) 1_555   2_555
 F6        Nb1       1.802(7) 1_555   1_555
 F6        F5        2.649(9) 1_555   1_555
 F6        F6        2.711(15) 1_555   2_556
 F6        F5        2.729(10) 1_555   2_556
 F6        F4        2.742(7) 1_555   1_555
 F6        F6        2.930(14) 1_555   8_556
 F6        F5        3.029(10) 1_555   7_555
 F6        F3        3.039(10) 1_555   8_556
 F6        F3        3.141(10) 1_555   7_455
 F6        F1        3.163(6) 1_555   6_556
 F6        F5        3.191(10) 1_555   2_555
loop_
  _geom_angle_atom_site_label_1
  _geom_angle_atom_site_label_2
  _geom_angle_atom_site_label_3
  _geom_angle
  _geom_angle_site_symmetry_1
  _geom_angle_site_symmetry_2
  _geom_angle_site_symmetry_3
 F6        Nb1       F6         97.6(4)   2_556 1_555   1_555
 F5        Nb1       F6         93.9(3)   2_556 1_555   2_556
 F5        Nb1       F6         97.6(3)   2_556 1_555   1_555
 F5        Nb1       F5         162.6(3)   1_555 1_555   2_556
 F5        Nb1       F6         97.6(3)   1_555 1_555   2_556
 F5        Nb1       F6         93.9(3)   1_555 1_555   1_555
 F4        Nb1       F5         82.4(3)   1_555 1_555   1_555
 F4        Nb1       F5         84.3(3)   1_555 1_555   2_556
 F4        Nb1       F6         171.7(3)   1_555 1_555   2_556
 F4        Nb1       F6         90.7(3)   1_555 1_555   1_555
 F4        Nb1       F4         81.0(3)   2_556 1_555   1_555
 F4        Nb1       F5         84.3(3)   2_556 1_555   1_555
 F4        Nb1       F5         82.4(3)   2_556 1_555   2_556
 F4        Nb1       F6         90.7(3)   2_556 1_555   2_556
 F4        Nb1       F6         171.7(3)   2_556 1_555   1_555
 F3        Nb2       F3         97.4(5)   1_555 1_555   3_555
 F1        Nb2       F3         95.4(3)   1_555 1_555   1_555
 F1        Nb2       F3         95.4(3)   1_555 1_555   3_555
 F2        Nb2       F1         160.9(4)   1_555 1_555   1_555
 F2        Nb2       F3         97.2(3)   1_555 1_555   1_555
 F2        Nb2       F3         97.2(3)   1_555 1_555   3_555
 F4        Nb2       F2         82.0(3)   1_555 1_555   1_555
 F4        Nb2       F1         83.5(3)   1_555 1_555   1_555
 F4        Nb2       F3         91.0(3)   1_555 1_555   1_555
 F4        Nb2       F3         171.6(3)   1_555 1_555   3_555
 F4        Nb2       F4         80.7(3)   3_555 1_555   1_555
 F4        Nb2       F2         82.0(3)   3_555 1_555   1_555
 F4        Nb2       F1         83.5(3)   3_555 1_555   1_555
 F4        Nb2       F3         171.6(3)   3_555 1_555   1_555
 F4        Nb2       F3         91.0(3)   3_555 1_555   3_555
 F4        F1        Nb2        52.4(2)   1_555 1_555   1_555
 F4        F1        F4         62.2(3)   3_555 1_555   1_555
 F4        F1        Nb2        52.4(2)   3_555 1_555   1_555
 F3        F1        F4         93.5(4)   1_555 1_555   3_555
 F3        F1        F4         63.0(3)   1_555 1_555   1_555
 F3        F1        Nb2        41.4(2)   1_555 1_555   1_555
 F3        F1        F3         59.8(3)   3_555 1_555   1_555
 F3        F1        F4         63.0(3)   3_555 1_555   3_555
 F3        F1        F4         93.5(4)   3_555 1_555   1_555
 F3        F1        Nb2        41.4(2)   3_555 1_555   1_555
 F2        F1        F3         134.2(3)   1_556 1_555   3_555
 F2        F1        F3         134.2(3)   1_556 1_555   1_555
 F2        F1        F4         72.1(3)   1_556 1_555   3_555
 F2        F1        F4         72.1(3)   1_556 1_555   1_555
 F2        F1        Nb2        113.5(4)   1_556 1_555   1_555
 F3        F1        F2         54.2(3)   3_556 1_555   1_556
 F3        F1        F3         123.3(2)   3_556 1_555   3_555
 F3        F1        F3         167.5(4)   3_556 1_555   1_555
 F3        F1        F4         98.6(3)   3_556 1_555   3_555
 F3        F1        F4         126.2(4)   3_556 1_555   1_555
 F3        F1        Nb2        149.9(3)   3_556 1_555   1_555
 F3        F1        F3         50.6(3)   1_556 1_555   3_556
 F3        F1        F2         54.2(3)   1_556 1_555   1_556
 F3        F1        F3         167.5(4)   1_556 1_555   3_555
 F3        F1        F3         123.3(2)   1_556 1_555   1_555
 F3        F1        F4         126.2(4)   1_556 1_555   3_555
 F3        F1        F4         98.6(3)   1_556 1_555   1_555
 F3        F1        Nb2        149.9(3)   1_556 1_555   1_555
 F6        F1        F3         111.6(3)   6_546 1_555   1_556
 F6        F1        F3         61.5(2)   6_546 1_555   3_556
 F6        F1        F2         94.1(2)   6_546 1_555   1_556
 F6        F1        F3         62.0(2)   6_546 1_555   3_555
 F6        F1        F3         121.0(3)   6_546 1_555   1_555
 F6        F1        F4         67.92(18)   6_546 1_555   3_555
 F6        F1        F4         130.1(3)   6_546 1_555   1_555
 F6        F1        Nb2        95.7(2)   6_546 1_555   1_555
 F6        F1        F6         161.9(4)   8_556 1_555   6_546
 F6        F1        F3         61.5(2)   8_556 1_555   1_556
 F6        F1        F3         111.6(3)   8_556 1_555   3_556
 F6        F1        F2         94.1(2)   8_556 1_555   1_556
 F6        F1        F3         121.0(3)   8_556 1_555   3_555
 F6        F1        F3         62.0(2)   8_556 1_555   1_555
 F6        F1        F4         130.1(3)   8_556 1_555   3_555
 F6        F1        F4         67.92(18)   8_556 1_555   1_555
 F6        F1        Nb2        95.7(2)   8_556 1_555   1_555
 F2        F2        Nb2        114.9(6)   2_555 1_555   1_555
 F4        F2        F2         72.6(4)   3_555 1_555   2_555
 F4        F2        Nb2        53.2(2)   3_555 1_555   1_555
 F4        F2        F4         63.1(3)   1_555 1_555   3_555
 F4        F2        F2         72.6(4)   1_555 1_555   2_555
 F4        F2        Nb2        53.2(2)   1_555 1_555   1_555
 F3        F2        F4         93.4(3)   3_555 1_555   1_555
 F3        F2        F4         62.9(3)   3_555 1_555   3_555
 F3        F2        F2         134.8(4)   3_555 1_555   2_555
 F3        F2        Nb2        40.5(2)   3_555 1_555   1_555
 F3        F2        F3         58.9(3)   1_555 1_555   3_555
 F3        F2        F4         62.9(3)   1_555 1_555   1_555
 F3        F2        F4         93.4(3)   1_555 1_555   3_555
 F3        F2        F2         134.8(4)   1_555 1_555   2_555
 F3        F2        Nb2        40.5(2)   1_555 1_555   1_555
 F5        F2        F3         71.3(2)   2_555 1_555   1_555
 F5        F2        F3         128.9(3)   2_555 1_555   3_555
 F5        F2        F4         72.1(2)   2_555 1_555   1_555
 F5        F2        F4         134.7(3)   2_555 1_555   3_555
 F5        F2        F2         88.3(2)   2_555 1_555   2_555
 F5        F2        Nb2        104.3(2)   2_555 1_555   1_555
 F5        F2        F5         149.8(4)   4_555 1_555   2_555
 F5        F2        F3         128.9(3)   4_555 1_555   1_555
 F5        F2        F3         71.3(2)   4_555 1_555   3_555
 F5        F2        F4         134.7(3)   4_555 1_555   1_555
 F5        F2        F4         72.1(2)   4_555 1_555   3_555
 F5        F2        F2         88.3(2)   4_555 1_555   2_555
 F5        F2        Nb2        104.3(2)   4_555 1_555   1_555
 F1        F2        F5         84.2(2)   1_554 1_555   4_555
 F1        F2        F5         84.2(2)   1_554 1_555   2_555
 F1        F2        F3         68.6(3)   1_554 1_555   1_555
 F1        F2        F3         68.6(3)   1_554 1_555   3_555
 F1        F2        F4         130.6(3)   1_554 1_555   1_555
 F1        F2        F4         130.6(3)   1_554 1_555   3_555
 F1        F2        F2         150.7(5)   1_554 1_555   2_555
 F1        F2        Nb2        94.4(4)   1_554 1_555   1_555
 F4        F2        F1         100.7(3)   2_555 1_555   1_554
 F4        F2        F5         103.6(3)   2_555 1_555   4_555
 F4        F2        F5         51.72(19)   2_555 1_555   2_555
 F4        F2        F3         122.98(18)   2_555 1_555   1_555
 F4        F2        F3         168.3(4)   2_555 1_555   3_555
 F4        F2        F4         97.5(3)   2_555 1_555   1_555
 F4        F2        F4         126.4(3)   2_555 1_555   3_555
 F4        F2        F2         53.7(3)   2_555 1_555   2_555
 F4        F2        Nb2        149.4(2)   2_555 1_555   1_555
 F4        F2        F4         52.5(2)   4_555 1_555   2_555
 F4        F2        F1         100.7(3)   4_555 1_555   1_554
 F4        F2        F5         51.72(19)   4_555 1_555   4_555
 F4        F2        F5         103.6(3)   4_555 1_555   2_555
 F4        F2        F3         168.3(4)   4_555 1_555   1_555
 F4        F2        F3         122.98(18)   4_555 1_555   3_555
 F4        F2        F4         126.4(3)   4_555 1_555   1_555
 F4        F2        F4         97.5(3)   4_555 1_555   3_555
 F4        F2        F2         53.7(3)   4_555 1_555   2_555
 F4        F2        Nb2        149.4(2)   4_555 1_555   1_555
 F3        F3        Nb2        41.3(2)   3_555 1_555   1_555
 F1        F3        F3         60.09(17)   1_555 1_555   3_555
 F1        F3        Nb2        43.2(2)   1_555 1_555   1_555
 F2        F3        F1         84.7(3)   1_555 1_555   1_555
 F2        F3        F3         60.57(15)   1_555 1_555   3_555
 F2        F3        Nb2        42.3(2)   1_555 1_555   1_555
 F4        F3        F2         56.3(3)   1_555 1_555   1_555
 F4        F3        F1         57.7(3)   1_555 1_555   1_555
 F4        F3        F3         90.46(15)   1_555 1_555   3_555
 F4        F3        Nb2        49.1(2)   1_555 1_555   1_555
 F6        F3        F4         68.2(3)   8_556 1_555   1_555
 F6        F3        F2         124.5(4)   8_556 1_555   1_555
 F6        F3        F1         66.7(3)   8_556 1_555   1_555
 F6        F3        F3         125.93(18)   8_556 1_555   3_555
 F6        F3        Nb2        101.6(4)   8_556 1_555   1_555
 F1        F3        F6         169.3(3)   1_554 1_555   8_556
 F1        F3        F4         112.9(3)   1_554 1_555   1_555
 F1        F3        F2         57.2(3)   1_554 1_555   1_555
 F1        F3        F1         123.3(2)   1_554 1_555   1_555
 F1        F3        F3         64.68(14)   1_554 1_555   3_555
 F1        F3        Nb2        86.1(3)   1_554 1_555   1_555
 F3        F3        F1         64.8(3)   2_655 1_555   1_554
 F3        F3        F6         113.7(3)   2_655 1_555   8_556
 F3        F3        F4         177.1(5)   2_655 1_555   1_555
 F3        F3        F2         121.6(4)   2_655 1_555   1_555
 F3        F3        F1         124.9(4)   2_655 1_555   1_555
 F3        F3        F3         90.000     2_655 1_555   3_555
 F3        F3        Nb2        131.3(2)   2_655 1_555   1_555
 F6        F3        F3         61.7(3)   7_555 1_555   2_655
 F6        F3        F1         125.3(3)   7_555 1_555   1_554
 F6        F3        F6         52.0(3)   7_555 1_555   8_556
 F6        F3        F4         120.1(3)   7_555 1_555   1_555
 F6        F3        F2         174.6(3)   7_555 1_555   1_555
 F6        F3        F1         96.6(3)   7_555 1_555   1_555
 F6        F3        F3         124.59(16)   7_555 1_555   3_555
 F6        F3        Nb2        139.7(4)   7_555 1_555   1_555
 F5        F3        F6         120.7(2)   2_555 1_555   7_555
 F5        F3        F3         114.2(4)   2_555 1_555   2_655
 F5        F3        F1         72.4(2)   2_555 1_555   1_554
 F5        F3        F6         99.7(3)   2_555 1_555   8_556
 F5        F3        F4         63.1(2)   2_555 1_555   1_555
 F5        F3        F2         54.47(19)   2_555 1_555   1_555
 F5        F3        F1         120.1(4)   2_555 1_555   1_555
 F5        F3        F3         114.11(14)   2_555 1_555   3_555
 F5        F3        Nb2        90.5(3)   2_555 1_555   1_555
 Nb2       F4        Nb1        170.7(3)   1_555 1_555   1_555
 F5        F4        Nb2        136.5(3)   1_555 1_555   1_555
 F5        F4        Nb1        45.06(18)   1_555 1_555   1_555
 F2        F4        F5         92.2(3)   1_555 1_555   1_555
 F2        F4        Nb2        44.8(2)   1_555 1_555   1_555
 F2        F4        Nb1        136.9(3)   1_555 1_555   1_555
 F5        F4        F2         177.8(3)   2_556 1_555   1_555
 F5        F4        F5         88.7(3)   2_556 1_555   1_555
 F5        F4        Nb2        134.5(3)   2_556 1_555   1_555
 F5        F4        Nb1        44.23(18)   2_556 1_555   1_555
 F1        F4        F5         90.8(3)   1_555 1_555   2_556
 F1        F4        F2         88.2(3)   1_555 1_555   1_555
 F1        F4        F5         178.4(4)   1_555 1_555   1_555
 F1        F4        Nb2        44.1(2)   1_555 1_555   1_555
 F1        F4        Nb1        134.7(3)   1_555 1_555   1_555
 F4        F4        F1         118.6(4)   2_556 1_555   1_555
 F4        F4        F5         58.1(3)   2_556 1_555   2_556
 F4        F4        F2         120.8(3)   2_556 1_555   1_555
 F4        F4        F5         59.9(3)   2_556 1_555   1_555
 F4        F4        Nb2        139.63(15)   2_556 1_555   1_555
 F4        F4        Nb1        49.49(17)   2_556 1_555   1_555
 F4        F4        F4         90.000     3_555 1_555   2_556
 F4        F4        F1         58.92(14)   3_555 1_555   1_555
 F4        F4        F5         119.42(17)   3_555 1_555   2_556
 F4        F4        F2         58.43(16)   3_555 1_555   1_555
 F4        F4        F5         120.03(16)   3_555 1_555   1_555
 F4        F4        Nb2        49.67(15)   3_555 1_555   1_555
 F4        F4        Nb1        139.49(17)   3_555 1_555   1_555
 F6        F4        F4         179.2(2)   1_555 1_555   3_555
 F6        F4        F4         90.6(2)   1_555 1_555   2_556
 F6        F4        F1         121.2(3)   1_555 1_555   1_555
 F6        F4        F5         61.3(2)   1_555 1_555   2_556
 F6        F4        F2         120.8(3)   1_555 1_555   1_555
 F6        F4        F5         59.9(2)   1_555 1_555   1_555
 F6        F4        Nb2        129.8(3)   1_555 1_555   1_555
 F6        F4        Nb1        41.07(19)   1_555 1_555   1_555
 F3        F4        F6         89.9(3)   1_555 1_555   1_555
 F3        F4        F4         89.54(15)   1_555 1_555   3_555
 F3        F4        F4         177.7(2)   1_555 1_555   2_556
 F3        F4        F1         59.4(3)   1_555 1_555   1_555
 F3        F4        F5         120.3(3)   1_555 1_555   2_556
 F3        F4        F2         60.7(3)   1_555 1_555   1_555
 F3        F4        F5         122.2(3)   1_555 1_555   1_555
 F3        F4        Nb2        39.87(17)   1_555 1_555   1_555
 F3        F4        Nb1        130.9(3)   1_555 1_555   1_555
 F2        F4        F3         113.9(3)   2_555 1_555   1_555
 F2        F4        F6         116.0(3)   2_555 1_555   1_555
 F2        F4        F4         63.74(11)   2_555 1_555   3_555
 F2        F4        F4         67.8(3)   2_555 1_555   2_556
 F2        F4        F1         122.0(2)   2_555 1_555   1_555
 F2        F4        F5         125.6(3)   2_555 1_555   2_556
 F2        F4        F2         53.6(3)   2_555 1_555   1_555
 F2        F4        F5         57.18(18)   2_555 1_555   1_555
 F2        F4        Nb2        91.3(2)   2_555 1_555   1_555
 F2        F4        Nb1        95.2(2)   2_555 1_555   1_555
 F5        F4        F2         73.3(2)   2_555 1_555   2_555
 F5        F4        F3         64.7(2)   2_555 1_555   1_555
 F5        F4        F6         65.3(2)   2_555 1_555   1_555
 F5        F4        F4         114.01(13)   2_555 1_555   3_555
 F5        F4        F4         117.5(3)   2_555 1_555   2_556
 F5        F4        F1         123.3(3)   2_555 1_555   1_555
 F5        F4        F5         126.1(2)   2_555 1_555   2_556
 F5        F4        F2         55.93(19)   2_555 1_555   1_555
 F5        F4        F5         58.1(3)   2_555 1_555   1_555
 F5        F4        Nb2        86.2(3)   2_555 1_555   1_555
 F5        F4        Nb1        89.5(2)   2_555 1_555   1_555
 F4        F5        Nb1        52.5(2)   1_555 1_555   1_555
 F4        F5        F4         62.0(3)   2_556 1_555   1_555
 F4        F5        Nb1        51.4(2)   2_556 1_555   1_555
 F6        F5        F4         93.9(3)   1_555 1_555   2_556
 F6        F5        F4         63.6(2)   1_555 1_555   1_555
 F6        F5        Nb1        42.7(2)   1_555 1_555   1_555
 F6        F5        F6         60.5(3)   2_556 1_555   1_555
 F6        F5        F4         61.9(2)   2_556 1_555   2_556
 F6        F5        F4         93.1(3)   2_556 1_555   1_555
 F6        F5        Nb1        40.9(2)   2_556 1_555   1_555
 F2        F5        F6         135.4(3)   2_555 1_555   2_556
 F2        F5        F6         133.2(3)   2_555 1_555   1_555
 F2        F5        F4         74.2(2)   2_555 1_555   2_556
 F2        F5        F4         71.1(2)   2_555 1_555   1_555
 F2        F5        Nb1        113.6(3)   2_555 1_555   1_555
 F5        F5        F2         84.0(2)   2_555 1_555   2_555
 F5        F5        F6         131.2(3)   2_555 1_555   2_556
 F5        F5        F6         71.4(3)   2_555 1_555   1_555
 F5        F5        F4         132.7(3)   2_555 1_555   2_556
 F5        F5        F4         71.4(3)   2_555 1_555   1_555
 F5        F5        Nb1        105.1(4)   2_555 1_555   1_555
 F6        F5        F5         155.8(4)   7_455 1_555   2_555
 F6        F5        F2         99.1(3)   7_455 1_555   2_555
 F6        F5        F6         60.9(3)   7_455 1_555   2_556
 F6        F5        F6         119.7(3)   7_455 1_555   1_555
 F6        F5        F4         70.5(3)   7_455 1_555   2_556
 F6        F5        F4         132.4(3)   7_455 1_555   1_555
 F6        F5        Nb1        95.7(3)   7_455 1_555   1_555
 F4        F5        F6         113.4(3)   2_555 1_555   7_455
 F4        F5        F5         50.4(2)   2_555 1_555   2_555
 F4        F5        F2         52.0(2)   2_555 1_555   2_555
 F4        F5        F6         169.5(3)   2_555 1_555   2_556
 F4        F5        F6         121.7(3)   2_555 1_555   1_555
 F4        F5        F4         126.1(2)   2_555 1_555   2_556
 F4        F5        F4         96.9(3)   2_555 1_555   1_555
 F4        F5        Nb1        148.4(3)   2_555 1_555   1_555
 F3        F5        F4         52.2(2)   2_555 1_555   2_555
 F3        F5        F6         62.4(2)   2_555 1_555   7_455
 F3        F5        F5         102.2(3)   2_555 1_555   2_555
 F3        F5        F2         54.2(2)   2_555 1_555   2_555
 F3        F5        F6         123.2(3)   2_555 1_555   2_556
 F3        F5        F6         167.7(3)   2_555 1_555   1_555
 F3        F5        F4         98.1(3)   2_555 1_555   2_556
 F3        F5        F4         125.3(2)   2_555 1_555   1_555
 F3        F5        Nb1        148.6(4)   2_555 1_555   1_555
 F6        F5        F3         75.5(2)   2_555 1_555   2_555
 F6        F5        F4         51.31(18)   2_555 1_555   2_555
 F6        F5        F6         104.3(2)   2_555 1_555   7_455
 F6        F5        F5         51.9(2)   2_555 1_555   2_555
 F6        F5        F2         103.0(3)   2_555 1_555   2_555
 F6        F5        F6         119.9(2)   2_555 1_555   2_556
 F6        F5        F6         92.4(3)   2_555 1_555   1_555
 F6        F5        F4         173.4(3)   2_555 1_555   2_556
 F6        F5        F4         123.2(3)   2_555 1_555   1_555
 F6        F5        Nb1        134.5(3)   2_555 1_555   1_555
 F5        F6        Nb1        43.4(2)   1_555 1_555   1_555
 F6        F6        F5         61.2(3)   2_556 1_555   1_555
 F6        F6        Nb1        41.2(2)   2_556 1_555   1_555
 F5        F6        F6         58.3(3)   2_556 1_555   2_556
 F5        F6        F5         84.2(3)   2_556 1_555   1_555
 F5        F6        Nb1        41.5(2)   2_556 1_555   1_555
 F4        F6        F5         56.8(2)   1_555 1_555   2_556
 F4        F6        F6         89.4(2)   1_555 1_555   2_556
 F4        F6        F5         56.6(2)   1_555 1_555   1_555
 F4        F6        Nb1        48.21(19)   1_555 1_555   1_555
 F6        F6        F4         70.3(2)   8_556 1_555   1_555
 F6        F6        F5         64.6(3)   8_556 1_555   2_556
 F6        F6        F6         121.1(5)   8_556 1_555   2_556
 F6        F6        F5         126.9(3)   8_556 1_555   1_555
 F6        F6        Nb1        99.7(3)   8_556 1_555   1_555
 F5        F6        F6         54.5(3)   7_555 1_555   8_556
 F5        F6        F4         99.6(3)   7_555 1_555   1_555
 F5        F6        F5         119.1(3)   7_555 1_555   2_556
 F5        F6        F6         166.7(3)   7_555 1_555   2_556
 F5        F6        F5         132.1(4)   7_555 1_555   1_555
 F5        F6        Nb1        146.8(3)   7_555 1_555   1_555
 F3        F6        F5         100.7(3)   8_556 1_555   7_555
 F3        F6        F6         81.7(3)   8_556 1_555   8_556
 F3        F6        F4         125.2(3)   8_556 1_555   1_555
 F3        F6        F5         68.8(2)   8_556 1_555   2_556
 F3        F6        F6         65.9(3)   8_556 1_555   2_556
 F3        F6        F5         127.1(4)   8_556 1_555   1_555
 F3        F6        Nb1        94.6(3)   8_556 1_555   1_555
 F3        F6        F3         87.1(3)   7_455 1_555   8_556
 F3        F6        F5         118.6(3)   7_455 1_555   7_555
 F3        F6        F6         164.9(3)   7_455 1_555   8_556
 F3        F6        F4         124.7(3)   7_455 1_555   1_555
 F3        F6        F5         120.3(3)   7_455 1_555   2_556
 F3        F6        F6         62.0(3)   7_455 1_555   2_556
 F3        F6        F5         68.1(2)   7_455 1_555   1_555
 F3        F6        Nb1        91.2(3)   7_455 1_555   1_555
 F1        F6        F3         64.4(2)   6_556 1_555   7_455
 F1        F6        F3         51.3(2)   6_556 1_555   8_556
 F1        F6        F5         74.1(2)   6_556 1_555   7_555
 F1        F6        F6         100.6(3)   6_556 1_555   8_556
 F1        F6        F4         170.9(3)   6_556 1_555   1_555
 F1        F6        F5         120.0(3)   6_556 1_555   2_556
 F1        F6        F6         95.7(2)   6_556 1_555   2_556
 F1        F6        F5         132.6(3)   6_556 1_555   1_555
 F1        F6        Nb1        136.5(4)   6_556 1_555   1_555
 F5        F6        F1         120.0(3)   2_555 1_555   6_556
 F5        F6        F3         87.8(3)   2_555 1_555   7_455
 F5        F6        F3         171.3(3)   2_555 1_555   8_556
 F5        F6        F5         75.7(2)   2_555 1_555   7_555
 F5        F6        F6         102.0(4)   2_555 1_555   8_556
 F5        F6        F4         63.4(2)   2_555 1_555   1_555
 F5        F6        F5         119.9(2)   2_555 1_555   2_556
 F5        F6        F6         117.4(4)   2_555 1_555   2_556
 F5        F6        F5         56.7(3)   2_555 1_555   1_555
 F5        F6        Nb1        92.5(3)   2_555 1_555   1_555

loop_
_refln_index_h
_refln_index_k
_refln_index_l
_refln_F_squared_calc
_refln_F_squared_meas
_refln_F_squared_sigma
_refln_observed_status
   0    0    1      1005.68      1010.29       1.43 o
   0    0    2         4.48         4.59       0.03 o
   0    0    3       361.43       359.60       1.20 o
   0    0    4       118.20       119.65       0.60 o
   0    2    0        63.49        62.97       0.26 o
   0    2    1      1571.25      1599.53       1.60 o
   0    2    2      1828.32      1808.78       4.69 o
   0    2    3       329.05       327.43       1.88 o
   0    2    4         2.40         2.40       0.01 o
   0    4    0      1378.53      1402.97       2.30 o
   0    4    1       244.52       246.66       1.30 o
   0    4    2        81.85        84.22       0.58 o
   0    4    3         7.03         6.91       0.04 o
   0    4    4       481.04       475.06       1.63 o
   0    6    0       630.16       650.59       2.05 o
   0    6    1         4.90         5.03       0.04 o
   0    6    2       267.30       265.05       1.66 o
   0    6    3        99.15       100.93       0.48 o
   0    8    0        10.98        10.94       0.08 o
   0    8    1       317.50       321.69       1.49 o
   0    8    2       852.42       885.57       3.13 o
   0    8    3       283.79       280.94       1.02 o
   0   10    0      2385.57      2375.56       7.27 o
   0   10    1       503.05       519.25       2.34 o
   0   10    2         1.26         1.26       0.01 o
   0   12    0        53.34        53.93       0.25 o
   1    1   -4         2.11         2.14       0.01 o
   1    1   -3       568.92       586.31       1.68 o
   1    1   -2       299.45       298.14       1.80 o
   1    1   -1       959.03       963.48       1.39 o
   1    1    0       287.94       293.05       0.56 o
   1    1    1      2865.47      2895.04       2.34 o
   1    1    2        62.05        62.15       0.54 o
   1    1    3       392.36       394.01       2.10 o
   1    1    4        54.25        56.19       0.23 o
   1    3   -4       328.43       324.94       1.18 o
   1    3   -3         1.94         1.96       0.01 o
   1    3   -2        91.94        91.32       0.75 o
   1    3   -1      4968.82      4941.71       4.77 o
   1    3    0      1446.59      1450.52       1.66 o
   1    3    1        97.42        95.86       0.52 o
   1    3    2       351.05       358.31       0.98 o
   1    3    3      2525.96      2515.03       6.62 o
   1    3    4        68.27        68.59       0.32 o
   1    5   -3      4272.00      4210.00       9.73 o
   1    5   -2       868.49       861.67       3.81 o
   1    5   -1         0.99         1.01       0.01 o
   1    5    0      1076.40      1038.08       2.94 o
   1    5    1        72.67        72.00       0.23 o
   1    5    2       310.04       320.15       1.86 o
   1    5    3        10.77        10.89       0.06 o
   1    7   -3        19.71        19.27       0.10 o
   1    7   -2       378.68       371.46       1.87 o
   1    7   -1      2744.90      2673.40       7.78 o
   1    7    0       400.29       389.62       1.14 o
   1    7    1        22.47        22.81       0.18 o
   1    7    2       259.37       252.89       1.27 o
   1    7    3      1337.50      1367.63       4.75 o
   1    9   -2       396.50       400.26       1.91 o
   1    9   -1       260.41       257.96       1.24 o
   1    9    0         2.57         2.57       0.02 o
   1    9    1       990.54       968.53       4.01 o
   1    9    2        32.79        33.61       0.15 o
   1   11   -1       236.23       235.30       1.15 o
   1   11    0       126.24       125.66       0.59 o
   1   11    1       738.36       739.03       3.17 o
   2    0   -4        10.54        10.38       0.05 o
   2    0   -3        28.65        28.49       0.17 o
   2    0   -2        17.14        16.81       0.16 o
   2    0   -1      1019.02      1032.11       1.86 o
   2    0    0         2.38         2.33       0.01 o
   2    0    1       451.07       438.39       1.41 o
   2    0    2      5287.19      5346.92      10.28 o
   2    0    3       506.97       505.38       2.17 o
   2    0    4         1.18         1.16       0.00 o
   2    2   -4      1106.88      1134.79       3.29 o
   2    2   -3       422.58       443.30       1.34 o
   2    2   -2        17.66        17.77       0.15 o
   2    2   -1       646.52       655.46       1.85 o
   2    2    0      6486.27      6453.64       3.54 o
   2    2    1      1095.36      1106.07       3.21 o
   2    2    2        29.17        29.41       0.25 o
   2    2    3       516.82       501.51       2.35 o
   2    4   -4       158.41       157.26       0.65 o
   2    4   -3         9.08         8.88       0.04 o
   2    4   -2      1413.55      1376.10       5.18 o
   2    4   -1        23.37        23.79       0.21 o
   2    4    0       676.78       660.52       2.30 o
   2    4    1       213.84       214.67       1.43 o
   2    4    2      1005.22       987.74       4.46 o
   2    4    3        59.74        59.77       0.31 o
   2    6   -3        29.45        29.82       0.16 o
   2    6   -2      1214.16      1243.36       4.66 o
   2    6   -1       223.95       219.45       0.83 o
   2    6    0       538.11       551.49       1.45 o
   2    6    1        59.65        59.65       0.47 o
   2    6    2       365.00       366.76       1.79 o
   2    6    3        24.13        23.85       0.11 o
   2    8   -3       272.87       272.68       1.04 o
   2    8   -2        41.05        41.02       0.17 o
   2    8   -1       506.83       529.62       1.55 o
   2    8    0      2502.49      2538.85       6.28 o
   2    8    1       184.43       185.73       0.92 o
   2    8    2        12.57        12.63       0.07 o
   2   10   -2       392.44       393.43       1.75 o
   2   10   -1       550.96       554.03       2.53 o
   2   10    0         0.00         0.00       0.00 o
   2   10    1       362.89       365.91       1.70 o
   2   10    2      2287.67      2265.11       6.99 o
   3    1   -4        44.22        44.57       0.15 o
   3    1   -3       133.66       135.83       0.41 o
   3    1   -2        52.07        51.95       0.42 o
   3    1   -1      1857.48      1803.49       4.12 o
   3    1    0       468.30       471.82       1.82 o
   3    1    1       315.10       321.43       1.98 o
   3    1    2        86.69        87.59       0.54 o
   3    1    3      1124.82      1106.04       4.05 o
   3    3   -4       166.84       166.55       0.52 o
   3    3   -3      1005.50       999.72       3.04 o
   3    3   -2       903.77       895.74       4.12 o
   3    3   -1         8.27         8.35       0.06 o
   3    3    0       432.43       455.53       2.12 o
   3    3    1      1439.41      1414.21       5.11 o
   3    3    2       642.43       665.21       3.43 o
   3    3    3        12.53        12.40       0.04 o
   3    5   -3         0.05         0.05       0.00 o
   3    5   -2       566.12       570.01       1.52 o
   3    5   -1     11298.62     11455.07      13.57 o
   3    5    0      1396.48      1385.13       4.18 o
   3    5    1         3.81         3.79       0.03 o
   3    5    2       463.62       466.73       2.29 o
   3    5    3       376.64       379.78       1.29 o
   3    7   -3       969.47       979.13       3.59 o
   3    7   -2       834.42       845.44       2.70 o
   3    7   -1       101.19        96.95       0.65 o
   3    7    0       538.16       527.79       1.59 o
   3    7    1      1466.36      1535.81       4.59 o
   3    7    2       237.34       236.39       0.84 o
   3    9   -2        24.33        24.66       0.12 o
   3    9   -1       925.85       929.43       3.33 o
   3    9    0       336.06       331.79       1.22 o
   3    9    1        40.16        40.74       0.21 o
   3    9    2         0.94         0.93       0.00 o
   3   11   -1       319.38       318.00       1.12 o
   3   11    0        20.68        20.38       0.09 o
   4    0   -3       383.29       379.41       1.71 o
   4    0   -2         0.40         0.41       0.00 o
   4    0   -1       273.76       276.66       1.85 o
   4    0    0        58.72        57.52       0.41 o
   4    0    1       449.51       460.27       2.74 o
   4    0    2        10.70        10.50       0.07 o
   4    0    3       165.72       163.63       0.77 o
   4    2   -3        42.83        43.39       0.22 o
   4    2   -2      2258.08      2246.70       6.72 o
   4    2   -1       844.55       897.90       2.22 o
   4    2    0        23.75        23.58       0.18 o
   4    2    1       113.80       110.80       0.66 o
   4    2    2      3123.85      3196.71       8.46 o
   4    2    3       326.34       322.91       1.45 o
   4    4   -3       477.28       470.93       1.95 o
   4    4   -2       331.68       335.43       1.85 o
   4    4   -1        21.76        21.96       0.17 o
   4    4    0      1715.13      1790.52       5.38 o
   4    4    1       119.61       119.06       0.86 o
   4    4    2       432.28       428.67       2.11 o
   4    4    3        40.29        41.47       0.16 o
   4    6   -3       122.53       124.89       0.43 o
   4    6   -2       300.20       309.04       1.33 o
   4    6   -1       223.63       214.34       1.27 o
   4    6    0      1510.08      1519.54       4.02 o
   4    6    1        83.97        84.40       0.53 o
   4    6    2       269.04       269.28       1.37 o
   4    8   -2      1244.37      1254.69       4.19 o
   4    8   -1       627.02       610.86       2.35 o
   4    8    0        48.46        48.54       0.21 o
   4    8    1       111.12       112.73       0.59 o
   4    8    2      1536.02      1545.51       5.14 o
   4   10   -1       177.61       175.70       0.70 o
   4   10    0       513.93       504.39       1.75 o
   4   10    1       413.19       412.80       1.24 o
   5    1   -3       736.14       754.41       3.32 o
   5    1   -2       124.84       124.19       0.69 o
   5    1   -1       378.23       392.15       2.37 o
   5    1    0       125.24       122.99       0.69 o
   5    1    1       714.49       715.86       3.41 o
   5    1    2       163.00       161.30       0.79 o
   5    1    3        62.79        63.15       0.30 o
   5    3   -3        39.37        39.19       0.17 o
   5    3   -2       240.76       241.32       1.36 o
   5    3   -1      3111.76      3147.61       7.97 o
   5    3    0       855.68       849.43       3.28 o
   5    3    1        16.96        16.96       0.10 o
   5    3    2       364.53       362.41       1.34 o
   5    5   -3       324.25       321.94       1.33 o
   5    5   -2       971.73       959.11       3.40 o
   5    5   -1         3.64         3.69       0.02 o
   5    5    0       297.52       299.98       1.55 o
   5    5    1      4948.86      4898.97      10.46 o
   5    5    2       703.85       694.16       2.99 o
   5    7   -2        78.57        78.38       0.40 o
   5    7   -1      2005.55      1985.03       6.58 o
   5    7    0       961.16       989.51       3.56 o
   5    7    1        34.55        34.29       0.17 o
   5    7    2       229.59       228.24       0.87 o
   5    9   -1       154.00       152.01       0.68 o
   5    9    0        23.75        23.72       0.11 o
   6    0   -3        96.71        93.99       0.39 o
   6    0   -2      2572.84      2555.77       7.91 o
   6    0   -1       615.88       615.28       2.94 o
   6    0    0        10.14        10.20       0.05 o
   6    0    1       129.26       130.33       0.64 o
   6    0    2       284.13       276.99       1.34 o
   6    2   -3       652.49       668.15       2.86 o
   6    2   -2         3.09         3.13       0.02 o
   6    2   -1       172.45       171.77       1.01 o
   6    2    0      1303.46      1315.29       3.63 o
   6    2    1       517.95       522.38       2.31 o
   6    2    2         8.07         8.14       0.04 o
   6    4   -2       725.42       719.95       3.17 o
   6    4   -1       516.65       513.55       2.18 o
   6    4    0       156.19       154.99       0.71 o
   6    4    1         4.47         4.54       0.02 o
   6    4    2       769.54       749.28       2.64 o
   6    6   -2       445.16       450.44       1.54 o
   6    6   -1       236.30       230.68       1.16 o
   6    6    0       279.88       279.74       1.36 o
   6    6    1        68.07        67.61       0.34 o
   6    8    0       770.73       767.63       2.62 o
   7    1   -2        21.09        21.03       0.10 o
   7    1   -1      1058.73      1055.60       4.14 o
   7    1    0       177.88       181.59       0.96 o
   7    1    1       253.80       255.51       1.15 o
   7    3   -2       631.47       614.93       2.18 o
   7    3   -1        47.95        47.39       0.22 o
   7    3    0        16.92        16.78       0.09 o
   7    3    1      1954.26      1997.52       5.81 o
   7    5   -1       577.07       559.85       2.33 o
   7    5    0       820.81       804.53       2.88 o
   8    0   -1        48.46        48.23       0.17 o
   8    0    0      1460.53      1464.25       4.68 o


loop_
 _pd_meas_2theta_scan
 _pd_proc_intensity_total
 _pd_proc_ls_weight
 _pd_calc_intensity_total
 _pd_proc_intensity_bkg_calc
  10.005000  1358.000000     0.000736  1348.316491  1346.737799 
  10.020000  1353.000000     0.000739  1346.873836  1345.248363 
  10.035000  1353.000000     0.000739  1345.453995  1343.779621 
  10.050000  1338.000000     0.000747  1344.057259  1342.331737 
  10.065000  1315.000000     0.000760  1342.683916  1340.904857 
  10.080000  1285.000000     0.000778  1341.334249  1339.499111 
  10.095000  1315.000000     0.000760  1340.008538  1338.114615 
  10.110000  1327.000000     0.000754  1338.707060  1336.751471 
  10.125000  1310.000000     0.000763  1337.430094  1335.409763 
  10.140000  1294.000000     0.000773  1336.177922  1334.089565 
  10.155000  1313.000000     0.000762  1334.950830  1332.790935 
  10.170000  1364.000000     0.000733  1333.749109  1331.513918 
  10.185000  1321.000000     0.000757  1332.573063  1330.258546 
  10.200000  1319.000000     0.000758  1331.423004  1329.024840 
  10.215000  1335.000000     0.000749  1330.299263  1327.812806 
  10.230000  1327.000000     0.000754  1329.202187  1326.622441 
  10.245000  1286.000000     0.000778  1328.132205  1325.453729 
  10.260000  1316.000000     0.000760  1327.089862  1324.306643 
  10.275000  1338.000000     0.000747  1326.075621  1323.181146 
  10.290000  1311.000000     0.000763  1325.089985  1322.077189 
  10.305000  1325.000000     0.000755  1324.133504  1320.994715 
  10.320000  1334.000000     0.000750  1323.206792  1319.933655 
  10.335000  1331.000000     0.000751  1322.310533  1318.893932 
  10.350000  1312.000000     0.000762  1321.445498  1317.875461 
  10.365000  1339.000000     0.000747  1320.612565  1316.878144 
  10.380000  1345.000000     0.000743  1319.812740  1315.901879 
  10.395000  1335.000000     0.000749  1319.047197  1314.946553 
  10.410000  1362.000000     0.000734  1318.317332  1314.012046 
  10.425000  1323.000000     0.000756  1317.624876  1313.098230 
  10.440000  1263.000000     0.000792  1316.972149  1312.204970 
  10.455000  1312.000000     0.000762  1316.362981  1311.332124 
  10.470000  1325.000000     0.000755  1315.813594  1310.479542 
  10.485000  1297.000000     0.000771  1315.287431  1309.647069 
  10.500000  1333.000000     0.000750  1314.795207  1308.834542 
  10.515000  1358.000000     0.000736  1314.351638  1308.041793 
  10.530000  1334.000000     0.000750  1313.960224  1307.268648 
  10.545000  1293.000000     0.000773  1313.625080  1306.514927 
  10.560000  1325.000000     0.000755  1313.351076  1305.780446 
  10.575000  1326.000000     0.000754  1313.144005  1305.065013 
  10.590000  1355.000000     0.000738  1313.010808  1304.368435 
  10.605000  1336.000000     0.000749  1312.959861  1303.690511 
  10.620000  1309.000000     0.000764  1313.001366  1303.031037 
  10.635000  1326.000000     0.000754  1313.147860  1302.389805 
  10.650000  1332.000000     0.000751  1313.414928  1301.766602 
  10.665000  1304.000000     0.000767  1313.822189  1301.161212 
  10.680000  1337.000000     0.000748  1314.394717  1300.573416 
  10.695000  1332.000000     0.000751  1315.165133  1300.002990 
  10.710000  1391.000000     0.000719  1316.176803  1299.449707 
  10.725000  1337.000000     0.000748  1317.488933  1298.913339 
  10.740000  1337.000000     0.000748  1319.185123  1298.393652 
  10.755000  1400.000000     0.000714  1321.388711  1297.890413 
  10.770000  1437.000000     0.000696  1324.294720  1297.403384 
  10.785000  1404.000000     0.000712  1328.284749  1296.932324 
  10.800000  1418.000000     0.000705  1334.600248  1296.476993 
  10.815000  1409.000000     0.000710  1347.833448  1296.037146 
  10.830000  1461.000000     0.000684  1378.184912  1295.612538 
  10.845000  1477.000000     0.000677  1433.546422  1295.202922 
  10.860000  1494.000000     0.000669  1509.631687  1294.808049 
  10.875000  1511.000000     0.000662  1599.586825  1294.427669 
  10.890000  1619.000000     0.000618  1701.429585  1294.061531 
  10.905000  1818.000000     0.000550  1816.316822  1293.709383 
  10.920000  1907.000000     0.000524  1946.679751  1293.370972 
  10.935000  2015.000000     0.000496  2095.964367  1293.046044 
  10.950000  2177.000000     0.000459  2268.965911  1292.734345 
  10.965000  2318.000000     0.000431  2472.497930  1292.435619 
  10.980000  2543.000000     0.000393  2716.591116  1292.149613 
  10.995000  2890.000000     0.000346  3016.770534  1291.876069 
  11.010000  3348.000000     0.000299  3398.892488  1291.614733 
  11.025000  4053.000000     0.000247  3911.830385  1291.365350 
  11.040000  5061.000000     0.000198  4669.420204  1291.127664 
  11.055000  6517.000000     0.000153  5930.382494  1290.901420 
  11.070000  8214.000000     0.000122  7769.216181  1290.686363 
  11.085000  8833.000000     0.000113  8649.536626  1290.482239 
  11.100000  6183.000000     0.000162  6339.523343  1290.288795 
  11.115000  3216.000000     0.000311  3317.983605  1290.105777 
  11.130000  1998.000000     0.000501  1954.640004  1289.932934 
  11.145000  1568.000000     0.000638  1594.625487  1289.770014 
  11.160000  1454.000000     0.000688  1486.988084  1289.616767 
  11.175000  1394.000000     0.000717  1432.383013  1289.472943 
  11.190000  1310.000000     0.000763  1398.046578  1289.338296 
  11.205000  1302.000000     0.000768  1374.847393  1289.212578 
  11.220000  1342.000000     0.000745  1358.406117  1289.095543 
  11.235000  1344.000000     0.000744  1346.310193  1288.986948 
  11.250000  1302.000000     0.000768  1337.139226  1288.886550 
  11.265000  1327.000000     0.000754  1330.012141  1288.794108 
  11.280000  1342.000000     0.000745  1324.358387  1288.709382 
  11.295000  1296.000000     0.000772  1319.794959  1288.632137 
  11.310000  1348.000000     0.000742  1316.056773  1288.562134 
  11.325000  1305.000000     0.000766  1312.955494  1288.499141 
  11.340000  1247.000000     0.000802  1310.354229  1288.442926 
  11.355000  1240.000000     0.000806  1308.151480  1288.393258 
  11.370000  1271.000000     0.000787  1306.270654  1288.349910 
  11.385000  1305.000000     0.000766  1304.653041  1288.312656 
  11.400000  1299.000000     0.000770  1303.253003  1288.281272 
  11.415000  1266.000000     0.000790  1302.034616  1288.255536 
  11.430000  1306.000000     0.000766  1300.969279  1288.235230 
  11.445000  1316.000000     0.000760  1300.033983  1288.220137 
  11.460000  1309.000000     0.000764  1299.210044  1288.210041 
  11.475000  1318.000000     0.000759  1298.482161  1288.204732 
  11.490000  1308.000000     0.000765  1297.837706  1288.203999 
  11.505000  1301.000000     0.000769  1297.266185  1288.207635 
  11.520000  1302.000000     0.000768  1296.758820  1288.215437 
  11.535000  1310.000000     0.000763  1296.308230  1288.227201 
  11.550000  1329.000000     0.000752  1295.908178  1288.242728 
  11.565000  1292.000000     0.000774  1295.553376  1288.261823 
  11.580000  1271.000000     0.000787  1295.239322  1288.284291 
  11.595000  1310.000000     0.000763  1294.962181  1288.309940 
  11.610000  1278.000000     0.000782  1294.718684  1288.338582 
  11.625000  1270.000000     0.000787  1294.506048  1288.370033 
  11.640000  1280.000000     0.000781  1294.321915  1288.404108 
  11.655000  1294.000000     0.000773  1294.164302  1288.440628 
  11.670000  1349.000000     0.000741  1294.031564  1288.479416 
  11.685000  1352.000000     0.000740  1293.922365  1288.520297 
  11.700000  1319.000000     0.000758  1293.835663  1288.563100 
  11.715000  1285.000000     0.000778  1293.770698  1288.607658 
  11.730000  1256.000000     0.000796  1293.726992  1288.653804 
  11.745000  1300.000000     0.000769  1293.704357  1288.701377 
  11.760000  1327.000000     0.000754  1293.702918  1288.750216 
  11.775000  1329.000000     0.000752  1293.723139  1288.800165 
  11.790000  1303.000000     0.000767  1293.765879  1288.851072 
  11.805000  1308.000000     0.000765  1293.832456  1288.902785 
  11.820000  1282.000000     0.000780  1293.924749  1288.955158 
  11.835000  1281.000000     0.000781  1294.045338  1289.008047 
  11.850000  1328.000000     0.000753  1294.197700  1289.061309 
  11.865000  1371.000000     0.000729  1294.386499  1289.114807 
  11.880000  1293.000000     0.000773  1294.618007  1289.168407 
  11.895000  1298.000000     0.000770  1294.900752  1289.221976 
  11.910000  1294.000000     0.000773  1295.246530  1289.275385 
  11.925000  1325.000000     0.000755  1295.672089  1289.328509 
  11.940000  1304.000000     0.000767  1296.202081  1289.381225 
  11.955000  1330.000000     0.000752  1296.874842  1289.433414 
  11.970000  1323.000000     0.000756  1297.759497  1289.484960 
  11.985000  1302.000000     0.000768  1299.046499  1289.535748 
  12.000000  1315.000000     0.000760  1301.425624  1289.585669 
  12.015000  1299.000000     0.000770  1306.654599  1289.634616 
  12.030000  1286.000000     0.000778  1316.706134  1289.682485 
  12.045000  1338.000000     0.000747  1331.427007  1289.729174 
  12.060000  1354.000000     0.000739  1349.482257  1289.774587 
  12.075000  1351.000000     0.000740  1370.324048  1289.818628 
  12.090000  1361.000000     0.000735  1394.198030  1289.861206 
  12.105000  1376.000000     0.000727  1421.738045  1289.902232 
  12.120000  1433.000000     0.000698  1453.890610  1289.941620 
  12.135000  1465.000000     0.000683  1492.036426  1289.979288 
  12.150000  1513.000000     0.000661  1538.256249  1290.015157 
  12.165000  1609.000000     0.000622  1595.865095  1290.049150 
  12.180000  1715.000000     0.000583  1670.645195  1290.081194 
  12.195000  1788.000000     0.000559  1774.515560  1290.111217 
  12.210000  1945.000000     0.000514  1936.380537  1290.139154 
  12.225000  2291.000000     0.000436  2200.849482  1290.164939 
  12.240000  2457.000000     0.000407  2490.562567  1290.188510 
  12.255000  2288.000000     0.000437  2419.088186  1290.209810 
  12.270000  1807.000000     0.000553  1900.458671  1290.228782 
  12.285000  1555.000000     0.000643  1510.897105  1290.245374 
  12.300000  1385.000000     0.000722  1373.479146  1290.259536 
  12.315000  1370.000000     0.000730  1336.946440  1290.271220 
  12.330000  1340.000000     0.000746  1322.771575  1290.280384 
  12.345000  1279.000000     0.000782  1314.602452  1290.286985 
  12.360000  1288.000000     0.000776  1309.272744  1290.290985 
  12.375000  1298.000000     0.000770  1305.588583  1290.292348 
  12.390000  1308.000000     0.000765  1302.929465  1290.291041 
  12.405000  1315.000000     0.000760  1300.942307  1290.287035 
  12.420000  1323.000000     0.000756  1299.414059  1290.280302 
  12.435000  1252.000000     0.000799  1298.209906  1290.270817 
  12.450000  1257.000000     0.000796  1297.241098  1290.258558 
  12.465000  1310.000000     0.000763  1296.447234  1290.243506 
  12.480000  1282.000000     0.000780  1295.786020  1290.225644 
  12.495000  1311.000000     0.000763  1295.227104  1290.204958 
  12.510000  1303.000000     0.000767  1294.748237  1290.181437 
  12.525000  1270.000000     0.000787  1294.332800  1290.155071 
  12.540000  1270.000000     0.000787  1293.968170  1290.125855 
  12.555000  1306.000000     0.000766  1293.644619  1290.093785 
  12.570000  1279.000000     0.000782  1293.354548  1290.058858 
  12.585000  1307.000000     0.000765  1293.091566  1290.021077 
  12.600000  1317.000000     0.000759  1292.850293  1289.980445 
  12.615000  1294.000000     0.000773  1292.626772  1289.936967 
  12.630000  1309.000000     0.000764  1292.417758  1289.890653 
  12.645000  1283.000000     0.000779  1292.220552  1289.841513 
  12.660000  1250.000000     0.000800  1292.032877  1289.789561 
  12.675000  1275.000000     0.000784  1291.852785  1289.734811 
  12.690000  1276.000000     0.000784  1291.678571  1289.677281 
  12.705000  1270.000000     0.000787  1291.508703  1289.616991 
  12.720000  1275.000000     0.000784  1291.341757  1289.553964 
  12.735000  1288.000000     0.000776  1291.176336  1289.488224 
  12.750000  1317.000000     0.000759  1291.010969  1289.419797 
  12.765000  1294.000000     0.000773  1290.843953  1289.348713 
  12.780000  1358.000000     0.000736  1290.673048  1289.275001 
  12.795000  1322.000000     0.000756  1290.494772  1289.198695 
  12.810000  1256.000000     0.000796  1290.302253  1289.119829 
  12.825000  1305.000000     0.000766  1290.073997  1289.038442 
  12.840000  1325.000000     0.000755  1289.756223  1288.954571 
  12.855000  1310.000000     0.000763  1289.632243  1288.868257 
  12.870000  1291.000000     0.000775  1289.508465  1288.779545 
  12.885000  1276.000000     0.000784  1289.384699  1288.688477 
  12.900000  1263.000000     0.000792  1289.260783  1288.595101 
  12.915000  1293.000000     0.000773  1289.136578  1288.499465 
  12.930000  1217.000000     0.000822  1289.011970  1288.401621 
  12.945000  1270.000000     0.000787  1288.886860  1288.301618 
  12.960000  1284.000000     0.000779  1288.761169  1288.199513 
  12.975000  1290.000000     0.000775  1288.634831  1288.095359 
  12.990000  1280.000000     0.000781  1288.507793  1287.989215 
  13.005000  1289.000000     0.000776  1288.380018  1287.881140 
  13.020000  1299.000000     0.000770  1288.251475  1287.771193 
  13.035000  1237.000000     0.000808  1288.122147  1287.659437 
  13.050000  1242.000000     0.000805  1287.992021  1287.545936 
  13.065000  1258.000000     0.000795  1287.861098  1287.430754 
  13.080000  1273.000000     0.000786  1287.729382  1287.313960 
  13.095000  1273.000000     0.000786  1287.596885  1287.195620 
  13.110000  1272.000000     0.000786  1287.463625  1287.075805 
  13.125000  1277.000000     0.000783  1287.329627  1286.954586 
  13.140000  1272.000000     0.000786  1287.194920  1286.832035 
  13.155000  1258.000000     0.000795  1287.059537  1286.708226 
  13.170000  1256.000000     0.000796  1286.923517  1286.583234 
  13.185000  1269.000000     0.000788  1286.786903  1286.457136 
  13.200000  1291.000000     0.000775  1286.649741  1286.330009 
  13.215000  1277.000000     0.000783  1286.512082  1286.201932 
  13.230000  1317.000000     0.000759  1286.373977  1286.072986 
  13.245000  1310.000000     0.000763  1286.235485  1285.943251 
  13.260000  1286.000000     0.000778  1286.096664  1285.812811 
  13.275000  1272.000000     0.000786  1285.957577  1285.681748 
  13.290000  1277.000000     0.000783  1285.818288  1285.550148 
  13.305000  1260.000000     0.000794  1285.678865  1285.418096 
  13.320000  1261.000000     0.000793  1285.539376  1285.285679 
  13.335000  1290.000000     0.000775  1285.399894  1285.152983 
  13.350000  1275.000000     0.000784  1285.260493  1285.020099 
  13.365000  1229.000000     0.000814  1285.121246  1284.887116 
  13.380000  1229.000000     0.000814  1284.982233  1284.754124 
  13.395000  1227.000000     0.000815  1284.843532  1284.621214 
  13.410000  1268.000000     0.000789  1284.705223  1284.488479 
  13.425000  1278.000000     0.000782  1284.567389  1284.356011 
  13.440000  1313.000000     0.000762  1284.430114  1284.223904 
  13.455000  1289.000000     0.000776  1284.293482  1284.092254 
  13.470000  1238.000000     0.000808  1284.157579  1283.961154 
  13.485000  1237.000000     0.000808  1284.022494  1283.830702 
  13.500000  1298.000000     0.000770  1283.888314  1283.700993 
  13.515000  1302.000000     0.000768  1283.755130  1283.572124 
  13.530000  1303.000000     0.000767  1283.623031  1283.444195 
  13.545000  1332.000000     0.000751  1283.492111  1283.317302 
  13.560000  1305.000000     0.000766  1283.362462  1283.191545 
  13.575000  1254.000000     0.000797  1283.234176  1283.067024 
  13.590000  1287.000000     0.000777  1283.107349  1282.943838 
  13.605000  1267.000000     0.000789  1282.982076  1282.822088 
  13.620000  1286.000000     0.000778  1282.858452  1282.701875 
  13.635000  1284.000000     0.000779  1282.736574  1282.583300 
  13.650000  1274.000000     0.000785  1282.616540  1282.466464 
  13.665000  1350.000000     0.000741  1282.498446  1282.351470 
  13.680000  1355.000000     0.000738  1282.382391  1282.238420 
  13.695000  1336.000000     0.000749  1282.268474  1282.127417 
  13.710000  1262.000000     0.000792  1282.156795  1282.018563 
  13.725000  1294.000000     0.000773  1282.047452  1281.911962 
  13.740000  1325.000000     0.000755  1281.940547  1281.807717 
  13.755000  1249.000000     0.000801  1281.836178  1281.705932 
  13.770000  1316.000000     0.000760  1281.734448  1281.606711 
  13.785000  1348.000000     0.000742  1281.635458  1281.510157 
  13.800000  1294.000000     0.000773  1281.539308  1281.416374 
  13.815000  1301.000000     0.000769  1281.446045  1281.325468 
  13.830000  1270.000000     0.000787  1281.355628  1281.237541 
  13.845000  1246.000000     0.000803  1281.268134  1281.152698 
  13.860000  1258.000000     0.000795  1281.183641  1281.071043 
  13.875000  1234.000000     0.000810  1281.102224  1280.992682 
  13.890000  1237.000000     0.000808  1281.023949  1280.917717 
  13.905000  1239.000000     0.000807  1280.948874  1280.846253 
  13.920000  1275.000000     0.000784  1280.877042  1280.778395 
  13.935000  1258.000000     0.000795  1280.808477  1280.714246 
  13.950000  1246.000000     0.000803  1280.743173  1280.653910 
  13.965000  1290.000000     0.000775  1280.681074  1280.597491 
  13.980000  1277.000000     0.000783  1280.622041  1280.545092 
  13.995000  1225.000000     0.000816  1280.565763  1280.496818 
  14.010000  1249.000000     0.000801  1280.511541  1280.452771 
  14.025000  1246.000000     0.000803  1280.457426  1280.413053 
  14.040000  1272.000000     0.000786  1280.391589  1280.377769 
  14.055000  1241.000000     0.000806  1280.347020  1280.347020 
  14.070000  1289.000000     0.000776  1280.320908  1280.320908 
  14.085000  1226.000000     0.000816  1280.299536  1280.299536 
  14.100000  1269.000000     0.000788  1280.283004  1280.283004 
  14.115000  1290.000000     0.000775  1280.271414  1280.271414 
  14.130000  1311.000000     0.000763  1280.264867  1280.264867 
  14.145000  1290.000000     0.000775  1280.263463  1280.263463 
  14.160000  1286.000000     0.000778  1280.267301  1280.267301 
  14.175000  1329.000000     0.000752  1280.276482  1280.276482 
  14.190000  1298.000000     0.000770  1280.291104  1280.291104 
  14.205000  1293.000000     0.000773  1280.311265  1280.311265 
  14.220000  1305.000000     0.000766  1280.337065  1280.337065 
  14.235000  1295.000000     0.000772  1280.368600  1280.368600 
  14.250000  1243.000000     0.000805  1280.405967  1280.405967 
  14.265000  1251.000000     0.000799  1280.449264  1280.449264 
  14.280000  1281.000000     0.000781  1280.498584  1280.498584 
  14.295000  1338.000000     0.000747  1280.554025  1280.554025 
  14.310000  1282.000000     0.000780  1280.615680  1280.615680 
  14.325000  1283.000000     0.000779  1280.683644  1280.683644 
  14.340000  1291.000000     0.000775  1280.758010  1280.758010 
  14.355000  1239.000000     0.000807  1280.838871  1280.838871 
  14.370000  1259.000000     0.000794  1280.926318  1280.926318 
  14.385000  1304.000000     0.000767  1281.020444  1281.020444 
  14.400000  1316.000000     0.000760  1281.121338  1281.121338 
  14.415000  1268.000000     0.000789  1281.229091  1281.229091 
  14.430000  1271.000000     0.000787  1281.343792  1281.343792 
  14.445000  1307.000000     0.000765  1281.465529  1281.465529 
  14.460000  1312.000000     0.000762  1281.594391  1281.594391 
  14.475000  1299.000000     0.000770  1281.730463  1281.730463 
  14.490000  1269.000000     0.000788  1281.873832  1281.873832 
  14.505000  1256.000000     0.000796  1282.024583  1282.024583 
  14.520000  1264.000000     0.000791  1282.182802  1282.182802 
  14.535000  1307.000000     0.000765  1282.348570  1282.348570 
  14.550000  1339.000000     0.000747  1282.521972  1282.521972 
  14.565000  1351.000000     0.000740  1282.703088  1282.703088 
  14.580000  1366.000000     0.000732  1282.892001  1282.892001 
  14.595000  1353.000000     0.000739  1283.088789  1283.088789 
  14.610000  1270.000000     0.000787  1283.293533  1283.293533 
  14.625000  1247.000000     0.000802  1283.506310  1283.506310 
  14.640000  1287.000000     0.000777  1283.727198  1283.727198 
  14.655000  1308.000000     0.000765  1283.956273  1283.956273 
  14.670000  1278.000000     0.000782  1284.193611  1284.193611 
  14.685000  1306.000000     0.000766  1284.439286  1284.439286 
  14.700000  1313.000000     0.000762  1284.693372  1284.693372 
  14.715000  1357.000000     0.000737  1284.955941  1284.955941 
  14.730000  1317.000000     0.000759  1285.227065  1285.227065 
  14.745000  1279.000000     0.000782  1285.506813  1285.506813 
  14.760000  1290.000000     0.000775  1285.795257  1285.795257 
  14.775000  1291.000000     0.000775  1286.092463  1286.092463 
  14.790000  1350.000000     0.000741  1286.398500  1286.398500 
  14.805000  1306.000000     0.000766  1286.713434  1286.713434 
  14.820000  1300.000000     0.000769  1287.037330  1287.037330 
  14.835000  1299.000000     0.000770  1287.370253  1287.370253 
  14.850000  1354.000000     0.000739  1287.712265  1287.712265 
  14.865000  1353.000000     0.000739  1288.063428  1288.063428 
  14.880000  1325.000000     0.000755  1288.423804  1288.423804 
  14.895000  1331.000000     0.000751  1288.793453  1288.793453 
  14.910000  1291.000000     0.000775  1289.172433  1289.172433 
  14.925000  1265.000000     0.000791  1289.560801  1289.560801 
  14.940000  1279.000000     0.000782  1289.958615  1289.958615 
  14.955000  1278.000000     0.000782  1290.365929  1290.365929 
  14.970000  1296.000000     0.000772  1290.782799  1290.782799 
  14.985000  1341.000000     0.000746  1291.209276  1291.209276 
  15.000000  1357.000000     0.000737  1291.645414  1291.645414 
  15.015000  1306.000000     0.000766  1292.091262  1292.091262 
  15.030000  1273.000000     0.000786  1292.546870  1292.546870 
  15.045000  1329.000000     0.000752  1293.012287  1293.012287 
  15.060000  1293.000000     0.000773  1293.487561  1293.487561 
  15.075000  1302.000000     0.000768  1293.972736  1293.972736 
  15.090000  1315.000000     0.000760  1294.467858  1294.467858 
  15.105000  1321.000000     0.000757  1294.972971  1294.972971 
  15.120000  1293.000000     0.000773  1295.488117  1295.488117 
  15.135000  1279.000000     0.000782  1296.013338  1296.013338 
  15.150000  1271.000000     0.000787  1296.548673  1296.548673 
  15.165000  1320.000000     0.000758  1297.094161  1297.094161 
  15.180000  1333.000000     0.000750  1297.649841  1297.649841 
  15.195000  1339.000000     0.000747  1298.215748  1298.215748 
  15.210000  1324.000000     0.000755  1298.791917  1298.791917 
  15.225000  1290.000000     0.000775  1299.378383  1299.378383 
  15.240000  1282.000000     0.000780  1299.975344  1299.975179 
  15.255000  1297.000000     0.000771  1300.585784  1300.582335 
  15.270000  1336.000000     0.000749  1301.211407  1301.199883 
  15.285000  1303.000000     0.000767  1301.853163  1301.827851 
  15.300000  1330.000000     0.000752  1302.512301  1302.466267 
  15.315000  1324.000000     0.000755  1303.190537  1303.115157 
  15.330000  1326.000000     0.000754  1303.890347  1303.774547 
  15.345000  1375.000000     0.000727  1304.615580  1304.444462 
  15.360000  1356.000000     0.000737  1305.372890  1305.124923 
  15.375000  1354.000000     0.000739  1306.176034  1305.815952 
  15.390000  1349.000000     0.000741  1307.066874  1306.517569 
  15.405000  1314.000000     0.000761  1308.202130  1307.229795 
  15.420000  1340.000000     0.000746  1308.940053  1307.952646 
  15.435000  1304.000000     0.000767  1309.688970  1308.686138 
  15.450000  1292.000000     0.000774  1310.448910  1309.430288 
  15.465000  1339.000000     0.000747  1311.219896  1310.185110 
  15.480000  1316.000000     0.000760  1312.001955  1310.950615 
  15.495000  1373.000000     0.000728  1312.795110  1311.726816 
  15.510000  1352.000000     0.000740  1313.599384  1312.513722 
  15.525000  1293.000000     0.000773  1314.414800  1313.311344 
  15.540000  1305.000000     0.000766  1315.241379  1314.119688 
  15.555000  1367.000000     0.000732  1316.079144  1314.938761 
  15.570000  1382.000000     0.000724  1316.928115  1315.768568 
  15.585000  1325.000000     0.000755  1317.788310  1316.609114 
  15.600000  1369.000000     0.000730  1318.659751  1317.460401 
  15.615000  1314.000000     0.000761  1319.542456  1318.322430 
  15.630000  1275.000000     0.000784  1320.436443  1319.195201 
  15.645000  1319.000000     0.000758  1321.341730  1320.078715 
  15.660000  1384.000000     0.000723  1322.258334  1320.972968 
  15.675000  1380.000000     0.000725  1323.186274  1321.877957 
  15.690000  1354.000000     0.000739  1324.125565  1322.793677 
  15.705000  1321.000000     0.000757  1325.076224  1323.720122 
  15.720000  1328.000000     0.000753  1326.038268  1324.657286 
  15.735000  1313.000000     0.000762  1327.011712  1325.605158 
  15.750000  1339.000000     0.000747  1327.996574  1326.563731 
  15.765000  1374.000000     0.000728  1328.992869  1327.532993 
  15.780000  1390.000000     0.000719  1330.000613  1328.512931 
  15.795000  1403.000000     0.000713  1331.019824  1329.503533 
  15.810000  1376.000000     0.000727  1332.050516  1330.504784 
  15.825000  1342.000000     0.000745  1333.092708  1331.516667 
  15.840000  1293.000000     0.000773  1334.146417  1332.539167 
  15.855000  1266.000000     0.000790  1335.211660  1333.572264 
  15.870000  1297.000000     0.000771  1336.288456  1334.615940 
  15.885000  1352.000000     0.000740  1337.376824  1335.670174 
  15.900000  1353.000000     0.000739  1338.476784  1336.734943 
  15.915000  1348.000000     0.000742  1339.588358  1337.810226 
  15.930000  1413.000000     0.000708  1340.711567  1338.895997 
  15.945000  1386.000000     0.000722  1341.846435  1339.992232 
  15.960000  1327.000000     0.000754  1342.992987  1341.098903 
  15.975000  1342.000000     0.000745  1344.151249  1342.215983 
  15.990000  1353.000000     0.000739  1345.321250  1343.343444 
  16.005000  1339.000000     0.000747  1346.503020  1344.481254 
  16.020000  1314.000000     0.000761  1347.696591  1345.629384 
  16.035000  1312.000000     0.000762  1348.902000  1346.787799 
  16.050000  1349.000000     0.000741  1350.119283  1347.956468 
  16.065000  1409.000000     0.000710  1351.348482  1349.135355 
  16.080000  1374.000000     0.000728  1352.589641  1350.324425 
  16.095000  1309.000000     0.000764  1353.842808  1351.523640 
  16.110000  1321.000000     0.000757  1355.108034  1352.732962 
  16.125000  1343.000000     0.000745  1356.385375  1353.952353 
  16.140000  1323.000000     0.000756  1357.674893  1355.181772 
  16.155000  1330.000000     0.000752  1358.976655  1356.421177 
  16.170000  1383.000000     0.000723  1360.290731  1357.670526 
  16.185000  1448.000000     0.000691  1361.617200  1358.929776 
  16.200000  1363.000000     0.000734  1362.956147  1360.198882 
  16.215000  1295.000000     0.000772  1364.307666  1361.477797 
  16.230000  1339.000000     0.000747  1365.671855  1362.766476 
  16.245000  1355.000000     0.000738  1367.048826  1364.064870 
  16.260000  1349.000000     0.000741  1368.438698  1365.372931 
  16.275000  1330.000000     0.000752  1369.841600  1366.690607 
  16.290000  1381.000000     0.000724  1371.257674  1368.017849 
  16.305000  1347.000000     0.000742  1372.687076  1369.354605 
  16.320000  1406.000000     0.000711  1374.129974  1370.700820 
  16.335000  1429.000000     0.000700  1375.586551  1372.056441 
  16.350000  1379.000000     0.000725  1377.057010  1373.421412 
  16.365000  1371.000000     0.000729  1378.541577  1374.795678 
  16.380000  1337.000000     0.000748  1380.040494  1376.179181 
  16.395000  1338.000000     0.000747  1381.554024  1377.571864 
  16.410000  1339.000000     0.000747  1383.082458  1378.973666 
  16.425000  1332.000000     0.000751  1384.626113  1380.384528 
  16.440000  1363.000000     0.000734  1386.185339  1381.804388 
  16.455000  1311.000000     0.000763  1387.760525  1383.233186 
  16.470000  1310.000000     0.000763  1389.352108  1384.670856 
  16.485000  1324.000000     0.000755  1390.960613  1386.117336 
  16.500000  1359.000000     0.000736  1392.586871  1387.572561 
  16.515000  1379.000000     0.000725  1394.230181  1389.036464 
  16.530000  1395.000000     0.000717  1395.891925  1390.508979 
  16.545000  1407.000000     0.000711  1397.572767  1391.990039 
  16.560000  1451.000000     0.000689  1399.273439  1393.479574 
  16.575000  1458.000000     0.000686  1400.994751  1394.977515 
  16.590000  1399.000000     0.000715  1402.737598  1396.483792 
  16.605000  1351.000000     0.000740  1404.502972  1397.998334 
  16.620000  1374.000000     0.000728  1406.291974  1399.521068 
  16.635000  1366.000000     0.000732  1408.105828  1401.051921 
  16.650000  1412.000000     0.000708  1409.945895  1402.590820 
  16.665000  1426.000000     0.000701  1411.813695  1404.137689 
  16.680000  1360.000000     0.000735  1413.710923  1405.692454 
  16.695000  1451.000000     0.000689  1415.639482  1407.255038 
  16.710000  1408.000000     0.000710  1417.601503  1408.825364 
  16.725000  1377.000000     0.000726  1419.599386  1410.403353 
  16.740000  1424.000000     0.000702  1421.635834  1411.988928 
  16.755000  1419.000000     0.000705  1423.713905  1413.582007 
  16.770000  1415.000000     0.000707  1425.837066  1415.182512 
  16.785000  1422.000000     0.000703  1428.009255  1416.790361 
  16.800000  1406.000000     0.000711  1430.234968  1418.405472 
  16.815000  1378.000000     0.000726  1432.519346  1420.027763 
  16.830000  1441.000000     0.000694  1434.868294  1421.657150 
  16.845000  1398.000000     0.000715  1437.288618  1423.293548 
  16.860000  1370.000000     0.000730  1439.788198  1424.936874 
  16.875000  1375.000000     0.000727  1442.376190  1426.587042 
  16.890000  1440.000000     0.000694  1445.063290  1428.243964 
  16.905000  1468.000000     0.000681  1447.862048  1429.907556 
  16.920000  1502.000000     0.000666  1450.787278  1431.577728 
  16.935000  1461.000000     0.000684  1453.856561  1433.254392 
  16.950000  1456.000000     0.000687  1457.090897  1434.937460 
  16.965000  1423.000000     0.000703  1460.515543  1436.626842 
  16.980000  1454.000000     0.000688  1464.161108  1438.322448 
  16.995000  1455.000000     0.000687  1468.064989  1440.024186 
  17.010000  1441.000000     0.000694  1472.273295  1441.731965 
  17.025000  1426.000000     0.000701  1476.843461  1443.445694 
  17.040000  1398.000000     0.000715  1481.847835  1445.165279 
  17.055000  1446.000000     0.000692  1487.378725  1446.890626 
  17.070000  1437.000000     0.000696  1493.555624  1448.621643 
  17.085000  1472.000000     0.000679  1500.535831  1450.358234 
  17.100000  1459.000000     0.000685  1508.530503  1452.100304 
  17.115000  1478.000000     0.000677  1517.829755  1453.847758 
  17.130000  1489.000000     0.000672  1528.843588  1455.600499 
  17.145000  1488.000000     0.000672  1542.172233  1457.358431 
  17.160000  1453.000000     0.000688  1558.739750  1459.121457 
  17.175000  1615.000000     0.000619  1580.141631  1460.889478 
  17.190000  1692.000000     0.000591  1610.043114  1462.662396 
  17.205000  1786.000000     0.000560  1659.110341  1464.440114 
  17.220000  1857.000000     0.000539  1753.239494  1466.222530 
  17.235000  1955.000000     0.000512  1928.676022  1468.009546 
  17.250000  2203.000000     0.000454  2199.831699  1469.801061 
  17.265000  2561.000000     0.000390  2557.833110  1471.596976 
  17.280000  2974.000000     0.000336  3003.124739  1473.397187 
  17.295000  3730.000000     0.000268  3556.924634  1475.201595 
  17.310000  4811.000000     0.000208  4264.663965  1477.010096 
  17.325000  5680.000000     0.000176  5216.740800  1478.822589 
  17.340000  6707.000000     0.000149  6613.352983  1480.638971 
  17.355000  8703.000000     0.000115  8787.019852  1482.459138 
  17.370000  11254.000000     0.000089  11555.440726  1484.282988 
  17.385000  12059.000000     0.000083  12684.000406  1486.110415 
  17.400000  9201.000000     0.000109  9453.152017  1487.941316 
  17.415000  5470.000000     0.000183  5216.107343  1489.775585 
  17.430000  3408.000000     0.000293  3004.033049  1491.613119 
  17.445000  2627.000000     0.000381  2242.424788  1493.453811 
  17.460000  2171.000000     0.000461  1975.974204  1495.297556 
  17.475000  1926.000000     0.000519  1843.239287  1497.144247 
  17.490000  1770.000000     0.000565  1761.252115  1498.993779 
  17.505000  1659.000000     0.000603  1706.566960  1500.846044 
  17.520000  1565.000000     0.000639  1668.458624  1502.700936 
  17.535000  1580.000000     0.000633  1641.018445  1504.558348 
  17.550000  1548.000000     0.000646  1620.754267  1506.418172 
  17.565000  1523.000000     0.000657  1605.495349  1508.280300 
  17.580000  1549.000000     0.000646  1593.834927  1510.144625 
  17.595000  1561.000000     0.000641  1584.828776  1512.011038 
  17.610000  1547.000000     0.000646  1577.823889  1513.879431 
  17.625000  1515.000000     0.000660  1572.358728  1515.749695 
  17.640000  1513.000000     0.000661  1568.099862  1517.621721 
  17.655000  1471.000000     0.000680  1564.799434  1519.495400 
  17.670000  1520.000000     0.000658  1562.271416  1521.370623 
  17.685000  1550.000000     0.000645  1560.374513  1523.247280 
  17.700000  1526.000000     0.000655  1559.000822  1525.125263 
  17.715000  1518.000000     0.000659  1558.068829  1527.004460 
  17.730000  1532.000000     0.000653  1557.521596  1528.884763 
  17.745000  1547.000000     0.000646  1557.344505  1530.766061 
  17.760000  1497.000000     0.000668  1557.579877  1532.648244 
  17.775000  1507.000000     0.000664  1557.719516  1534.531201 
  17.790000  1557.000000     0.000642  1558.044984  1536.414823 
  17.805000  1513.000000     0.000661  1558.531034  1538.298998 
  17.820000  1501.000000     0.000666  1559.156564  1540.183617 
  17.835000  1505.000000     0.000664  1559.903817  1542.068568 
  17.850000  1531.000000     0.000653  1560.757766  1543.953741 
  17.865000  1497.000000     0.000668  1561.705618  1545.839025 
  17.880000  1511.000000     0.000662  1562.736428  1547.724308 
  17.895000  1556.000000     0.000643  1563.840781  1549.609481 
  17.910000  1532.000000     0.000653  1565.010546  1551.494432 
  17.925000  1526.000000     0.000655  1566.238663  1553.379049 
  17.940000  1544.000000     0.000648  1567.518984  1555.263223 
  17.955000  1518.000000     0.000659  1568.846127  1557.146842 
  17.970000  1531.000000     0.000653  1570.215365  1559.029796 
  17.985000  1551.000000     0.000645  1571.622536  1560.911972 
  18.000000  1529.000000     0.000654  1573.063958  1562.793260 
  18.015000  1511.000000     0.000662  1574.536364  1564.673550 
  18.030000  1521.000000     0.000657  1576.036851  1566.552729 
  18.045000  1581.000000     0.000633  1577.562828  1568.430688 
  18.060000  1568.000000     0.000638  1579.111980  1570.307316 
  18.075000  1550.000000     0.000645  1580.682234  1572.182502 
  18.090000  1611.000000     0.000621  1582.271730  1574.056134 
  18.105000  1553.000000     0.000644  1583.878797  1575.928104 
  18.120000  1638.000000     0.000611  1585.501934  1577.798299 
  18.135000  1579.000000     0.000633  1587.139795  1579.666610 
  18.150000  1553.000000     0.000644  1588.791173  1581.532927 
  18.165000  1572.000000     0.000636  1590.454991  1583.397138 
  18.180000  1584.000000     0.000631  1592.130298  1585.259135 
  18.195000  1576.000000     0.000635  1593.816262  1587.118807 
  18.210000  1546.000000     0.000647  1595.512172  1588.976045 
  18.225000  1559.000000     0.000641  1597.217448  1590.830739 
  18.240000  1613.000000     0.000620  1598.931655  1592.682779 
  18.255000  1632.000000     0.000613  1600.654527  1594.532056 
  18.270000  1587.000000     0.000630  1602.386022  1596.378461 
  18.285000  1563.000000     0.000640  1604.126395  1598.221886 
  18.300000  1567.000000     0.000638  1605.876350  1600.062220 
  18.315000  1630.000000     0.000613  1607.637309  1601.899357 
  18.330000  1657.000000     0.000604  1609.412118  1603.733187 
  18.345000  1604.000000     0.000623  1611.207734  1605.563603 
  18.360000  1601.000000     0.000625  1613.044456  1607.390496 
  18.375000  1545.000000     0.000647  1614.971946  1609.213760 
  18.390000  1535.000000     0.000651  1617.067582  1611.033285 
  18.405000  1607.000000     0.000622  1619.372448  1612.848967 
  18.420000  1624.000000     0.000616  1621.878571  1614.660696 
  18.435000  1658.000000     0.000603  1624.596181  1616.468368 
  18.450000  1661.000000     0.000602  1627.585286  1618.271875 
  18.465000  1635.000000     0.000612  1630.978554  1620.071111 
  18.480000  1608.000000     0.000622  1635.064345  1621.865972 
  18.495000  1609.000000     0.000622  1640.408754  1623.656350 
  18.510000  1603.000000     0.000624  1647.472235  1625.442141 
  18.525000  1610.000000     0.000621  1653.106320  1627.223241 
  18.540000  1598.000000     0.000626  1651.925529  1628.999544 
  18.555000  1584.000000     0.000631  1645.826332  1630.770946 
  18.570000  1613.000000     0.000620  1642.257065  1632.537344 
  18.585000  1628.000000     0.000614  1641.888557  1634.298634 
  18.600000  1635.000000     0.000612  1642.926198  1636.054712 
  18.615000  1661.000000     0.000602  1644.369086  1637.805476 
  18.630000  1614.000000     0.000620  1645.943310  1639.550823 
  18.645000  1594.000000     0.000627  1647.580824  1641.290652 
  18.660000  1603.000000     0.000624  1649.255071  1643.024860 
  18.675000  1616.000000     0.000619  1650.952071  1644.753346 
  18.690000  1614.000000     0.000620  1652.663725  1646.476009 
  18.705000  1626.000000     0.000615  1654.385078  1648.192749 
  18.720000  1647.000000     0.000607  1656.112967  1649.903465 
  18.735000  1671.000000     0.000598  1657.845302  1651.608057 
  18.750000  1662.000000     0.000602  1659.580670  1653.306427 
  18.765000  1646.000000     0.000608  1661.318097  1654.998474 
  18.780000  1644.000000     0.000608  1663.056905  1656.684102 
  18.795000  1640.000000     0.000610  1664.796629  1658.363211 
  18.810000  1694.000000     0.000590  1666.536956  1660.035704 
  18.825000  1726.000000     0.000579  1668.277687  1661.701484 
  18.840000  1695.000000     0.000590  1670.018715  1663.360454 
  18.855000  1666.000000     0.000600  1671.760006  1665.012518 
  18.870000  1656.000000     0.000604  1673.501591  1666.657580 
  18.885000  1612.000000     0.000620  1675.243554  1668.295544 
  18.900000  1691.000000     0.000591  1676.986033  1669.926317 
  18.915000  1672.000000     0.000598  1678.729213  1671.549802 
  18.930000  1680.000000     0.000595  1680.473328  1673.165908 
  18.945000  1707.000000     0.000586  1682.218658  1674.774539 
  18.960000  1703.000000     0.000587  1683.965537  1676.375604 
  18.975000  1725.000000     0.000580  1685.714347  1677.969010 
  18.990000  1665.000000     0.000601  1687.465528  1679.554664 
  19.005000  1689.000000     0.000592  1689.219577  1681.132477 
  19.020000  1646.000000     0.000608  1690.977059  1682.702356 
  19.035000  1705.000000     0.000587  1692.739085  1684.264212 
  19.050000  1767.000000     0.000566  1694.511642  1685.817954 
  19.065000  1769.000000     0.000565  1696.298440  1687.363494 
  19.080000  1664.000000     0.000601  1698.102591  1688.900743 
  19.095000  1673.000000     0.000598  1699.928374  1690.429613 
  19.110000  1685.000000     0.000593  1701.782143  1691.950016 
  19.125000  1654.000000     0.000605  1703.674564  1693.461865 
  19.140000  1696.000000     0.000590  1705.627896  1694.965074 
  19.155000  1709.000000     0.000585  1707.722205  1696.459556 
  19.170000  1709.000000     0.000585  1709.986930  1697.945227 
  19.185000  1724.000000     0.000580  1711.880594  1699.422002 
  19.200000  1731.000000     0.000578  1713.810117  1700.889796 
  19.215000  1779.000000     0.000562  1715.782752  1702.348527 
  19.230000  1698.000000     0.000589  1717.807698  1703.798110 
  19.245000  1714.000000     0.000583  1719.897495  1705.238465 
  19.260000  1752.000000     0.000571  1722.079893  1706.669508 
  19.275000  1754.000000     0.000570  1724.428213  1708.091159 
  19.290000  1763.000000     0.000567  1727.397050  1709.503337 
  19.305000  1712.000000     0.000584  1729.512716  1710.905963 
  19.320000  1767.000000     0.000566  1731.670391  1712.298957 
  19.335000  1780.000000     0.000562  1733.873292  1713.682240 
  19.350000  1750.000000     0.000571  1736.122107  1715.055734 
  19.365000  1750.000000     0.000571  1738.408023  1716.419362 
  19.380000  1792.000000     0.000558  1740.654737  1717.773047 
  19.395000  1755.000000     0.000570  1743.002857  1719.116713 
  19.410000  1741.000000     0.000574  1745.745670  1720.450284 
  19.425000  1769.000000     0.000565  1748.630672  1721.773685 
  19.440000  1811.000000     0.000552  1751.682004  1723.086843 
  19.455000  1796.000000     0.000557  1754.928947  1724.389684 
  19.470000  1793.000000     0.000558  1758.407311  1725.682134 
  19.485000  1735.000000     0.000576  1762.161299  1726.964122 
  19.500000  1740.000000     0.000575  1766.246014  1728.235575 
  19.515000  1773.000000     0.000564  1770.730928  1729.496424 
  19.530000  1841.000000     0.000543  1775.704724  1730.746597 
  19.545000  1847.000000     0.000541  1781.282211  1731.986025 
  19.560000  1849.000000     0.000541  1787.614436  1733.214640 
  19.575000  1857.000000     0.000539  1794.903823  1734.432373 
  19.590000  1846.000000     0.000542  1803.427589  1735.639156 
  19.605000  1874.000000     0.000534  1813.575283  1736.834922 
  19.620000  1825.000000     0.000548  1825.911752  1738.019607 
  19.635000  1829.000000     0.000547  1841.290479  1739.193143 
  19.650000  1945.000000     0.000514  1861.102056  1740.355466 
  19.665000  1971.000000     0.000507  1888.087502  1741.506513 
  19.680000  2036.000000     0.000491  1929.289409  1742.646219 
  19.695000  2089.000000     0.000479  2002.828413  1743.774522 
  19.710000  2257.000000     0.000443  2141.918087  1744.891361 
  19.725000  2429.000000     0.000412  2376.608214  1745.996673 
  19.740000  2697.000000     0.000371  2711.794941  1747.090398 
  19.755000  3009.000000     0.000332  3150.314326  1748.172477 
  19.770000  3541.000000     0.000282  3718.667270  1749.242850 
  19.785000  4297.000000     0.000233  4485.295308  1750.301459 
  19.800000  5696.000000     0.000176  5601.744232  1751.348246 
  19.815000  7778.000000     0.000129  7291.868333  1752.383155 
  19.830000  9784.000000     0.000102  9380.513268  1753.406128 
  19.845000  10243.000000     0.000098  10292.521870  1754.417110 
  19.860000  7726.000000     0.000129  8062.474249  1755.416047 
  19.875000  4785.000000     0.000209  4912.921370  1756.402885 
  19.890000  3202.000000     0.000312  3131.371917  1757.377570 
  19.905000  2510.000000     0.000398  2454.434250  1758.340049 
  19.920000  2200.000000     0.000455  2206.748397  1759.290271 
  19.935000  2063.000000     0.000485  2085.804759  1760.228184 
  19.950000  1998.000000     0.000501  2011.986082  1761.153739 
  19.965000  1922.000000     0.000520  1962.918710  1762.066884 
  19.980000  1969.000000     0.000508  1928.844956  1762.967573 
  19.995000  1867.000000     0.000536  1904.444983  1763.855755 
  20.010000  1859.000000     0.000538  1886.590926  1764.731384 
  20.025000  1889.000000     0.000529  1873.360034  1765.594414 
  20.040000  1851.000000     0.000540  1863.545139  1766.444797 
  20.055000  1887.000000     0.000530  1856.436642  1767.282489 
  20.070000  1883.000000     0.000531  1852.333080  1768.107446 
  20.085000  1912.000000     0.000523  1848.584494  1768.919623 
  20.100000  1939.000000     0.000516  1845.254763  1769.718978 
  20.115000  1863.000000     0.000537  1842.861697  1770.505469 
  20.130000  1843.000000     0.000543  1841.250424  1771.279053 
  20.145000  1933.000000     0.000517  1840.307588  1772.039691 
  20.160000  1961.000000     0.000510  1839.951057  1772.787342 
  20.175000  1885.000000     0.000531  1840.122977  1773.521967 
  20.190000  1854.000000     0.000539  1840.785116  1774.243527 
  20.205000  1886.000000     0.000530  1841.915847  1774.951985 
  20.220000  1898.000000     0.000527  1843.508392  1775.647304 
  20.235000  1905.000000     0.000525  1845.570085  1776.329448 
  20.250000  1872.000000     0.000534  1848.122555  1776.998380 
  20.265000  1868.000000     0.000535  1851.202862  1777.654067 
  20.280000  1865.000000     0.000536  1854.865669  1778.296475 
  20.295000  1869.000000     0.000535  1859.186733  1778.925570 
  20.310000  1903.000000     0.000525  1864.268123  1779.541319 
  20.325000  1910.000000     0.000524  1870.245875  1780.143692 
  20.340000  1904.000000     0.000525  1877.301198  1780.732657 
  20.355000  1892.000000     0.000529  1885.677084  1781.308183 
  20.370000  1892.000000     0.000529  1895.703387  1781.870242 
  20.385000  1886.000000     0.000530  1907.835750  1782.418805 
  20.400000  1918.000000     0.000521  1922.718072  1782.953844 
  20.415000  1914.000000     0.000522  1941.287172  1783.475332 
  20.430000  1961.000000     0.000510  1964.960476  1783.983242 
  20.445000  2034.000000     0.000492  1996.041528  1784.477549 
  20.460000  2144.000000     0.000466  2039.001444  1784.958227 
  20.475000  2235.000000     0.000447  2105.019534  1785.425254 
  20.490000  2355.000000     0.000425  2222.549699  1785.878604 
  20.505000  2576.000000     0.000388  2444.888561  1786.318256 
  20.520000  2813.000000     0.000355  2824.548122  1786.744187 
  20.535000  3225.000000     0.000310  3375.575666  1787.156377 
  20.550000  3862.000000     0.000259  4107.177773  1787.554805 
  20.565000  4757.000000     0.000210  5071.084349  1787.939452 
  20.580000  6151.000000     0.000163  6402.871916  1788.310298 
  20.595000  8454.000000     0.000118  8383.932019  1788.667325 
  20.610000  11846.000000     0.000084  11271.237268  1789.010516 
  20.625000  14804.000000     0.000068  14250.900779  1789.339855 
  20.640000  14206.000000     0.000070  14238.296244  1789.655325 
  20.655000  9555.000000     0.000105  9821.246091  1789.956911 
  20.670000  5405.000000     0.000185  5592.285702  1790.244599 
  20.685000  3576.000000     0.000280  3514.861379  1790.518375 
  20.700000  2806.000000     0.000356  2750.147784  1790.778225 
  20.715000  2464.000000     0.000406  2445.327358  1791.024139 
  20.730000  2237.000000     0.000447  2282.363326  1791.256104 
  20.745000  2107.000000     0.000475  2179.135716  1791.474110 
  20.760000  2083.000000     0.000480  2109.207177  1791.678147 
  20.775000  2024.000000     0.000494  2059.923961  1791.868204 
  20.790000  2036.000000     0.000491  2024.170747  1792.044275 
  20.805000  1999.000000     0.000500  1997.678923  1792.206350 
  20.820000  1984.000000     0.000504  1977.767861  1792.354423 
  20.835000  1953.000000     0.000512  1962.690847  1792.488488 
  20.850000  1995.000000     0.000501  1951.275468  1792.608539 
  20.865000  1951.000000     0.000513  1942.716624  1792.714570 
  20.880000  1948.000000     0.000513  1936.452728  1792.806579 
  20.895000  1895.000000     0.000528  1932.089302  1792.884560 
  20.910000  1918.000000     0.000521  1929.350690  1792.948512 
  20.925000  1975.000000     0.000506  1928.049105  1792.998433 
  20.940000  1933.000000     0.000517  1928.064840  1793.034320 
  20.955000  1942.000000     0.000515  1929.334006  1793.056175 
  20.970000  1969.000000     0.000508  1931.841737  1793.063995 
  20.985000  1956.000000     0.000511  1935.619756  1793.057783 
  21.000000  1945.000000     0.000514  1940.747896  1793.037541 
  21.015000  1978.000000     0.000506  1947.359810  1793.003269 
  21.030000  1999.000000     0.000500  1955.653759  1792.954971 
  21.045000  1995.000000     0.000501  1965.910340  1792.892651 
  21.060000  1982.000000     0.000505  1978.520484  1792.816313 
  21.075000  2014.000000     0.000497  1994.029711  1792.725962 
  21.090000  2078.000000     0.000481  2013.209634  1792.621603 
  21.105000  2123.000000     0.000471  2037.177986  1792.503244 
  21.120000  2056.000000     0.000486  2067.615549  1792.370891 
  21.135000  2111.000000     0.000474  2107.251481  1792.224552 
  21.150000  2203.000000     0.000454  2161.425138  1792.064235 
  21.165000  2378.000000     0.000421  2243.265272  1791.889949 
  21.180000  2503.000000     0.000400  2384.402929  1791.701705 
  21.195000  2792.000000     0.000358  2640.028849  1791.499513 
  21.210000  3193.000000     0.000313  3059.978922  1791.283383 
  21.225000  3803.000000     0.000263  3659.418343  1791.053328 
  21.240000  4610.000000     0.000217  4458.745443  1790.809361 
  21.255000  5709.000000     0.000175  5532.832685  1790.551494 
  21.270000  7383.000000     0.000135  7064.350359  1790.279741 
  21.285000  9665.000000     0.000103  9359.646237  1789.994117 
  21.300000  12565.000000     0.000080  12404.505766  1789.694636 
  21.315000  14340.000000     0.000070  14636.858444  1789.381316 
  21.330000  12799.000000     0.000078  13093.660484  1789.054171 
  21.345000  9737.000000     0.000103  9380.390312  1788.713219 
  21.360000  8153.000000     0.000123  7424.200685  1788.358479 
  21.375000  8296.000000     0.000121  7547.186001  1787.989967 
  21.390000  9593.000000     0.000104  8988.630647  1787.607704 
  21.405000  11965.000000     0.000084  11568.249225  1787.211709 
  21.420000  15591.000000     0.000064  15589.895556  1786.802002 
  21.435000  19564.000000     0.000051  20397.731239  1786.378604 
  21.450000  20675.000000     0.000048  22148.758631  1785.941537 
  21.465000  15970.000000     0.000063  16674.759930  1785.490822 
  21.480000  10083.000000     0.000099  9429.903330  1785.026483 
  21.495000  6404.000000     0.000156  5300.479168  1784.548543 
  21.510000  4692.000000     0.000213  3658.169876  1784.057026 
  21.525000  3760.000000     0.000266  3022.838604  1783.551957 
  21.540000  3180.000000     0.000314  2702.582248  1783.033361 
  21.555000  2832.000000     0.000353  2502.976368  1782.501263 
  21.570000  2632.000000     0.000380  2367.271122  1781.955690 
  21.585000  2468.000000     0.000405  2270.644377  1781.396670 
  21.600000  2336.000000     0.000428  2199.468498  1780.824229 
  21.615000  2243.000000     0.000446  2145.630589  1780.238397 
  21.630000  2149.000000     0.000465  2104.053287  1779.639201 
  21.645000  2075.000000     0.000482  2071.428310  1779.026671 
  21.660000  2023.000000     0.000494  2045.526781  1778.400838 
  21.675000  2013.000000     0.000497  2024.804891  1777.761731 
  21.690000  2031.000000     0.000492  2008.168879  1777.109383 
  21.705000  2043.000000     0.000489  1994.829900  1776.443823 
  21.720000  2043.000000     0.000489  1984.211639  1775.765086 
  21.735000  2028.000000     0.000493  1975.889990  1775.073203 
  21.750000  1962.000000     0.000510  1969.552852  1774.368208 
  21.765000  1955.000000     0.000512  1964.972987  1773.650135 
  21.780000  2009.000000     0.000498  1961.992348  1772.919019 
  21.795000  1969.000000     0.000508  1960.506670  1772.174894 
  21.810000  1926.000000     0.000519  1960.456060  1771.417795 
  21.825000  1900.000000     0.000526  1961.819668  1770.647760 
  21.840000  1915.000000     0.000522  1964.617371  1769.864825 
  21.855000  1971.000000     0.000507  1968.913874  1769.069027 
  21.870000  1953.000000     0.000512  1974.838330  1768.260403 
  21.885000  1917.000000     0.000522  1982.591458  1767.438992 
  21.900000  1960.000000     0.000510  1991.993635  1766.604833 
  21.915000  2017.000000     0.000496  2003.537227  1765.757965 
  21.930000  1974.000000     0.000507  2017.539532  1764.898427 
  21.945000  1929.000000     0.000518  2034.372500  1764.026261 
  21.960000  1963.000000     0.000509  2054.624187  1763.141506 
  21.975000  1995.000000     0.000501  2079.350173  1762.244205 
  21.990000  2032.000000     0.000492  2109.260346  1761.334398 
  22.005000  2028.000000     0.000493  2145.653768  1760.412128 
  22.020000  2018.000000     0.000496  2190.302328  1759.477439 
  22.035000  2061.000000     0.000485  2245.674869  1758.530372 
  22.050000  2173.000000     0.000460  2315.302104  1757.570973 
  22.065000  2229.000000     0.000449  2404.400103  1756.599285 
  22.080000  2375.000000     0.000421  2521.042038  1755.615353 
  22.095000  2588.000000     0.000386  2679.009506  1754.619222 
  22.110000  2940.000000     0.000340  2907.292241  1753.610938 
  22.125000  3407.000000     0.000294  3278.900279  1752.590546 
  22.140000  4109.000000     0.000243  3961.094537  1751.558094 
  22.155000  5237.000000     0.000191  5219.499408  1750.513629 
  22.170000  7092.000000     0.000141  7261.920314  1749.457197 
  22.185000  9571.000000     0.000104  10162.700650  1748.388847 
  22.200000  13004.000000     0.000077  14092.459737  1747.308627 
  22.215000  18060.000000     0.000055  19576.835873  1746.216586 
  22.230000  26383.000000     0.000038  27698.099087  1745.112773 
  22.245000  39468.000000     0.000025  39220.692756  1743.997238 
  22.260000  53039.000000     0.000019  50579.071734  1742.870031 
  22.275000  53201.000000     0.000019  49906.945834  1741.731202 
  22.290000  33101.000000     0.000030  32824.803319  1740.580802 
  22.305000  15747.000000     0.000064  16785.362409  1739.418882 
  22.320000  8243.000000     0.000121  8720.203813  1738.245495 
  22.335000  5288.000000     0.000189  5610.804172  1737.060692 
  22.350000  3767.000000     0.000265  4328.218249  1735.864527 
  22.365000  3037.000000     0.000329  3635.346456  1734.657050 
  22.380000  2608.000000     0.000383  3192.398594  1733.438317 
  22.395000  2311.000000     0.000433  2888.361660  1732.208381 
  22.410000  2128.000000     0.000470  2670.396510  1730.967296 
  22.425000  2051.000000     0.000488  2508.720907  1729.715115 
  22.440000  2076.000000     0.000482  2385.383890  1728.451895 
  22.455000  1980.000000     0.000505  2289.051058  1727.177691 
  22.470000  1958.000000     0.000511  2212.284649  1725.892557 
  22.485000  1980.000000     0.000505  2150.041554  1724.596550 
  22.500000  1939.000000     0.000516  2098.804891  1723.289726 
  22.515000  1900.000000     0.000526  2056.061626  1721.972141 
  22.530000  1941.000000     0.000515  2019.977363  1720.643854 
  22.545000  1965.000000     0.000509  1989.187683  1719.304920 
  22.560000  1878.000000     0.000532  1962.660670  1717.955398 
  22.575000  1851.000000     0.000540  1939.604155  1716.595345 
  22.590000  1815.000000     0.000551  1919.401818  1715.224821 
  22.605000  1879.000000     0.000532  1901.568303  1713.843882 
  22.620000  1919.000000     0.000521  1885.717171  1712.452590 
  22.635000  1846.000000     0.000542  1871.537638  1711.051002 
  22.650000  1800.000000     0.000556  1858.774555  1709.639179 
  22.665000  1777.000000     0.000563  1847.216658  1708.217179 
  22.680000  1769.000000     0.000565  1836.692006  1706.785065 
  22.695000  1776.000000     0.000563  1827.056812  1705.342895 
  22.710000  1810.000000     0.000552  1818.189234  1703.890731 
  22.725000  1817.000000     0.000550  1809.983866  1702.428634 
  22.740000  1857.000000     0.000539  1802.345376  1700.956665 
  22.755000  1826.000000     0.000548  1795.175236  1699.474886 
  22.770000  1759.000000     0.000569  1788.266070  1697.983359 
  22.785000  1792.000000     0.000558  1781.852909  1696.482146 
  22.800000  1786.000000     0.000560  1776.101137  1694.971309 
  22.815000  1813.000000     0.000552  1770.676856  1693.450912 
  22.830000  1814.000000     0.000551  1765.545711  1691.921017 
  22.845000  1813.000000     0.000552  1760.677694  1690.381687 
  22.860000  1801.000000     0.000555  1756.046504  1688.832987 
  22.875000  1805.000000     0.000554  1751.629009  1687.274979 
  22.890000  1799.000000     0.000556  1747.404805  1685.707728 
  22.905000  1791.000000     0.000558  1743.355841  1684.131298 
  22.920000  1779.000000     0.000562  1739.466101  1682.545753 
  22.935000  1772.000000     0.000564  1735.721340  1680.951158 
  22.950000  1761.000000     0.000568  1732.108860  1679.347579 
  22.965000  1824.000000     0.000548  1728.617311  1677.735080 
  22.980000  1829.000000     0.000547  1725.236531  1676.113726 
  22.995000  1796.000000     0.000557  1721.957400  1674.483583 
  23.010000  1783.000000     0.000561  1718.771721  1672.844718 
  23.025000  1745.000000     0.000573  1715.672115  1671.197195 
  23.040000  1774.000000     0.000564  1712.651925  1669.541081 
  23.055000  1723.000000     0.000580  1709.705144  1667.876443 
  23.070000  1808.000000     0.000553  1706.826340  1666.203347 
  23.085000  1829.000000     0.000547  1704.010597  1664.521860 
  23.100000  1740.000000     0.000575  1701.253467  1662.832048 
  23.115000  1736.000000     0.000576  1698.550919  1661.133979 
  23.130000  1747.000000     0.000572  1695.899300  1659.427721 
  23.145000  1784.000000     0.000561  1693.295301  1657.713340 
  23.160000  1773.000000     0.000564  1690.735926  1655.990904 
  23.175000  1779.000000     0.000562  1688.218463  1654.260481 
  23.190000  1743.000000     0.000574  1685.740464  1652.522139 
  23.205000  1743.000000     0.000574  1683.299719  1650.775946 
  23.220000  1741.000000     0.000574  1680.894243  1649.021971 
  23.235000  1782.000000     0.000561  1678.522257  1647.260281 
  23.250000  1738.000000     0.000575  1676.182175  1645.490945 
  23.265000  1743.000000     0.000574  1673.872595  1643.714032 
  23.280000  1720.000000     0.000581  1671.592285  1641.929611 
  23.295000  1702.000000     0.000588  1669.340176  1640.137750 
  23.310000  1722.000000     0.000581  1667.115360  1638.338519 
  23.325000  1718.000000     0.000582  1664.917079  1636.531986 
  23.340000  1738.000000     0.000575  1662.744723  1634.718222 
  23.355000  1690.000000     0.000592  1660.597819  1632.897295 
  23.370000  1707.000000     0.000586  1658.472833  1631.069274 
  23.385000  1690.000000     0.000592  1656.365065  1629.234231 
  23.400000  1681.000000     0.000595  1654.272777  1627.392233 
  23.415000  1687.000000     0.000593  1652.193620  1625.543351 
  23.430000  1670.000000     0.000599  1650.123986  1623.687656 
  23.445000  1724.000000     0.000580  1648.057563  1621.825216 
  23.460000  1716.000000     0.000583  1645.981144  1619.956101 
  23.475000  1694.000000     0.000590  1643.855991  1618.080383 
  23.490000  1701.000000     0.000588  1641.415822  1616.198131 
  23.505000  1660.000000     0.000602  1639.540672  1614.309415 
  23.520000  1641.000000     0.000609  1637.683459  1612.414306 
  23.535000  1698.000000     0.000589  1635.843132  1610.512874 
  23.550000  1738.000000     0.000575  1634.017689  1608.605190 
  23.565000  1681.000000     0.000595  1632.203132  1606.691323 
  23.580000  1646.000000     0.000608  1630.391131  1604.771345 
  23.595000  1672.000000     0.000598  1628.562246  1602.845327 
  23.610000  1706.000000     0.000586  1626.656229  1600.913338 
  23.625000  1632.000000     0.000613  1624.205637  1598.975449 
  23.640000  1648.000000     0.000607  1622.736107  1597.031732 
  23.655000  1630.000000     0.000613  1621.329658  1595.082257 
  23.670000  1692.000000     0.000591  1619.993447  1593.127094 
  23.685000  1650.000000     0.000606  1618.735841  1591.166315 
  23.700000  1699.000000     0.000589  1617.566659  1589.199990 
  23.715000  1694.000000     0.000590  1616.497469  1587.228190 
  23.730000  1711.000000     0.000584  1615.541971  1585.250986 
  23.745000  1655.000000     0.000604  1614.716471  1583.268448 
  23.760000  1658.000000     0.000603  1614.040496  1581.280649 
  23.775000  1610.000000     0.000621  1613.537585  1579.287657 
  23.790000  1665.000000     0.000601  1613.236319  1577.289545 
  23.805000  1671.000000     0.000598  1613.171681  1575.286383 
  23.820000  1651.000000     0.000606  1613.386863  1573.278241 
  23.835000  1660.000000     0.000602  1613.935725  1571.265191 
  23.850000  1607.000000     0.000622  1614.886148  1569.247304 
  23.865000  1641.000000     0.000609  1616.324726  1567.224650 
  23.880000  1629.000000     0.000614  1618.363411  1565.197299 
  23.895000  1654.000000     0.000605  1621.149156  1563.165323 
  23.910000  1629.000000     0.000614  1624.878197  1561.128792 
  23.925000  1662.000000     0.000602  1629.817811  1559.087777 
  23.940000  1643.000000     0.000609  1636.340472  1557.042349 
  23.955000  1671.000000     0.000598  1644.979490  1554.992577 
  23.970000  1723.000000     0.000580  1656.524091  1552.938533 
  23.985000  1671.000000     0.000598  1672.204023  1550.880286 
  24.000000  1642.000000     0.000609  1694.130238  1548.817908 
  24.015000  1738.000000     0.000575  1726.626218  1546.751468 
  24.030000  1764.000000     0.000567  1780.139904  1544.681036 
  24.045000  1886.000000     0.000530  1878.027586  1542.606684 
  24.060000  2036.000000     0.000491  2058.384027  1540.528481 
  24.075000  2389.000000     0.000419  2355.886437  1538.446496 
  24.090000  2772.000000     0.000361  2790.087142  1536.360801 
  24.105000  3359.000000     0.000298  3401.656131  1534.271465 
  24.120000  4166.000000     0.000240  4293.076735  1532.178557 
  24.135000  5461.000000     0.000183  5581.665360  1530.082147 
  24.150000  7091.000000     0.000141  7068.360112  1527.982306 
  24.165000  8032.000000     0.000125  7680.855162  1525.879102 
  24.180000  6706.000000     0.000149  6196.424889  1523.772605 
  24.195000  4116.000000     0.000243  4054.261314  1521.662885 
  24.210000  2679.000000     0.000373  2739.427999  1519.550009 
  24.225000  2146.000000     0.000466  2170.240119  1517.434049 
  24.240000  1933.000000     0.000517  1941.074878  1515.315072 
  24.255000  1748.000000     0.000572  1828.593389  1513.193148 
  24.270000  1643.000000     0.000609  1760.555377  1511.068344 
  24.285000  1641.000000     0.000609  1715.346817  1508.940731 
  24.300000  1686.000000     0.000593  1684.058109  1506.810376 
  24.315000  1596.000000     0.000627  1661.958948  1504.677349 
  24.330000  1566.000000     0.000639  1646.311502  1502.541716 
  24.345000  1599.000000     0.000625  1635.484774  1500.403546 
  24.360000  1561.000000     0.000641  1628.514473  1498.262908 
  24.375000  1607.000000     0.000622  1624.862623  1496.119869 
  24.390000  1618.000000     0.000618  1624.317645  1493.974497 
  24.405000  1586.000000     0.000631  1626.839386  1491.826859 
  24.420000  1622.000000     0.000617  1632.857897  1489.677024 
  24.435000  1622.000000     0.000617  1643.086044  1487.525057 
  24.450000  1667.000000     0.000600  1658.752543  1485.371027 
  24.465000  1741.000000     0.000574  1681.946544  1483.215000 
  24.480000  1777.000000     0.000563  1716.249679  1481.057043 
  24.495000  1809.000000     0.000553  1773.720899  1478.897223 
  24.510000  1931.000000     0.000518  1878.306816  1476.735607 
  24.525000  2146.000000     0.000466  2074.790674  1474.572259 
  24.540000  2497.000000     0.000400  2418.032603  1472.407248 
  24.555000  3073.000000     0.000325  2943.532835  1470.240638 
  24.570000  3923.000000     0.000255  3694.298520  1468.072496 
  24.585000  5151.000000     0.000194  4781.640387  1465.902887 
  24.600000  6764.000000     0.000148  6371.887841  1463.731876 
  24.615000  8543.000000     0.000117  8361.781121  1461.559530 
  24.630000  9561.000000     0.000105  9660.357407  1459.385912 
  24.645000  8378.000000     0.000119  8367.844850  1457.211088 
  24.660000  5354.000000     0.000187  5467.289943  1455.035122 
  24.675000  3428.000000     0.000292  3404.417092  1452.858079 
  24.690000  2510.000000     0.000398  2441.049696  1450.680024 
  24.705000  2104.000000     0.000475  2051.662533  1448.501020 
  24.720000  1966.000000     0.000509  1870.203078  1446.321131 
  24.735000  1735.000000     0.000576  1763.593847  1444.140421 
  24.750000  1662.000000     0.000602  1692.609566  1441.958953 
  24.765000  1581.000000     0.000633  1642.208597  1439.776791 
  24.780000  1545.000000     0.000647  1604.981140  1437.593997 
  24.795000  1531.000000     0.000653  1576.531783  1435.410635 
  24.810000  1475.000000     0.000678  1554.154265  1433.226767 
  24.825000  1485.000000     0.000673  1536.109899  1431.042456 
  24.840000  1489.000000     0.000672  1521.241038  1428.857763 
  24.855000  1492.000000     0.000670  1508.753009  1426.672751 
  24.870000  1510.000000     0.000662  1498.085726  1424.487482 
  24.885000  1471.000000     0.000680  1488.835262  1422.302016 
  24.900000  1466.000000     0.000682  1480.704370  1420.116415 
  24.915000  1461.000000     0.000684  1473.470365  1417.930741 
  24.930000  1474.000000     0.000678  1466.963749  1415.745053 
  24.945000  1430.000000     0.000699  1461.053654  1413.559413 
  24.960000  1409.000000     0.000710  1455.637736  1411.373881 
  24.975000  1457.000000     0.000686  1450.635023  1409.188516 
  24.990000  1478.000000     0.000677  1445.980781  1407.003379 
  25.005000  1472.000000     0.000679  1441.622754  1404.818530 
  25.020000  1462.000000     0.000684  1437.518391  1402.634027 
  25.035000  1421.000000     0.000704  1433.632767  1400.449929 
  25.050000  1453.000000     0.000688  1429.937007  1398.266296 
  25.065000  1445.000000     0.000692  1426.407075  1396.083186 
  25.080000  1450.000000     0.000690  1423.022843  1393.900658 
  25.095000  1454.000000     0.000688  1419.767361  1391.718769 
  25.110000  1429.000000     0.000700  1416.626281  1389.537576 
  25.125000  1408.000000     0.000710  1413.587404  1387.357139 
  25.140000  1421.000000     0.000704  1410.640314  1385.177514 
  25.155000  1374.000000     0.000728  1407.776084  1382.998757 
  25.170000  1360.000000     0.000735  1404.987095  1380.820926 
  25.185000  1396.000000     0.000716  1402.267169  1378.644077 
  25.200000  1383.000000     0.000723  1399.610843  1376.468267 
  25.215000  1390.000000     0.000719  1397.013478  1374.293550 
  25.230000  1427.000000     0.000701  1394.471371  1372.119984 
  25.245000  1445.000000     0.000692  1391.982260  1369.947622 
  25.260000  1424.000000     0.000702  1389.552469  1367.776521 
  25.275000  1362.000000     0.000734  1387.155684  1365.606735 
  25.290000  1354.000000     0.000739  1384.792313  1363.438318 
  25.305000  1383.000000     0.000723  1382.468451  1361.271325 
  25.320000  1382.000000     0.000724  1380.182350  1359.105810 
  25.335000  1343.000000     0.000745  1377.932530  1356.941825 
  25.350000  1386.000000     0.000722  1375.717760  1354.779426 
  25.365000  1380.000000     0.000725  1373.537028  1352.618664 
  25.380000  1380.000000     0.000725  1371.389531  1350.459592 
  25.395000  1354.000000     0.000739  1369.274656  1348.302264 
  25.410000  1348.000000     0.000742  1367.191968  1346.146730 
  25.425000  1359.000000     0.000736  1365.141201  1343.993044 
  25.440000  1389.000000     0.000720  1363.122251  1341.841256 
  25.455000  1389.000000     0.000720  1361.135171  1339.691418 
  25.470000  1373.000000     0.000728  1359.180164  1337.543581 
  25.485000  1377.000000     0.000726  1357.257587  1335.397795 
  25.500000  1371.000000     0.000729  1355.367947  1333.254111 
  25.515000  1344.000000     0.000744  1353.511904  1331.112579 
  25.530000  1320.000000     0.000758  1351.690274  1328.973248 
  25.545000  1269.000000     0.000788  1349.904034  1326.836169 
  25.560000  1289.000000     0.000776  1348.154329  1324.701390 
  25.575000  1345.000000     0.000743  1346.442479  1322.568960 
  25.590000  1377.000000     0.000726  1344.769994  1320.438928 
  25.605000  1362.000000     0.000734  1343.138581  1318.311341 
  25.620000  1324.000000     0.000755  1341.550161  1316.186248 
  25.635000  1327.000000     0.000754  1340.006889  1314.063697 
  25.650000  1355.000000     0.000738  1338.511172  1311.943734 
  25.665000  1341.000000     0.000746  1337.065691  1309.826406 
  25.680000  1289.000000     0.000776  1335.673434  1307.711761 
  25.695000  1361.000000     0.000735  1334.337720  1305.599844 
  25.710000  1390.000000     0.000719  1333.062242  1303.490701 
  25.725000  1367.000000     0.000732  1331.851105  1301.384378 
  25.740000  1329.000000     0.000752  1330.708877  1299.280921 
  25.755000  1323.000000     0.000756  1329.640642  1297.180373 
  25.770000  1280.000000     0.000781  1328.652067  1295.082781 
  25.785000  1323.000000     0.000756  1327.749477  1292.988189 
  25.800000  1295.000000     0.000772  1326.939943  1290.896639 
  25.815000  1352.000000     0.000740  1326.231380  1288.808177 
  25.830000  1337.000000     0.000748  1325.632674  1286.722846 
  25.845000  1288.000000     0.000776  1325.153813  1284.640687 
  25.860000  1325.000000     0.000755  1324.806061  1282.561746 
  25.875000  1343.000000     0.000745  1324.602144  1280.486062 
  25.890000  1276.000000     0.000784  1324.556488  1278.413680 
  25.905000  1311.000000     0.000763  1324.685490  1276.344640 
  25.920000  1301.000000     0.000769  1325.007852  1274.278983 
  25.935000  1293.000000     0.000773  1325.544972  1272.216752 
  25.950000  1293.000000     0.000773  1326.321426  1270.157986 
  25.965000  1312.000000     0.000762  1327.365550  1268.102726 
  25.980000  1303.000000     0.000767  1328.710150  1266.051012 
  25.995000  1283.000000     0.000779  1330.393373  1264.002883 
  26.010000  1260.000000     0.000794  1332.459790  1261.958380 
  26.025000  1285.000000     0.000778  1334.961741  1259.917541 
  26.040000  1315.000000     0.000760  1337.961048  1257.880405 
  26.055000  1294.000000     0.000773  1341.532684  1255.847010 
  26.070000  1290.000000     0.000775  1345.765773  1253.817394 
  26.085000  1303.000000     0.000767  1350.767037  1251.791594 
  26.100000  1267.000000     0.000789  1356.666655  1249.769650 
  26.115000  1281.000000     0.000781  1363.626557  1247.751596 
  26.130000  1297.000000     0.000771  1371.875447  1245.737470 
  26.145000  1293.000000     0.000773  1381.568547  1243.727308 
  26.160000  1311.000000     0.000763  1393.001389  1241.721147 
  26.175000  1320.000000     0.000758  1406.595632  1239.719021 
  26.190000  1373.000000     0.000728  1422.842467  1237.720966 
  26.205000  1340.000000     0.000746  1442.382893  1235.727017 
  26.220000  1380.000000     0.000725  1466.066739  1233.737209 
  26.235000  1404.000000     0.000712  1495.041107  1231.751576 
  26.250000  1380.000000     0.000725  1530.886550  1229.770152 
  26.265000  1428.000000     0.000700  1575.833458  1227.792970 
  26.280000  1490.000000     0.000671  1633.119187  1225.820063 
  26.295000  1573.000000     0.000636  1707.611328  1223.851465 
  26.310000  1647.000000     0.000607  1807.044814  1221.887208 
  26.325000  1839.000000     0.000544  1945.203187  1219.927324 
  26.340000  2156.000000     0.000464  2151.499321  1217.971845 
  26.355000  2672.000000     0.000374  2494.591363  1216.020803 
  26.370000  3385.000000     0.000295  3116.367902  1214.074229 
  26.385000  4438.000000     0.000225  4230.610766  1212.132153 
  26.400000  5875.000000     0.000170  6033.433646  1210.194606 
  26.415000  8363.000000     0.000120  8718.384344  1208.261618 
  26.430000  11980.000000     0.000083  12668.992916  1206.333219 
  26.445000  17537.000000     0.000057  18296.234134  1204.409439 
  26.460000  24536.000000     0.000041  24765.806793  1202.490306 
  26.475000  28028.000000     0.000036  27858.391073  1200.575849 
  26.490000  22766.000000     0.000044  22301.117277  1198.666096 
  26.505000  13566.000000     0.000074  13206.012954  1196.761077 
  26.520000  7478.000000     0.000134  7176.800403  1194.860817 
  26.535000  4704.000000     0.000213  4359.561622  1192.965346 
  26.550000  3286.000000     0.000304  3174.529571  1191.074689 
  26.565000  2546.000000     0.000393  2599.895254  1189.188873 
  26.580000  2095.000000     0.000477  2258.431309  1187.307925 
  26.595000  1828.000000     0.000547  2032.261804  1185.431871 
  26.610000  1715.000000     0.000583  1875.047725  1183.560736 
  26.625000  1584.000000     0.000631  1762.969789  1181.694546 
  26.640000  1531.000000     0.000653  1682.593162  1179.833326 
  26.655000  1522.000000     0.000657  1626.758558  1177.977100 
  26.670000  1503.000000     0.000665  1593.679364  1176.125892 
  26.685000  1455.000000     0.000687  1588.167795  1174.279727 
  26.700000  1524.000000     0.000656  1622.397698  1172.438627 
  26.715000  1698.000000     0.000589  1710.860227  1170.602617 
  26.730000  1850.000000     0.000541  1866.291492  1168.771720 
  26.745000  2114.000000     0.000473  2111.649294  1166.945957 
  26.760000  2455.000000     0.000407  2479.814463  1165.125351 
  26.775000  2838.000000     0.000352  2944.103791  1163.309923 
  26.790000  3066.000000     0.000326  3265.813970  1161.499696 
  26.805000  2853.000000     0.000351  3006.737376  1159.694691 
  26.820000  2257.000000     0.000443  2326.249815  1157.894928 
  26.835000  1845.000000     0.000542  1802.553036  1156.100428 
  26.850000  1600.000000     0.000625  1536.834710  1154.311212 
  26.865000  1529.000000     0.000654  1420.655094  1152.527298 
  26.880000  1425.000000     0.000702  1364.412449  1150.748707 
  26.895000  1303.000000     0.000767  1330.922288  1148.975457 
  26.910000  1315.000000     0.000760  1308.442350  1147.207568 
  26.925000  1263.000000     0.000792  1292.738501  1145.445059 
  26.940000  1279.000000     0.000782  1281.791992  1143.687946 
  26.955000  1232.000000     0.000812  1274.480134  1141.936248 
  26.970000  1220.000000     0.000820  1270.638177  1140.189983 
  26.985000  1278.000000     0.000782  1270.268409  1138.449168 
  27.000000  1206.000000     0.000829  1273.677663  1136.713819 
  27.015000  1232.000000     0.000812  1281.832594  1134.983954 
  27.030000  1295.000000     0.000772  1296.658353  1133.259587 
  27.045000  1319.000000     0.000758  1323.320916  1131.540736 
  27.060000  1363.000000     0.000734  1373.406999  1129.827416 
  27.075000  1459.000000     0.000685  1469.256299  1128.119641 
  27.090000  1628.000000     0.000614  1640.908504  1126.417427 
  27.105000  1919.000000     0.000521  1914.857674  1124.720788 
  27.120000  2284.000000     0.000438  2325.576351  1123.029739 
  27.135000  3001.000000     0.000333  2929.769283  1121.344293 
  27.150000  3810.000000     0.000262  3728.902626  1119.664464 
  27.165000  4583.000000     0.000218  4438.956311  1117.990265 
  27.180000  4414.000000     0.000227  4333.641660  1116.321709 
  27.195000  3338.000000     0.000300  3266.602287  1114.658808 
  27.210000  2245.000000     0.000445  2259.621700  1113.001576 
  27.225000  1745.000000     0.000573  1705.418483  1111.350023 
  27.240000  1529.000000     0.000654  1461.270817  1109.704162 
  27.255000  1392.000000     0.000718  1351.490090  1108.064004 
  27.270000  1277.000000     0.000783  1291.100395  1106.429559 
  27.285000  1196.000000     0.000836  1251.882669  1104.800839 
  27.300000  1154.000000     0.000867  1224.249171  1103.177854 
  27.315000  1154.000000     0.000867  1203.817267  1101.560614 
  27.330000  1163.000000     0.000860  1188.137495  1099.949128 
  27.345000  1156.000000     0.000865  1175.726374  1098.343406 
  27.360000  1165.000000     0.000858  1165.643077  1096.743458 
  27.375000  1146.000000     0.000873  1157.268904  1095.149291 
  27.390000  1168.000000     0.000856  1150.184673  1093.560915 
  27.405000  1143.000000     0.000875  1144.099546  1091.978338 
  27.420000  1120.000000     0.000893  1138.808207  1090.401567 
  27.435000  1118.000000     0.000894  1134.164419  1088.830610 
  27.450000  1133.000000     0.000883  1130.064434  1087.265475 
  27.465000  1158.000000     0.000864  1126.436682  1085.706168 
  27.480000  1092.000000     0.000916  1123.235759  1084.152696 
  27.495000  1090.000000     0.000917  1120.439773  1082.605065 
  27.510000  1117.000000     0.000895  1118.050854  1081.063282 
  27.525000  1125.000000     0.000889  1116.099525  1079.527351 
  27.540000  1146.000000     0.000873  1114.654998  1077.997280 
  27.555000  1087.000000     0.000920  1113.847752  1076.473072 
  27.570000  1109.000000     0.000902  1113.928193  1074.954733 
  27.585000  1129.000000     0.000886  1115.440376  1073.442267 
  27.600000  1126.000000     0.000888  1119.654013  1071.935678 
  27.615000  1142.000000     0.000876  1129.237156  1070.434971 
  27.630000  1217.000000     0.000822  1148.461744  1068.940149 
  27.645000  1218.000000     0.000821  1181.796088  1067.451216 
  27.660000  1220.000000     0.000820  1233.806780  1065.968174 
  27.675000  1276.000000     0.000784  1311.901217  1064.491027 
  27.690000  1397.000000     0.000716  1420.141529  1063.019776 
  27.705000  1510.000000     0.000662  1532.031422  1061.554425 
  27.720000  1482.000000     0.000675  1557.048261  1060.094976 
  27.735000  1368.000000     0.000731  1427.362775  1058.641429 
  27.750000  1258.000000     0.000795  1268.344219  1057.193787 
  27.765000  1182.000000     0.000846  1170.413498  1055.752050 
  27.780000  1161.000000     0.000861  1124.337053  1054.316219 
  27.795000  1143.000000     0.000875  1103.280659  1052.886296 
  27.810000  1107.000000     0.000903  1091.687559  1051.462280 
  27.825000  1094.000000     0.000914  1083.927240  1050.044170 
  27.840000  1081.000000     0.000925  1078.154347  1048.631968 
  27.855000  1066.000000     0.000938  1073.593055  1047.225673 
  27.870000  1070.000000     0.000935  1069.826390  1045.825283 
  27.885000  1101.000000     0.000908  1066.605568  1044.430797 
  27.900000  1074.000000     0.000931  1063.774261  1043.042215 
  27.915000  1044.000000     0.000958  1061.230345  1041.659535 
  27.930000  1073.000000     0.000932  1058.904896  1040.282755 
  27.945000  1077.000000     0.000929  1056.750094  1038.911872 
  27.960000  1087.000000     0.000920  1054.731980  1037.546884 
  27.975000  1064.000000     0.000940  1052.825966  1036.187790 
  27.990000  1063.000000     0.000941  1051.013971  1034.834585 
  28.005000  1078.000000     0.000928  1049.282540  1033.487267 
  28.020000  1076.000000     0.000929  1047.621597  1032.145832 
  28.035000  1068.000000     0.000936  1046.023578  1030.810276 
  28.050000  1022.000000     0.000978  1044.482846  1029.480596 
  28.065000  1054.000000     0.000949  1042.995272  1028.156788 
  28.080000  1099.000000     0.000910  1041.557951  1026.838847 
  28.095000  1121.000000     0.000892  1040.169000  1025.526768 
  28.110000  1113.000000     0.000898  1038.827425  1024.220547 
  28.125000  1062.000000     0.000942  1037.533034  1022.920178 
  28.140000  1060.000000     0.000943  1036.286402  1021.625655 
  28.155000  1071.000000     0.000934  1035.088861  1020.336974 
  28.170000  1078.000000     0.000928  1033.942529  1019.054129 
  28.185000  1020.000000     0.000980  1032.850372  1017.777113 
  28.200000  1029.000000     0.000972  1031.816304  1016.505919 
  28.215000  1058.000000     0.000945  1030.845332  1015.240542 
  28.230000  1070.000000     0.000935  1029.943747  1013.980975 
  28.245000  1067.000000     0.000937  1029.119396  1012.727210 
  28.260000  1046.000000     0.000956  1028.382023  1011.479239 
  28.275000  1040.000000     0.000962  1027.743745  1010.237057 
  28.290000  1001.000000     0.000999  1027.219671  1009.000654 
  28.305000  1042.000000     0.000960  1026.830736  1007.770023 
  28.320000  1010.000000     0.000990  1026.604530  1006.545156 
  28.335000  1014.000000     0.000986  1026.574111  1005.326044 
  28.350000  1015.000000     0.000985  1026.783912  1004.112678 
  28.365000  1056.000000     0.000947  1027.299891  1002.905051 
  28.380000  1083.000000     0.000923  1028.276551  1001.703151 
  28.395000  1053.000000     0.000950  1029.523270  1000.506971 
  28.410000  1035.000000     0.000966  1031.333757   999.316501 
  28.425000  1066.000000     0.000938  1033.884521   998.131731 
  28.440000  1068.000000     0.000936  1037.429861   996.952651 
  28.455000  1085.000000     0.000922  1042.347928   995.779251 
  28.470000  1091.000000     0.000917  1049.226773   994.611520 
  28.485000  1113.000000     0.000898  1059.061232   993.449449 
  28.500000  1132.000000     0.000883  1073.807318   992.293025 
  28.515000  1089.000000     0.000918  1097.849084   991.142239 
  28.530000  1135.000000     0.000881  1140.720219   989.997079 
  28.545000  1237.000000     0.000808  1219.427188   988.857534 
  28.560000  1351.000000     0.000740  1355.246199   987.723592 
  28.575000  1488.000000     0.000672  1569.153522   986.595241 
  28.590000  1780.000000     0.000562  1889.728652   985.472469 
  28.605000  2309.000000     0.000433  2334.669083   984.355265 
  28.620000  2939.000000     0.000340  2811.884552   983.243616 
  28.635000  3123.000000     0.000320  2980.305828   982.137508 
  28.650000  2516.000000     0.000397  2514.490022   981.036931 
  28.665000  1828.000000     0.000547  1860.180979   979.941870 
  28.680000  1408.000000     0.000710  1435.418783   978.852313 
  28.695000  1264.000000     0.000791  1231.162756   977.768245 
  28.710000  1109.000000     0.000902  1140.604510   976.689655 
  28.725000  1107.000000     0.000903  1094.712180   975.616528 
  28.740000  1083.000000     0.000923  1066.656638   974.548850 
  28.755000  1067.000000     0.000937  1047.535508   973.486608 
  28.770000  1024.000000     0.000977  1033.747311   972.429786 
  28.785000   998.000000     0.001002  1023.404690   971.378372 
  28.800000  1043.000000     0.000959  1015.373731   970.332350 
  28.815000  1021.000000     0.000979  1008.944129   969.291705 
  28.830000  1029.000000     0.000972  1003.651634   968.256423 
  28.845000  1050.000000     0.000952   999.172069   967.226489 
  28.860000   997.000000     0.001003   995.252859   966.201887 
  28.875000  1010.000000     0.000990   991.608343   965.182603 
  28.890000  1031.000000     0.000970   987.713915   964.168620 
  28.905000  1006.000000     0.000994   985.347120   963.159923 
  28.920000  1015.000000     0.000985   983.252094   962.156497 
  28.935000  1003.000000     0.000997   981.384642   961.158324 
  28.950000  1045.000000     0.000957   979.711275   960.165390 
  28.965000   992.000000     0.001008   978.206549   959.177678 
  28.980000  1030.000000     0.000971   976.851195   958.195170 
  28.995000  1017.000000     0.000983   975.630795   957.217852 
  29.010000  1012.000000     0.000988   974.534831   956.245706 
  29.025000  1005.000000     0.000995   973.556026   955.278714 
  29.040000   998.000000     0.001002   972.689872   954.316861 
  29.055000   989.000000     0.001011   971.934333   953.360129 
  29.070000   957.000000     0.001045   971.289667   952.408501 
  29.085000   953.000000     0.001049   970.758361   951.461959 
  29.100000   948.000000     0.001055   970.345167   950.520485 
  29.115000   972.000000     0.001029   970.057242   949.584063 
  29.130000   995.000000     0.001005   969.903830   948.652674 
  29.145000   996.000000     0.001004   969.896198   947.726299 
  29.160000   988.000000     0.001012   970.049995   946.804922 
  29.175000   986.000000     0.001014   970.384728   945.888524 
  29.190000   974.000000     0.001027   970.924051   944.977086 
  29.205000   989.000000     0.001011   971.694609   944.070590 
  29.220000   985.000000     0.001015   972.706406   943.169018 
  29.235000   996.000000     0.001004   974.089575   942.272350 
  29.250000  1044.000000     0.000958   975.909682   941.380568 
  29.265000  1030.000000     0.000971   978.214150   940.493653 
  29.280000  1003.000000     0.000997   981.111814   939.611586 
  29.295000   989.000000     0.001011   984.745850   938.734348 
  29.310000  1040.000000     0.000962   989.307518   937.861919 
  29.325000  1026.000000     0.000975   995.056872   936.994279 
  29.340000  1038.000000     0.000963  1002.354785   936.131410 
  29.355000  1036.000000     0.000965  1011.714080   935.273292 
  29.370000  1019.000000     0.000981  1023.884559   934.419905 
  29.385000  1066.000000     0.000938  1040.009277   933.571230 
  29.400000  1151.000000     0.000869  1061.916825   932.727245 
  29.415000  1244.000000     0.000804  1092.882865   931.887932 
  29.430000  1297.000000     0.000771  1139.763220   931.053270 
  29.445000  1364.000000     0.000733  1217.952928   930.223239 
  29.460000  1576.000000     0.000635  1358.322862   929.397818 
  29.475000  1876.000000     0.000533  1610.002795   928.576988 
  29.490000  2252.000000     0.000444  2028.734230   927.760727 
  29.505000  2851.000000     0.000351  2675.110549   926.949016 
  29.520000  3645.000000     0.000274  3608.155524   926.141833 
  29.535000  4643.000000     0.000215  4739.660713   925.339157 
  29.550000  5304.000000     0.000189  5524.899721   924.540968 
  29.565000  4669.000000     0.000214  5004.965941   923.747246 
  29.580000  3400.000000     0.000294  3507.708163   922.957968 
  29.595000  2387.000000     0.000419  2300.928212   922.173113 
  29.610000  1855.000000     0.000539  1655.679329   921.392662 
  29.625000  1607.000000     0.000622  1363.185040   920.616592 
  29.640000  1405.000000     0.000712  1224.730347   919.844881 
  29.655000  1224.000000     0.000817  1146.441759   919.077510 
  29.670000  1152.000000     0.000868  1095.292168   918.314455 
  29.685000  1126.000000     0.000888  1059.537249   917.555696 
  29.700000  1091.000000     0.000917  1033.475897   916.801211 
  29.715000  1071.000000     0.000934  1013.860442   916.050979 
  29.730000  1048.000000     0.000954   998.696749   915.304977 
  29.745000  1081.000000     0.000925   986.705306   914.563184 
  29.760000  1045.000000     0.000957   977.035786   913.825578 
  29.775000  1002.000000     0.000998   969.105913   913.092137 
  29.790000   970.000000     0.001031   962.506556   912.362839 
  29.805000   944.000000     0.001059   956.943777   911.637662 
  29.820000   960.000000     0.001042   952.202304   910.916584 
  29.835000   933.000000     0.001072   948.121860   910.199583 
  29.850000  1006.000000     0.000994   944.581459   909.486637 
  29.865000   983.000000     0.001017   941.488748   908.777723 
  29.880000   974.000000     0.001027   938.772658   908.072819 
  29.895000   915.000000     0.001093   936.378259   907.371903 
  29.910000   933.000000     0.001072   934.263118   906.674953 
  29.925000   948.000000     0.001055   932.394728   905.981945 
  29.940000   927.000000     0.001079   930.748696   905.292859 
  29.955000   944.000000     0.001059   929.307517   904.607670 
  29.970000   938.000000     0.001066   928.059815   903.926356 
  29.985000   929.000000     0.001076   926.999982   903.248896 
  30.000000   945.000000     0.001058   926.128214   902.575266 
  30.015000   946.000000     0.001057   925.450967   901.905443 
  30.030000   969.000000     0.001032   924.981928   901.239406 
  30.045000   968.000000     0.001033   924.743676   900.577131 
  30.060000   953.000000     0.001049   924.770333   899.918596 
  30.075000   942.000000     0.001062   925.111715   899.263777 
  30.090000   934.000000     0.001071   925.839857   898.612652 
  30.105000   934.000000     0.001071   927.059201   897.965199 
  30.120000   948.000000     0.001055   928.924126   897.321394 
  30.135000   969.000000     0.001032   931.669102   896.681215 
  30.150000  1009.000000     0.000991   935.666327   896.044638 
  30.165000   949.000000     0.001054   941.563269   895.411641 
  30.180000   927.000000     0.001079   950.661091   894.782201 
  30.195000   972.000000     0.001029   965.849567   894.156295 
  30.210000  1021.000000     0.000979   993.238728   893.533899 
  30.225000  1063.000000     0.000941  1043.363975   892.914992 
  30.240000  1128.000000     0.000887  1129.600118   892.299550 
  30.255000  1321.000000     0.000757  1265.907868   891.687550 
  30.270000  1473.000000     0.000679  1465.216140   891.078969 
  30.285000  1667.000000     0.000600  1712.812840   890.473784 
  30.300000  1909.000000     0.000524  1903.306635   889.871973 
  30.315000  1858.000000     0.000538  1828.301223   889.273512 
  30.330000  1534.000000     0.000652  1511.063400   888.678377 
  30.345000  1250.000000     0.000800  1232.319059   888.086547 
  30.360000  1116.000000     0.000896  1076.101881   887.497998 
  30.375000  1032.000000     0.000969  1003.311985   886.912708 
  30.390000   975.000000     0.001026   968.908016   886.330652 
  30.405000   998.000000     0.001002   949.740793   885.751809 
  30.420000   945.000000     0.001058   937.363876   885.176155 
  30.435000   891.000000     0.001122   928.733975   884.603667 
  30.450000   906.000000     0.001104   922.454221   884.034323 
  30.465000   908.000000     0.001101   917.743974   883.468098 
  30.480000   930.000000     0.001075   914.128462   882.904972 
  30.495000   922.000000     0.001085   911.305962   882.344920 
  30.510000   958.000000     0.001044   909.078540   881.787919 
  30.525000   961.000000     0.001041   907.313227   881.233947 
  30.540000   930.000000     0.001075   905.919316   880.682981 
  30.555000   879.000000     0.001138   904.834643   880.134998 
  30.570000   882.000000     0.001134   904.017091   879.589975 
  30.585000   894.000000     0.001119   903.439243   879.047889 
  30.600000   919.000000     0.001088   903.085038   878.508718 
  30.615000   952.000000     0.001050   902.947745   877.972438 
  30.630000   976.000000     0.001025   903.028872   877.439028 
  30.645000   903.000000     0.001107   903.337816   876.908464 
  30.660000   899.000000     0.001112   903.892145   876.380723 
  30.675000   896.000000     0.001116   904.718527   875.855783 
  30.690000   890.000000     0.001124   905.854406   875.333622 
  30.705000   919.000000     0.001088   907.350604   874.814217 
  30.720000   920.000000     0.001087   909.275212   874.297544 
  30.735000   903.000000     0.001107   911.719319   873.783582 
  30.750000   936.000000     0.001068   914.805490   873.272309 
  30.765000   922.000000     0.001085   918.700506   872.763701 
  30.780000   910.000000     0.001099   923.634886   872.257736 
  30.795000   924.000000     0.001082   929.933613   871.754392 
  30.810000   923.000000     0.001083   938.066072   871.253647 
  30.825000   918.000000     0.001089   948.730895   870.755478 
  30.840000   930.000000     0.001075   963.013638   870.259863 
  30.855000   977.000000     0.001024   982.738854   869.766780 
  30.870000   992.000000     0.001008  1011.404015   869.276206 
  30.885000  1009.000000     0.000991  1056.592954   868.788120 
  30.900000  1165.000000     0.000858  1134.665795   868.302499 
  30.915000  1309.000000     0.000764  1276.208242   867.819322 
  30.930000  1454.000000     0.000688  1524.756237   867.338566 
  30.945000  1753.000000     0.000570  1927.221650   866.860210 
  30.960000  2251.000000     0.000444  2525.891981   866.384231 
  30.975000  3004.000000     0.000333  3294.634688   865.910608 
  30.990000  3970.000000     0.000252  3962.009213   865.439320 
  31.005000  4106.000000     0.000244  3900.616818   864.970343 
  31.020000  3037.000000     0.000329  2979.622619   864.503658 
  31.035000  1918.000000     0.000521  2054.139657   864.039241 
  31.050000  1426.000000     0.000701  1502.950297   863.577072 
  31.065000  1194.000000     0.000838  1238.152600   863.117129 
  31.080000  1039.000000     0.000962  1114.287705   862.659391 
  31.095000  1002.000000     0.000998  1047.660099   862.203837 
  31.110000   972.000000     0.001029  1005.761537   861.750444 
  31.125000   944.000000     0.001059   976.986360   861.299192 
  31.140000   924.000000     0.001082   956.249289   860.850060 
  31.155000   951.000000     0.001052   940.743287   860.403026 
  31.170000   920.000000     0.001087   928.957461   859.958070 
  31.185000   900.000000     0.001111   919.733317   859.515171 
  31.200000   885.000000     0.001130   912.372086   859.074307 
  31.215000   935.000000     0.001070   906.398672   858.635458 
  31.230000   871.000000     0.001148   901.481276   858.198604 
  31.245000   885.000000     0.001130   897.382711   857.763722 
  31.260000   887.000000     0.001127   893.929942   857.330794 
  31.275000   882.000000     0.001134   890.994466   856.899798 
  31.290000   877.000000     0.001140   888.479354   856.470714 
  31.305000   899.000000     0.001112   886.310492   856.043522 
  31.320000   869.000000     0.001151   884.430536   855.618200 
  31.335000   851.000000     0.001175   882.794675   855.194730 
  31.350000   846.000000     0.001182   881.367597   854.773090 
  31.365000   841.000000     0.001189   880.121294   854.353261 
  31.380000   839.000000     0.001192   879.033458   853.935223 
  31.395000   869.000000     0.001151   878.086280   853.518956 
  31.410000   899.000000     0.001112   877.265559   853.104440 
  31.425000   893.000000     0.001120   876.560028   852.691655 
  31.440000   909.000000     0.001100   875.960838   852.280582 
  31.455000   937.000000     0.001067   875.461178   851.871200 
  31.470000   911.000000     0.001098   875.055976   851.463492 
  31.485000   886.000000     0.001129   874.741683   851.057436 
  31.500000   892.000000     0.001121   874.516115   850.653015 
  31.515000   922.000000     0.001085   874.378340   850.250208 
  31.530000   894.000000     0.001119   874.328613   849.848996 
  31.545000   877.000000     0.001140   874.368344   849.449361 
  31.560000   892.000000     0.001121   874.500096   849.051284 
  31.575000   895.000000     0.001117   874.727629   848.654745 
  31.590000   895.000000     0.001117   875.055965   848.259725 
  31.605000   892.000000     0.001121   875.491496   847.866207 
  31.620000   866.000000     0.001155   876.042134   847.474172 
  31.635000   895.000000     0.001117   876.717503   847.083600 
  31.650000   936.000000     0.001068   877.529199   846.694474 
  31.665000   900.000000     0.001111   878.491106   846.306776 
  31.680000   858.000000     0.001166   879.619809   845.920486 
  31.695000   843.000000     0.001186   880.935111   845.535588 
  31.710000   859.000000     0.001164   882.460695   845.152063 
  31.725000   873.000000     0.001145   884.224959   844.769892 
  31.740000   847.000000     0.001181   886.262103   844.389059 
  31.755000   870.000000     0.001149   888.613519   844.009545 
  31.770000   914.000000     0.001094   891.329617   843.631333 
  31.785000   880.000000     0.001136   894.472224   843.254406 
  31.800000   866.000000     0.001155   898.117788   842.878745 
  31.815000   911.000000     0.001098   902.361698   842.504334 
  31.830000   906.000000     0.001104   907.324197   842.131156 
  31.845000   856.000000     0.001168   913.158589   841.759193 
  31.860000   873.000000     0.001145   920.062840   841.388427 
  31.875000   865.000000     0.001156   928.296270   841.018844 
  31.890000   910.000000     0.001099   938.204124   840.650425 
  31.905000   945.000000     0.001058   950.254496   840.283153 
  31.920000   933.000000     0.001072   965.095179   839.917013 
  31.935000   859.000000     0.001164   983.644566   839.551988 
  31.950000   901.000000     0.001110  1007.242828   839.188061 
  31.965000   967.000000     0.001034  1037.908485   838.825216 
  31.980000  1019.000000     0.000981  1078.872922   838.463437 
  31.995000  1062.000000     0.000942  1135.864629   838.102708 
  32.010000  1130.000000     0.000885  1220.528846   837.743013 
  32.025000  1325.000000     0.000755  1358.249545   837.384337 
  32.040000  1551.000000     0.000645  1600.903642   837.026662 
  32.055000  2003.000000     0.000499  2037.025183   836.669974 
  32.070000  2654.000000     0.000377  2778.605568   836.314258 
  32.085000  3793.000000     0.000264  3928.926418   835.959497 
  32.100000  5394.000000     0.000185  5499.714724   835.605677 
  32.115000  7220.000000     0.000139  7129.424044   835.252783 
  32.130000  7593.000000     0.000132  7702.322291   834.900798 
  32.145000  5960.000000     0.000168  6244.761652   834.549709 
  32.160000  3905.000000     0.000256  4127.652948   834.199501 
  32.175000  2476.000000     0.000404  2681.023958   833.850159 
  32.190000  1849.000000     0.000541  1945.402092   833.501668 
  32.205000  1475.000000     0.000678  1620.185919   833.154013 
  32.220000  1350.000000     0.000741  1484.978544   832.807181 
  32.235000  1373.000000     0.000728  1450.970191   832.461157 
  32.250000  1465.000000     0.000683  1508.503473   832.115928 
  32.265000  1691.000000     0.000591  1692.610259   831.771478 
  32.280000  2052.000000     0.000487  2065.025202   831.427794 
  32.295000  2600.000000     0.000385  2690.280253   831.084862 
  32.310000  3465.000000     0.000289  3595.312974   830.742669 
  32.325000  4485.000000     0.000223  4627.773416   830.401201 
  32.340000  5060.000000     0.000198  5205.935049   830.060445 
  32.355000  4347.000000     0.000230  4552.879753   829.720387 
  32.370000  3012.000000     0.000332  3199.210115   829.381014 
  32.385000  2090.000000     0.000478  2157.575515   829.042313 
  32.400000  1536.000000     0.000651  1587.218494   828.704271 
  32.415000  1256.000000     0.000796  1313.321464   828.366875 
  32.430000  1111.000000     0.000900  1175.696737   828.030113 
  32.445000  1033.000000     0.000968  1094.908053   827.693971 
  32.460000   998.000000     0.001002  1041.067000   827.358438 
  32.475000   954.000000     0.001048  1002.663337   827.023500 
  32.490000   937.000000     0.001067   974.134631   826.689147 
  32.505000   910.000000     0.001099   952.281326   826.355365 
  32.520000   882.000000     0.001134   935.112137   826.022142 
  32.535000   883.000000     0.001133   921.331421   825.689468 
  32.550000   865.000000     0.001156   910.066355   825.357329 
  32.565000   873.000000     0.001145   900.711195   825.025714 
  32.580000   894.000000     0.001119   892.834525   824.694613 
  32.595000   822.000000     0.001217   886.122039   824.364012 
  32.610000   789.000000     0.001267   880.340123   824.033902 
  32.625000   848.000000     0.001179   875.312030   823.704270 
  32.640000   878.000000     0.001139   870.901906   823.375107 
  32.655000   864.000000     0.001157   867.003834   823.046400 
  32.670000   854.000000     0.001171   863.534182   822.718140 
  32.685000   870.000000     0.001149   860.426143   822.390315 
  32.700000   837.000000     0.001195   857.625794   822.062915 
  32.715000   837.000000     0.001195   855.089195   821.735930 
  32.730000   851.000000     0.001175   852.780227   821.409349 
  32.745000   828.000000     0.001208   850.668969   821.083161 
  32.760000   822.000000     0.001217   848.730452   820.757358 
  32.775000   850.000000     0.001176   846.943705   820.431929 
  32.790000   859.000000     0.001164   845.291007   820.106864 
  32.805000   801.000000     0.001248   843.757300   819.782154 
  32.820000   821.000000     0.001218   842.329722   819.457789 
  32.835000   829.000000     0.001206   840.996416   819.133759 
  32.850000   829.000000     0.001206   839.746985   818.810056 
  32.865000   841.000000     0.001189   838.572485   818.486669 
  32.880000   846.000000     0.001182   837.464265   818.163591 
  32.895000   882.000000     0.001134   836.411574   817.840811 
  32.910000   867.000000     0.001153   835.383592   817.518322 
  32.925000   858.000000     0.001166   834.462702   817.196114 
  32.940000   813.000000     0.001230   833.591923   816.874179 
  32.955000   835.000000     0.001198   832.767746   816.552509 
  32.970000   882.000000     0.001134   831.987141   816.231094 
  32.985000   839.000000     0.001192   831.247501   815.909928 
  33.000000   803.000000     0.001245   830.546609   815.589001 
  33.015000   861.000000     0.001161   829.882598   815.268306 
  33.030000   835.000000     0.001198   829.253933   814.947835 
  33.045000   855.000000     0.001170   828.659386   814.627580 
  33.060000   812.000000     0.001232   828.098032   814.307534 
  33.075000   816.000000     0.001225   827.569234   813.987689 
  33.090000   842.000000     0.001188   827.073262   813.668038 
  33.105000   840.000000     0.001190   826.611995   813.348574 
  33.120000   855.000000     0.001170   826.187270   813.029288 
  33.135000   847.000000     0.001181   825.803685   812.710176 
  33.150000   845.000000     0.001183   825.493198   812.391229 
  33.165000   827.000000     0.001209   825.171245   812.072441 
  33.180000   855.000000     0.001170   824.879551   811.753805 
  33.195000   808.000000     0.001238   824.627231   811.435315 
  33.210000   836.000000     0.001196   824.417148   811.116964 
  33.225000   842.000000     0.001188   824.252844   810.798746 
  33.240000   834.000000     0.001199   824.138677   810.480655 
  33.255000   873.000000     0.001145   824.079974   810.162685 
  33.270000   859.000000     0.001164   824.083248   809.844831 
  33.285000   862.000000     0.001160   824.156463   809.527085 
  33.300000   806.000000     0.001241   824.309389   809.209443 
  33.315000   815.000000     0.001227   824.554053   808.891899 
  33.330000   812.000000     0.001232   824.905347   808.574447 
  33.345000   780.000000     0.001282   825.381838   808.257083 
  33.360000   806.000000     0.001241   826.006853   807.939801 
  33.375000   787.000000     0.001271   826.809982   807.622596 
  33.390000   840.000000     0.001190   827.829150   807.305463 
  33.405000   843.000000     0.001186   829.113557   806.988397 
  33.420000   830.000000     0.001205   830.727900   806.671394 
  33.435000   801.000000     0.001248   832.758579   806.354449 
  33.450000   772.000000     0.001295   835.323005   806.037557 
  33.465000   782.000000     0.001279   838.583945   805.720715 
  33.480000   834.000000     0.001199   842.772278   805.403917 
  33.495000   819.000000     0.001221   848.224377   805.087160 
  33.510000   823.000000     0.001215   855.447030   804.770440 
  33.525000   859.000000     0.001164   865.243800   804.453753 
  33.540000   865.000000     0.001156   879.011198   804.137095 
  33.555000   865.000000     0.001156   899.512181   803.820462 
  33.570000   888.000000     0.001126   932.692382   803.503851 
  33.585000   983.000000     0.001017   990.953857   803.187259 
  33.600000  1099.000000     0.000910  1096.766410   802.870682 
  33.615000  1282.000000     0.000780  1281.009218   802.554116 
  33.630000  1602.000000     0.000624  1570.654200   802.237560 
  33.645000  2056.000000     0.000486  1962.504772   801.921009 
  33.660000  2647.000000     0.000378  2357.237646   801.604462 
  33.675000  2866.000000     0.000349  2476.098452   801.287914 
  33.690000  2295.000000     0.000436  2107.098532   800.971365 
  33.705000  1607.000000     0.000622  1594.986707   800.654810 
  33.720000  1185.000000     0.000844  1242.010111   800.338248 
  33.735000   991.000000     0.001009  1054.949752   800.021677 
  33.750000   909.000000     0.001100   964.377797   799.705093 
  33.765000   879.000000     0.001138   917.352216   799.388496 
  33.780000   863.000000     0.001159   889.046917   799.071883 
  33.795000   844.000000     0.001185   870.012950   798.755252 
  33.810000   833.000000     0.001200   856.407685   798.438602 
  33.825000   820.000000     0.001220   846.314529   798.121930 
  33.840000   863.000000     0.001159   838.600940   797.805236 
  33.855000   847.000000     0.001181   832.555080   797.488518 
  33.870000   832.000000     0.001202   827.711596   797.171774 
  33.885000   791.000000     0.001264   823.756295   796.855004 
  33.900000   786.000000     0.001272   820.471063   796.538206 
  33.915000   790.000000     0.001266   817.700766   796.221379 
  33.930000   810.000000     0.001235   815.332686   795.904522 
  33.945000   827.000000     0.001209   813.283363   795.587636 
  33.960000   789.000000     0.001267   811.489952   795.270718 
  33.975000   806.000000     0.001241   809.904415   794.953768 
  33.990000   795.000000     0.001258   808.489533   794.636786 
  34.005000   779.000000     0.001284   807.216111   794.319772 
  34.020000   832.000000     0.001202   806.060997   794.002725 
  34.035000   799.000000     0.001252   805.005643   793.685644 
  34.050000   791.000000     0.001264   804.035051   793.368531 
  34.065000   785.000000     0.001274   803.136997   793.051385 
  34.080000   794.000000     0.001259   802.301433   792.734206 
  34.095000   803.000000     0.001245   801.520050   792.416994 
  34.110000   773.000000     0.001294   800.785929   792.099750 
  34.125000   822.000000     0.001217   800.093274   791.782474 
  34.140000   816.000000     0.001225   799.437210   791.465167 
  34.155000   796.000000     0.001256   798.813614   791.147828 
  34.170000   835.000000     0.001198   798.218986   790.830460 
  34.185000   771.000000     0.001297   797.650347   790.513063 
  34.200000   802.000000     0.001247   797.105154   790.195638 
  34.215000   783.000000     0.001277   796.581235   789.878185 
  34.230000   840.000000     0.001190   796.076731   789.560706 
  34.245000   842.000000     0.001188   795.590059   789.243202 
  34.260000   830.000000     0.001205   795.119867   788.925675 
  34.275000   791.000000     0.001264   794.665015   788.608125 
  34.290000   802.000000     0.001247   794.224582   788.290555 
  34.305000   785.000000     0.001274   793.800471   787.972965 
  34.320000   770.000000     0.001299   793.395627   787.655358 
  34.335000   783.000000     0.001277   793.014287   787.337736 
  34.350000   781.000000     0.001280   792.674882   787.020099 
  34.365000   796.000000     0.001256   792.390392   786.702451 
  34.380000   793.000000     0.001261   792.056022   786.384792 
  34.395000   813.000000     0.001230   791.769102   786.067126 
  34.410000   813.000000     0.001230   791.596837   785.749455 
  34.425000   733.000000     0.001364   791.493262   785.431780 
  34.440000   745.000000     0.001342   791.191836   785.114104 
  34.455000   772.000000     0.001295   790.906373   784.796431 
  34.470000   794.000000     0.001259   790.628396   784.478761 
  34.485000   793.000000     0.001261   790.367875   784.161098 
  34.500000   793.000000     0.001261   790.127082   783.843444 
  34.515000   793.000000     0.001261   789.909018   783.525804 
  34.530000   788.000000     0.001269   789.717819   783.208178 
  34.545000   769.000000     0.001300   789.559201   782.890571 
  34.560000   788.000000     0.001269   789.440855   782.572985 
  34.575000   763.000000     0.001311   789.374081   782.255423 
  34.590000   778.000000     0.001285   789.376551   781.937889 
  34.605000   786.000000     0.001272   789.457060   781.620386 
  34.620000   781.000000     0.001280   789.656349   781.302918 
  34.635000   760.000000     0.001316   790.027945   780.985488 
  34.650000   807.000000     0.001239   790.669239   780.668099 
  34.665000   839.000000     0.001192   791.780162   780.350755 
  34.680000   820.000000     0.001220   793.788567   780.033460 
  34.695000   821.000000     0.001218   797.548845   779.716217 
  34.710000   818.000000     0.001222   804.482277   779.399031 
  34.725000   790.000000     0.001266   816.219189   779.081905 
  34.740000   824.000000     0.001214   833.500135   778.764843 
  34.755000   866.000000     0.001155   853.943048   778.447850 
  34.770000   895.000000     0.001117   867.948311   778.130930 
  34.785000   892.000000     0.001121   860.231336   777.814086 
  34.800000   866.000000     0.001155   835.631320   777.497324 
  34.815000   840.000000     0.001190   814.130094   777.180646 
  34.830000   797.000000     0.001255   801.215490   776.864059 
  34.845000   830.000000     0.001205   794.972819   776.547566 
  34.860000   816.000000     0.001225   791.992610   776.231172 
  34.875000   797.000000     0.001255   790.491328   775.914882 
  34.890000   772.000000     0.001295   789.731081   775.598700 
  34.905000   765.000000     0.001307   789.440233   775.282632 
  34.920000   841.000000     0.001189   789.515120   774.966681 
  34.935000   795.000000     0.001258   789.912861   774.650853 
  34.950000   768.000000     0.001302   790.629427   774.335153 
  34.965000   756.000000     0.001323   791.704229   774.019586 
  34.980000   769.000000     0.001300   793.202121   773.704157 
  34.995000   832.000000     0.001202   795.225594   773.388871 
  35.010000   816.000000     0.001225   797.937112   773.073734 
  35.025000   838.000000     0.001193   801.583977   772.758750 
  35.040000   833.000000     0.001200   806.544474   772.443925 
  35.055000   849.000000     0.001178   813.420299   772.129265 
  35.070000   887.000000     0.001127   823.847869   771.814775 
  35.085000   904.000000     0.001106   840.345617   771.500461 
  35.100000   962.000000     0.001040   868.710019   771.186327 
  35.115000   985.000000     0.001015   920.094921   770.872381 
  35.130000  1061.000000     0.000943  1011.600076   770.558626 
  35.145000  1201.000000     0.000833  1159.644700   770.245070 
  35.160000  1417.000000     0.000706  1364.408572   769.931718 
  35.175000  1626.000000     0.000615  1579.474802   769.618576 
  35.190000  1613.000000     0.000620  1670.055186   769.305650 
  35.205000  1471.000000     0.000680  1506.928895   768.992946 
  35.220000  1246.000000     0.000803  1236.474176   768.680469 
  35.235000  1098.000000     0.000911  1035.606656   768.368227 
  35.250000  1019.000000     0.000981   923.563637   768.056224 
  35.265000   925.000000     0.001081   867.631323   767.744468 
  35.280000   924.000000     0.001082   838.676330   767.432965 
  35.295000   918.000000     0.001089   821.562874   767.121720 
  35.310000   860.000000     0.001163   810.194013   766.810740 
  35.325000   838.000000     0.001193   802.118201   766.500032 
  35.340000   798.000000     0.001253   796.145064   766.189601 
  35.355000   762.000000     0.001312   791.591147   765.879456 
  35.370000   761.000000     0.001314   788.030595   765.569601 
  35.385000   769.000000     0.001300   785.186186   765.260043 
  35.400000   812.000000     0.001232   782.871477   764.950790 
  35.415000   806.000000     0.001241   780.957584   764.641847 
  35.430000   772.000000     0.001295   779.353282   764.333222 
  35.445000   758.000000     0.001319   777.992678   764.024921 
  35.460000   790.000000     0.001266   776.827353   763.716951 
  35.475000   775.000000     0.001290   775.821211   763.409318 
  35.490000   775.000000     0.001290   774.947040   763.102031 
  35.505000   799.000000     0.001252   774.184160   762.795095 
  35.520000   777.000000     0.001287   773.516793   762.488517 
  35.535000   771.000000     0.001297   772.932913   762.182304 
  35.550000   777.000000     0.001287   772.423441   761.876465 
  35.565000   791.000000     0.001264   771.981658   761.571004 
  35.580000   790.000000     0.001266   771.602810   761.265930 
  35.595000   800.000000     0.001250   771.283824   760.961250 
  35.610000   823.000000     0.001215   771.023134   760.656970 
  35.625000   839.000000     0.001192   770.820590   760.353099 
  35.640000   798.000000     0.001253   770.677438   760.049643 
  35.655000   771.000000     0.001297   770.596374   759.746609 
  35.670000   765.000000     0.001307   770.581681   759.444005 
  35.685000   759.000000     0.001318   770.639449   759.141837 
  35.700000   767.000000     0.001304   770.777906   758.840115 
  35.715000   773.000000     0.001294   771.007895   758.538843 
  35.730000   789.000000     0.001267   771.343542   758.238031 
  35.745000   786.000000     0.001272   771.803189   757.937686 
  35.760000   814.000000     0.001229   772.410711   757.637814 
  35.775000   805.000000     0.001242   773.197388   757.338424 
  35.790000   776.000000     0.001289   774.204602   757.039522 
  35.805000   811.000000     0.001233   775.487804   756.741118 
  35.820000   764.000000     0.001309   777.122453   756.443217 
  35.835000   757.000000     0.001321   779.213152   756.145827 
  35.850000   771.000000     0.001297   781.908058   755.848957 
  35.865000   799.000000     0.001252   785.422431   755.552613 
  35.880000   807.000000     0.001239   790.079173   755.256804 
  35.895000   788.000000     0.001269   796.386273   754.961537 
  35.910000   797.000000     0.001255   805.211907   754.666819 
  35.925000   816.000000     0.001225   818.228094   754.372659 
  35.940000   876.000000     0.001142   838.965904   754.079064 
  35.955000   902.000000     0.001109   874.850659   753.786041 
  35.970000   931.000000     0.001074   939.881871   753.493600 
  35.985000  1056.000000     0.000947  1054.407472   753.201746 
  36.000000  1167.000000     0.000857  1234.856076   752.910488 
  36.015000  1402.000000     0.000713  1472.229668   752.619835 
  36.030000  1700.000000     0.000588  1694.228342   752.329793 
  36.045000  1756.000000     0.000569  1731.653498   752.040370 
  36.060000  1500.000000     0.000667  1501.387108   751.751574 
  36.075000  1200.000000     0.000833  1214.388995   751.463414 
  36.090000  1030.000000     0.000971  1017.995839   751.175897 
  36.105000   912.000000     0.001096   911.156754   750.889030 
  36.120000   880.000000     0.001136   857.419031   750.602822 
  36.135000   852.000000     0.001174   828.754265   750.317281 
  36.150000   832.000000     0.001202   811.338586   750.032414 
  36.165000   843.000000     0.001186   799.610971   749.748229 
  36.180000   794.000000     0.001259   791.244666   749.464735 
  36.195000   753.000000     0.001328   785.062066   749.181938 
  36.210000   766.000000     0.001305   780.372206   748.899848 
  36.225000   770.000000     0.001299   776.739812   748.618472 
  36.240000   792.000000     0.001263   773.879614   748.337817 
  36.255000   760.000000     0.001316   771.599074   748.057892 
  36.270000   777.000000     0.001287   769.765142   747.778705 
  36.285000   779.000000     0.001284   768.284224   747.500264 
  36.300000   803.000000     0.001245   767.089761   747.222576 
  36.315000   767.000000     0.001304   766.134391   746.945649 
  36.330000   760.000000     0.001316   765.385065   746.669492 
  36.345000   753.000000     0.001328   764.821639   746.394112 
  36.360000   781.000000     0.001280   764.443453   746.119518 
  36.375000   784.000000     0.001276   764.263097   745.845716 
  36.390000   777.000000     0.001287   764.326858   745.572716 
  36.405000   777.000000     0.001287   764.781975   745.300525 
  36.420000   765.000000     0.001307   765.338339   745.029151 
  36.435000   774.000000     0.001292   766.252161   744.758601 
  36.450000   787.000000     0.001271   767.411438   744.488884 
  36.465000   806.000000     0.001241   768.692918   744.220008 
  36.480000   779.000000     0.001284   769.494041   743.951981 
  36.495000   798.000000     0.001253   769.936564   743.684809 
  36.510000   809.000000     0.001236   770.813175   743.418503 
  36.525000   794.000000     0.001259   772.508675   743.153068 
  36.540000   775.000000     0.001290   775.137081   742.888513 
  36.555000   768.000000     0.001302   778.861238   742.624846 
  36.570000   821.000000     0.001218   784.035480   742.362075 
  36.585000   837.000000     0.001195   791.391522   742.100208 
  36.600000   807.000000     0.001239   802.422533   741.839251 
  36.615000   836.000000     0.001196   820.318135   741.579214 
  36.630000   876.000000     0.001142   851.647787   741.320104 
  36.645000   936.000000     0.001068   908.151295   741.061929 
  36.660000  1018.000000     0.000982  1004.894577   740.804696 
  36.675000  1144.000000     0.000874  1149.870265   740.548413 
  36.690000  1305.000000     0.000766  1325.186504   740.293089 
  36.705000  1416.000000     0.000706  1456.768084   740.038730 
  36.720000  1453.000000     0.000688  1420.370615   739.785344 
  36.735000  1238.000000     0.000808  1232.431662   739.532940 
  36.750000  1068.000000     0.000936  1048.366192   739.281524 
  36.765000   954.000000     0.001048   927.814900   739.031105 
  36.780000   895.000000     0.001117   862.028737   738.781689 
  36.795000   850.000000     0.001176   828.248666   738.533286 
  36.810000   810.000000     0.001235   809.966594   738.285901 
  36.825000   793.000000     0.001261   799.064603   738.039544 
  36.840000   792.000000     0.001263   792.027458   737.794221 
  36.855000   768.000000     0.001302   787.367617   737.549939 
  36.870000   761.000000     0.001314   784.306872   737.306708 
  36.885000   774.000000     0.001292   782.396644   737.064533 
  36.900000   779.000000     0.001284   781.361835   736.823422 
  36.915000   764.000000     0.001309   781.030308   736.583383 
  36.930000   771.000000     0.001297   781.295659   736.344423 
  36.945000   776.000000     0.001289   782.096091   736.106550 
  36.960000   760.000000     0.001316   783.402177   735.869771 
  36.975000   763.000000     0.001311   785.209939   735.634093 
  36.990000   780.000000     0.001282   787.537358   735.399524 
  37.005000   769.000000     0.001300   790.423336   735.166071 
  37.020000   743.000000     0.001346   793.928661   734.933740 
  37.035000   781.000000     0.001280   798.138925   734.702540 
  37.050000   806.000000     0.001241   803.169632   734.472478 
  37.065000   816.000000     0.001225   809.174099   734.243560 
  37.080000   831.000000     0.001203   816.355430   734.015795 
  37.095000   830.000000     0.001205   824.984195   733.789188 
  37.110000   834.000000     0.001199   835.423998   733.563747 
  37.125000   834.000000     0.001199   848.173496   733.339479 
  37.140000   870.000000     0.001149   863.920201   733.116391 
  37.155000   880.000000     0.001136   883.636768   732.894491 
  37.170000   923.000000     0.001083   908.789502   732.673784 
  37.185000   940.000000     0.001064   941.658339   732.454279 
  37.200000   959.000000     0.001043   986.154548   732.235981 
  37.215000  1076.000000     0.000929  1049.713791   732.018898 
  37.230000  1202.000000     0.000832  1147.123359   731.803036 
  37.245000  1440.000000     0.000694  1306.504432   731.588402 
  37.260000  1716.000000     0.000583  1573.109858   731.375004 
  37.275000  2165.000000     0.000462  1997.483940   731.162847 
  37.290000  2807.000000     0.000356  2603.820040   730.951938 
  37.305000  3589.000000     0.000279  3340.995773   730.742285 
  37.320000  4128.000000     0.000242  4024.828778   730.533893 
  37.335000  4585.000000     0.000218  4562.427310   730.326769 
  37.350000  5201.000000     0.000192  5296.287953   730.120920 
  37.365000  6204.000000     0.000161  6264.496189   729.916352 
  37.380000  6465.000000     0.000155  6703.227336   729.713071 
  37.395000  5404.000000     0.000185  5758.590431   729.511085 
  37.410000  3955.000000     0.000253  4125.944510   729.310398 
  37.425000  2729.000000     0.000366  2809.909513   729.111019 
  37.440000  2074.000000     0.000482  1992.713087   728.912952 
  37.455000  1661.000000     0.000602  1546.796214   728.716204 
  37.470000  1406.000000     0.000711  1309.080771   728.520782 
  37.485000  1234.000000     0.000810  1175.783885   728.326691 
  37.500000  1149.000000     0.000870  1099.264401   728.133937 
  37.515000  1078.000000     0.000928  1060.190937   727.942527 
  37.530000  1029.000000     0.000972  1047.846026   727.752467 
  37.545000   987.000000     0.001013  1048.253318   727.563762 
  37.560000   977.000000     0.001024  1035.661674   727.376419 
  37.575000   962.000000     0.001040   987.980202   727.190444 
  37.590000   900.000000     0.001111   926.950210   727.005841 
  37.605000   862.000000     0.001160   879.375762   726.822618 
  37.620000   813.000000     0.001230   848.280215   726.640779 
  37.635000   808.000000     0.001238   828.438375   726.460331 
  37.650000   824.000000     0.001214   814.895457   726.281279 
  37.665000   793.000000     0.001261   804.790147   726.103628 
  37.680000   779.000000     0.001284   796.789292   725.927385 
  37.695000   779.000000     0.001284   790.267082   725.752555 
  37.710000   784.000000     0.001276   784.880609   725.579143 
  37.725000   790.000000     0.001266   780.418103   725.407154 
  37.740000   768.000000     0.001302   776.747290   725.236595 
  37.755000   757.000000     0.001321   773.796044   725.067470 
  37.770000   763.000000     0.001311   771.548736   724.899785 
  37.785000   772.000000     0.001295   770.059292   724.733544 
  37.800000   777.000000     0.001287   769.498041   724.568753 
  37.815000   793.000000     0.001261   770.277889   724.405417 
  37.830000   798.000000     0.001253   773.334169   724.243542 
  37.845000   778.000000     0.001285   780.594417   724.083131 
  37.860000   770.000000     0.001299   795.340276   723.924191 
  37.875000   777.000000     0.001287   821.205918   723.766726 
  37.890000   864.000000     0.001157   858.662068   723.610740 
  37.905000   895.000000     0.001117   899.482257   723.456239 
  37.920000   950.000000     0.001053   919.687025   723.303228 
  37.935000   910.000000     0.001099   893.459150   723.151711 
  37.950000   844.000000     0.001185   842.327129   723.001692 
  37.965000   762.000000     0.001312   800.937937   722.853176 
  37.980000   773.000000     0.001294   775.985768   722.706169 
  37.995000   770.000000     0.001299   762.528623   722.560674 
  38.010000   786.000000     0.001272   755.142516   722.416695 
  38.025000   788.000000     0.001269   750.604364   722.274238 
  38.040000   767.000000     0.001304   747.469614   722.133305 
  38.055000   751.000000     0.001332   745.134669   721.993903 
  38.070000   739.000000     0.001353   743.393283   721.856034 
  38.085000   712.000000     0.001404   742.058024   721.719704 
  38.100000   724.000000     0.001381   741.052359   721.584915 
  38.115000   752.000000     0.001330   740.347242   721.451673 
  38.130000   750.000000     0.001333   739.962332   721.319980 
  38.145000   734.000000     0.001362   739.994201   721.189842 
  38.160000   728.000000     0.001374   740.690630   721.061261 
  38.175000   698.000000     0.001433   742.582979   720.934243 
  38.190000   738.000000     0.001355   746.601213   720.808789 
  38.205000   766.000000     0.001305   753.821485   720.684905 
  38.220000   752.000000     0.001330   764.464714   720.562593 
  38.235000   732.000000     0.001366   776.309637   720.441857 
  38.250000   755.000000     0.001325   782.652031   720.322702 
  38.265000   783.000000     0.001277   775.698147   720.205129 
  38.280000   746.000000     0.001340   760.878941   720.089143 
  38.295000   720.000000     0.001389   748.513991   719.974747 
  38.310000   718.000000     0.001393   740.916614   719.861944 
  38.325000   749.000000     0.001335   736.750123   719.750738 
  38.340000   722.000000     0.001385   734.429589   719.641131 
  38.355000   716.000000     0.001397   732.982668   719.533127 
  38.370000   740.000000     0.001351   731.965304   719.426729 
  38.385000   742.000000     0.001348   731.192520   719.321939 
  38.400000   752.000000     0.001330   730.578166   719.218761 
  38.415000   728.000000     0.001374   730.074492   719.117197 
  38.430000   725.000000     0.001379   729.652003   719.017251 
  38.445000   700.000000     0.001429   729.291457   718.918924 
  38.460000   727.000000     0.001376   728.979856   718.822221 
  38.475000   716.000000     0.001397   728.708171   718.727142 
  38.490000   708.000000     0.001412   728.469983   718.633691 
  38.505000   700.000000     0.001429   728.276947   718.541871 
  38.520000   702.000000     0.001425   728.163150   718.451683 
  38.535000   727.000000     0.001376   728.179821   718.363130 
  38.550000   730.000000     0.001370   728.753780   718.276214 
  38.565000   749.000000     0.001335   728.695608   718.190938 
  38.580000   735.000000     0.001361   728.603465   718.107304 
  38.595000   704.000000     0.001420   728.529244   718.025314 
  38.610000   719.000000     0.001391   728.472438   717.944970 
  38.625000   726.000000     0.001377   728.432738   717.866273 
  38.640000   753.000000     0.001328   728.410683   717.789226 
  38.655000   727.000000     0.001376   728.412259   717.713831 
  38.670000   719.000000     0.001391   728.444275   717.640090 
  38.685000   723.000000     0.001383   728.530691   717.568004 
  38.700000   733.000000     0.001364   728.675148   717.497574 
  38.715000   720.000000     0.001389   728.758701   717.428804 
  38.730000   725.000000     0.001379   728.888531   717.361693 
  38.745000   705.000000     0.001418   729.112168   717.296244 
  38.760000   706.000000     0.001416   729.258309   717.232458 
  38.775000   734.000000     0.001362   729.408145   717.170336 
  38.790000   744.000000     0.001344   729.581013   717.109879 
  38.805000   740.000000     0.001351   729.778314   717.051090 
  38.820000   716.000000     0.001397   730.001646   716.993969 
  38.835000   731.000000     0.001368   730.252823   716.938516 
  38.850000   750.000000     0.001333   730.533907   716.884734 
  38.865000   728.000000     0.001374   730.847661   716.832623 
  38.880000   725.000000     0.001379   731.206533   716.782184 
  38.895000   727.000000     0.001376   731.624374   716.733419 
  38.910000   706.000000     0.001416   732.135021   716.686326 
  38.925000   700.000000     0.001429   732.809630   716.640909 
  38.940000   717.000000     0.001395   733.308246   716.597166 
  38.955000   685.000000     0.001460   733.848673   716.555099 
  38.970000   711.000000     0.001406   734.491093   716.514708 
  38.985000   724.000000     0.001381   735.201166   716.475994 
  39.000000   706.000000     0.001416   735.986788   716.438957 
  39.015000   716.000000     0.001397   736.857144   716.403597 
  39.030000   730.000000     0.001370   737.822957   716.369916 
  39.045000   701.000000     0.001427   738.896812   716.337912 
  39.060000   698.000000     0.001433   740.093550   716.307586 
  39.075000   717.000000     0.001395   741.430768   716.278938 
  39.090000   722.000000     0.001385   742.929456   716.251969 
  39.105000   762.000000     0.001312   744.614809   716.226678 
  39.120000   737.000000     0.001357   746.517277   716.203065 
  39.135000   727.000000     0.001376   748.673932   716.181129 
  39.150000   738.000000     0.001355   751.130278   716.160872 
  39.165000   736.000000     0.001359   753.942647   716.142292 
  39.180000   731.000000     0.001368   757.181452   716.125389 
  39.195000   731.000000     0.001368   760.935617   716.110162 
  39.210000   718.000000     0.001393   765.318731   716.096612 
  39.225000   723.000000     0.001383   770.477725   716.084737 
  39.240000   690.000000     0.001449   776.605312   716.074537 
  39.255000   786.000000     0.001272   783.958193   716.066012 
  39.270000   762.000000     0.001312   792.884262   716.059160 
  39.285000   774.000000     0.001292   803.864256   716.053981 
  39.300000   776.000000     0.001289   817.577308   716.050474 
  39.315000   777.000000     0.001287   835.007689   716.048638 
  39.330000   819.000000     0.001221   857.628457   716.048472 
  39.345000   886.000000     0.001129   887.752529   716.049975 
  39.360000   958.000000     0.001044   929.316257   716.053146 
  39.375000  1029.000000     0.000972   989.811669   716.057984 
  39.390000  1112.000000     0.000899  1084.820558   716.064487 
  39.405000  1360.000000     0.000735  1246.805261   716.072654 
  39.420000  1689.000000     0.000592  1536.362674   716.082485 
  39.435000  2055.000000     0.000487  2038.809018   716.093976 
  39.450000  2629.000000     0.000380  2808.290569   716.107128 
  39.465000  3522.000000     0.000284  3756.105145   716.121938 
  39.480000  4345.000000     0.000230  4503.138567   716.138405 
  39.495000  4303.000000     0.000232  4392.574888   716.156527 
  39.510000  3379.000000     0.000296  3415.566928   716.176302 
  39.525000  2338.000000     0.000428  2397.328324   716.197730 
  39.540000  1673.000000     0.000598  1719.208291   716.220807 
  39.555000  1407.000000     0.000711  1341.786244   716.245532 
  39.570000  1235.000000     0.000810  1144.778976   716.271902 
  39.585000  1068.000000     0.000936  1038.976430   716.299917 
  39.600000   964.000000     0.001037   979.198895   716.329574 
  39.615000   937.000000     0.001067   945.785095   716.360870 
  39.630000   943.000000     0.001060   927.401600   716.393804 
  39.645000   922.000000     0.001085   911.765960   716.428373 
  39.660000   849.000000     0.001178   886.640828   716.464575 
  39.675000   828.000000     0.001208   855.679788   716.502408 
  39.690000   812.000000     0.001232   830.178468   716.541868 
  39.705000   800.000000     0.001250   812.763664   716.582955 
  39.720000   804.000000     0.001244   801.611139   716.625664 
  39.735000   802.000000     0.001247   794.570952   716.669994 
  39.750000   787.000000     0.001271   790.274549   716.715941 
  39.765000   777.000000     0.001287   788.118865   716.763503 
  39.780000   774.000000     0.001292   787.992769   716.812678 
  39.795000   785.000000     0.001274   790.143207   716.863462 
  39.810000   740.000000     0.001351   795.272733   716.915853 
  39.825000   776.000000     0.001289   804.972061   716.969847 
  39.840000   798.000000     0.001253   822.742622   717.025441 
  39.855000   843.000000     0.001186   855.783710   717.082633 
  39.870000   902.000000     0.001109   916.562207   717.141419 
  39.885000  1015.000000     0.000985  1019.537425   717.201796 
  39.900000  1147.000000     0.000872  1167.080938   717.263761 
  39.915000  1403.000000     0.000713  1327.438911   717.327311 
  39.930000  1516.000000     0.000660  1410.314967   717.392442 
  39.945000  1344.000000     0.000744  1320.145785   717.459150 
  39.960000  1141.000000     0.000876  1133.379546   717.527433 
  39.975000   962.000000     0.001040   978.118396   717.597286 
  39.990000   853.000000     0.001172   882.565971   717.668707 
  40.005000   779.000000     0.001284   830.674968   717.741691 
  40.020000   740.000000     0.001351   802.959785   717.816235 
  40.035000   744.000000     0.001344   786.989833   717.892336 
  40.050000   733.000000     0.001364   776.849619   717.969988 
  40.065000   748.000000     0.001337   770.065285   718.049189 
  40.080000   737.000000     0.001357   765.506130   718.129935 
  40.095000   764.000000     0.001309   762.606168   718.212221 
  40.110000   753.000000     0.001328   761.070196   718.296044 
  40.125000   762.000000     0.001312   760.836655   718.381399 
  40.140000   719.000000     0.001391   762.074384   718.468283 
  40.155000   753.000000     0.001328   765.335032   718.556691 
  40.170000   777.000000     0.001287   771.938042   718.646619 
  40.185000   785.000000     0.001274   784.639832   718.738063 
  40.200000   865.000000     0.001156   808.185452   718.831018 
  40.215000   842.000000     0.001188   847.975259   718.925481 
  40.230000   871.000000     0.001148   904.750800   719.021446 
  40.245000   914.000000     0.001094   966.432811   719.118909 
  40.260000   981.000000     0.001019   999.604846   719.217866 
  40.275000   980.000000     0.001020   972.460807   719.318312 
  40.290000   957.000000     0.001045   915.537201   719.420243 
  40.305000   896.000000     0.001116   868.089121   719.523653 
  40.320000   856.000000     0.001168   830.931113   719.628539 
  40.335000   777.000000     0.001287   799.973341   719.734895 
  40.350000   778.000000     0.001285   778.008155   719.842716 
  40.365000   749.000000     0.001335   764.126317   719.951998 
  40.380000   749.000000     0.001335   755.999964   720.062736 
  40.395000   704.000000     0.001420   751.025848   720.174925 
  40.410000   735.000000     0.001361   747.796650   720.288559 
  40.425000   787.000000     0.001271   745.551178   720.403635 
  40.440000   744.000000     0.001344   743.920775   720.520146 
  40.455000   718.000000     0.001393   742.709813   720.638087 
  40.470000   720.000000     0.001389   741.801068   720.757454 
  40.485000   755.000000     0.001325   741.118053   720.878241 
  40.500000   744.000000     0.001344   740.608218   721.000442 
  40.515000   724.000000     0.001381   740.234448   721.124054 
  40.530000   713.000000     0.001403   739.969705   721.249069 
  40.545000   761.000000     0.001314   739.791945   721.375483 
  40.560000   751.000000     0.001332   739.690648   721.503291 
  40.575000   709.000000     0.001410   739.658807   721.632486 
  40.590000   696.000000     0.001437   739.683060   721.763063 
  40.605000   691.000000     0.001447   739.756759   721.895017 
  40.620000   718.000000     0.001393   739.874707   722.028342 
  40.635000   716.000000     0.001397   740.032827   722.163033 
  40.650000   741.000000     0.001350   740.227916   722.299083 
  40.665000   745.000000     0.001342   740.457464   722.436487 
  40.680000   747.000000     0.001339   740.719525   722.575240 
  40.695000   704.000000     0.001420   741.012610   722.715334 
  40.710000   717.000000     0.001395   741.335613   722.856765 
  40.725000   756.000000     0.001323   741.687754   722.999527 
  40.740000   770.000000     0.001299   742.068530   723.143613 
  40.755000   771.000000     0.001297   742.477685   723.289018 
  40.770000   738.000000     0.001355   742.915182   723.435735 
  40.785000   708.000000     0.001412   743.381185   723.583759 
  40.800000   705.000000     0.001418   743.876044   723.733083 
  40.815000   692.000000     0.001445   744.400288   723.883702 
  40.830000   744.000000     0.001344   744.954618   724.035609 
  40.845000   758.000000     0.001319   745.539904   724.188797 
  40.860000   757.000000     0.001321   746.157189   724.343261 
  40.875000   779.000000     0.001284   746.807611   724.498995 
  40.890000   774.000000     0.001292   747.492184   724.655992 
  40.905000   760.000000     0.001316   748.212162   724.814245 
  40.920000   742.000000     0.001348   748.968478   724.973749 
  40.935000   718.000000     0.001393   749.757490   725.134496 
  40.950000   753.000000     0.001328   750.599084   725.296481 
  40.965000   760.000000     0.001316   751.485351   725.459697 
  40.980000   794.000000     0.001259   752.419042   725.624137 
  40.995000   786.000000     0.001272   753.403206   725.789796 
  41.010000   762.000000     0.001312   754.441224   725.956665 
  41.025000   734.000000     0.001362   755.536845   726.124739 
  41.040000   767.000000     0.001304   756.694229   726.294011 
  41.055000   769.000000     0.001300   757.917994   726.464475 
  41.070000   772.000000     0.001295   759.213276   726.636123 
  41.085000   771.000000     0.001297   760.585793   726.808948 
  41.100000   760.000000     0.001316   762.041924   726.982945 
  41.115000   751.000000     0.001332   763.588802   727.158106 
  41.130000   773.000000     0.001294   765.234415   727.334425 
  41.145000   776.000000     0.001289   766.987744   727.511894 
  41.160000   771.000000     0.001297   768.858906   727.690507 
  41.175000   762.000000     0.001312   770.859343   727.870257 
  41.190000   785.000000     0.001274   773.002042   728.051136 
  41.205000   761.000000     0.001314   775.301810   728.233139 
  41.220000   732.000000     0.001366   777.775609   728.416257 
  41.235000   764.000000     0.001309   780.442902   728.600484 
  41.250000   760.000000     0.001316   783.326309   728.785813 
  41.265000   756.000000     0.001323   786.452273   728.972236 
  41.280000   744.000000     0.001344   789.851822   729.159747 
  41.295000   752.000000     0.001330   793.628594   729.348339 
  41.310000   784.000000     0.001276   797.946364   729.538004 
  41.325000   793.000000     0.001261   803.162510   729.728735 
  41.340000   795.000000     0.001258   809.533401   729.920525 
  41.355000   840.000000     0.001190   815.218234   730.113366 
  41.370000   822.000000     0.001217   821.787635   730.307252 
  41.385000   828.000000     0.001208   829.573594   730.502176 
  41.400000   873.000000     0.001145   838.897655   730.698129 
  41.415000   856.000000     0.001168   849.754018   730.895105 
  41.430000   880.000000     0.001136   861.378183   731.093096 
  41.445000   915.000000     0.001093   872.058076   731.292095 
  41.460000   893.000000     0.001120   881.230908   731.492094 
  41.475000   903.000000     0.001107   891.359970   731.693087 
  41.490000   899.000000     0.001112   904.422904   731.895065 
  41.505000   926.000000     0.001080   920.928004   732.098022 
  41.520000  1002.000000     0.000998   941.201495   732.301950 
  41.535000  1071.000000     0.000934   965.754847   732.506841 
  41.550000  1130.000000     0.000885   995.447487   732.712688 
  41.565000  1169.000000     0.000855  1031.658161   732.919483 
  41.580000  1232.000000     0.000812  1076.397116   733.127220 
  41.595000  1315.000000     0.000760  1132.557766   733.335889 
  41.610000  1412.000000     0.000708  1204.417542   733.545485 
  41.625000  1563.000000     0.000640  1298.552749   733.755999 
  41.640000  1835.000000     0.000545  1425.780874   733.967423 
  41.655000  2160.000000     0.000463  1605.814893   734.179751 
  41.670000  2593.000000     0.000386  1878.380641   734.392974 
  41.685000  3139.000000     0.000319  2325.990092   734.607084 
  41.700000  4000.000000     0.000250  3107.024107   734.822075 
  41.715000  5207.000000     0.000192  4465.025068   735.037939 
  41.730000  6742.000000     0.000148  6611.772843   735.254668 
  41.745000  8615.000000     0.000116  9408.510580   735.472253 
  41.760000  10540.000000     0.000095  11935.277242   735.690689 
  41.775000  10950.000000     0.000091  12334.907261   735.909966 
  41.790000  9378.000000     0.000107  9923.641626   736.130077 
  41.805000  6947.000000     0.000144  6841.892089   736.351015 
  41.820000  5061.000000     0.000198  4616.206585   736.572771 
  41.835000  4018.000000     0.000249  3353.770548   736.795339 
  41.850000  3299.000000     0.000303  2773.285939   737.018710 
  41.865000  3116.000000     0.000321  2636.880649   737.242876 
  41.880000  3172.000000     0.000315  2823.452241   737.467830 
  41.895000  3622.000000     0.000276  3250.631677   737.693563 
  41.910000  4073.000000     0.000246  3760.321783   737.920069 
  41.925000  4198.000000     0.000238  4062.383093   738.147340 
  41.940000  4146.000000     0.000241  4055.386900   738.375367 
  41.955000  4111.000000     0.000243  4023.446680   738.604143 
  41.970000  4015.000000     0.000249  3960.338943   738.833659 
  41.985000  3603.000000     0.000278  3549.025097   739.063909 
  42.000000  2833.000000     0.000353  2847.597936   739.294885 
  42.015000  2190.000000     0.000457  2227.205326   739.526578 
  42.030000  1805.000000     0.000554  1831.747768   739.758980 
  42.045000  1636.000000     0.000611  1629.331275   739.992085 
  42.060000  1615.000000     0.000619  1564.431292   740.225884 
  42.075000  1603.000000     0.000624  1613.084312   740.460368 
  42.090000  1807.000000     0.000553  1798.576446   740.695532 
  42.105000  2223.000000     0.000450  2187.353895   740.931366 
  42.120000  2738.000000     0.000365  2846.697267   741.167863 
  42.135000  3571.000000     0.000280  3738.308945   741.405014 
  42.150000  4558.000000     0.000219  4573.242744   741.642813 
  42.165000  4954.000000     0.000202  4743.392758   741.881251 
  42.180000  4063.000000     0.000246  3963.020418   742.120321 
  42.195000  2713.000000     0.000369  2903.647245   742.360014 
  42.210000  1952.000000     0.000512  2105.935559   742.600323 
  42.225000  1473.000000     0.000679  1621.580076   742.841240 
  42.240000  1224.000000     0.000817  1351.244477   743.082756 
  42.255000  1118.000000     0.000894  1198.391383   743.324866 
  42.270000  1099.000000     0.000910  1104.198109   743.567559 
  42.285000  1042.000000     0.000960  1040.333327   743.810830 
  42.300000   979.000000     0.001021   994.087840   744.054669 
  42.315000   947.000000     0.001056   959.218952   744.299069 
  42.330000   924.000000     0.001082   932.176283   744.544022 
  42.345000   925.000000     0.001081   910.728055   744.789521 
  42.360000   875.000000     0.001143   893.394543   745.035557 
  42.375000   856.000000     0.001168   879.160711   745.282123 
  42.390000   846.000000     0.001182   867.311062   745.529211 
  42.405000   874.000000     0.001144   857.329146   745.776813 
  42.420000   850.000000     0.001176   848.834282   746.024922 
  42.435000   833.000000     0.001200   841.540564   746.273529 
  42.450000   857.000000     0.001167   835.229650   746.522628 
  42.465000   827.000000     0.001209   829.732255   746.772209 
  42.480000   830.000000     0.001205   824.915349   747.022266 
  42.495000   826.000000     0.001211   820.673155   747.272791 
  42.510000   817.000000     0.001224   816.928424   747.523775 
  42.525000   779.000000     0.001284   813.626783   747.775212 
  42.540000   805.000000     0.001242   810.754675   748.027094 
  42.555000   818.000000     0.001222   808.202240   748.279412 
  42.570000   797.000000     0.001255   805.777777   748.532159 
  42.585000   809.000000     0.001236   803.485294   748.785328 
  42.600000   804.000000     0.001244   801.488341   749.038911 
  42.615000   802.000000     0.001247   799.775462   749.292900 
  42.630000   845.000000     0.001183   798.236287   749.547288 
  42.645000   799.000000     0.001252   796.853671   749.802066 
  42.660000   830.000000     0.001205   795.612881   750.057228 
  42.675000   836.000000     0.001196   794.501224   750.312766 
  42.690000   812.000000     0.001232   793.507742   750.568671 
  42.705000   825.000000     0.001212   792.622935   750.824938 
  42.720000   804.000000     0.001244   791.838470   751.081557 
  42.735000   779.000000     0.001284   791.147156   751.338522 
  42.750000   772.000000     0.001295   790.542422   751.595825 
  42.765000   757.000000     0.001321   790.018526   751.853458 
  42.780000   772.000000     0.001295   789.575657   752.111415 
  42.795000   781.000000     0.001280   789.207220   752.369687 
  42.810000   799.000000     0.001252   788.910353   752.628266 
  42.825000   808.000000     0.001238   788.682867   752.887147 
  42.840000   821.000000     0.001218   788.523244   753.146321 
  42.855000   867.000000     0.001153   788.430631   753.405780 
  42.870000   817.000000     0.001224   788.404869   753.665518 
  42.885000   820.000000     0.001220   788.446529   753.925527 
  42.900000   822.000000     0.001217   788.556978   754.185800 
  42.915000   801.000000     0.001248   788.738469   754.446329 
  42.930000   822.000000     0.001217   788.994263   754.707107 
  42.945000   785.000000     0.001274   789.328800   754.968127 
  42.960000   798.000000     0.001253   789.747910   755.229381 
  42.975000   788.000000     0.001269   790.259160   755.490863 
  42.990000   812.000000     0.001232   790.872683   755.752564 
  43.005000   794.000000     0.001259   791.601103   756.014479 
  43.020000   792.000000     0.001263   792.463494   756.276599 
  43.035000   792.000000     0.001263   793.462304   756.538918 
  43.050000   817.000000     0.001224   794.625654   756.801428 
  43.065000   876.000000     0.001142   795.978703   757.064122 
  43.080000   831.000000     0.001203   797.613840   757.326994 
  43.095000   843.000000     0.001186   799.553278   757.590035 
  43.110000   826.000000     0.001211   801.871215   757.853240 
  43.125000   840.000000     0.001190   804.668343   758.116601 
  43.140000   855.000000     0.001170   808.083858   758.380111 
  43.155000   872.000000     0.001147   812.314365   758.643763 
  43.170000   885.000000     0.001130   817.644777   758.907550 
  43.185000   873.000000     0.001145   824.502419   759.171465 
  43.200000   896.000000     0.001116   833.564026   759.435502 
  43.215000   903.000000     0.001107   845.999505   759.699653 
  43.230000   956.000000     0.001046   864.057697   759.963911 
  43.245000  1018.000000     0.000982   892.344330   760.228271 
  43.260000  1047.000000     0.000955   939.968703   760.492725 
  43.275000  1153.000000     0.000867  1022.340741   760.757266 
  43.290000  1240.000000     0.000806  1157.590082   761.021887 
  43.305000  1355.000000     0.000738  1349.428270   761.286583 
  43.320000  1510.000000     0.000662  1557.377235   761.551345 
  43.335000  1649.000000     0.000606  1670.291940   761.816169 
  43.350000  1645.000000     0.000608  1581.979041   762.081046 
  43.365000  1423.000000     0.000703  1385.684091   762.345970 
  43.380000  1228.000000     0.000814  1231.877949   762.610936 
  43.395000  1168.000000     0.000856  1152.655652   762.875935 
  43.410000  1135.000000     0.000881  1111.548728   763.140963 
  43.425000  1091.000000     0.000917  1059.487115   763.406012 
  43.440000  1068.000000     0.000936   991.728020   763.671076 
  43.455000   981.000000     0.001019   935.364267   763.936148 
  43.470000   959.000000     0.001043   900.255587   764.201222 
  43.485000   937.000000     0.001067   884.199710   764.466293 
  43.500000   915.000000     0.001093   883.911421   764.731353 
  43.515000   891.000000     0.001122   897.098947   764.996396 
  43.530000   866.000000     0.001155   919.416504   765.261416 
  43.545000   909.000000     0.001100   939.323099   765.526407 
  43.560000   940.000000     0.001064   937.614205   765.791362 
  43.575000   906.000000     0.001104   910.423254   766.056277 
  43.590000   874.000000     0.001144   879.304904   766.321143 
  43.605000   846.000000     0.001182   857.934173   766.585956 
  43.620000   867.000000     0.001153   847.568258   766.850709 
  43.635000   846.000000     0.001182   846.445487   767.115396 
  43.650000   883.000000     0.001133   852.937549   767.380012 
  43.665000   874.000000     0.001144   864.685885   767.644550 
  43.680000   869.000000     0.001151   875.928378   767.909005 
  43.695000   876.000000     0.001142   876.908681   768.173370 
  43.710000   867.000000     0.001153   863.991329   768.437640 
  43.725000   853.000000     0.001172   847.613012   768.701809 
  43.740000   843.000000     0.001186   835.492633   768.965871 
  43.755000   851.000000     0.001175   828.276365   769.229821 
  43.770000   832.000000     0.001202   824.477607   769.493653 
  43.785000   828.000000     0.001208   822.647158   769.757361 
  43.800000   862.000000     0.001160   821.877026   770.020940 
  43.815000   884.000000     0.001131   821.712177   770.284383 
  43.830000   858.000000     0.001166   821.941043   770.547686 
  43.845000   883.000000     0.001133   822.457932   770.810844 
  43.860000   866.000000     0.001155   823.202894   771.073849 
  43.875000   859.000000     0.001164   824.139106   771.336698 
  43.890000   829.000000     0.001206   825.243330   771.599385 
  43.905000   842.000000     0.001188   826.502713   771.861904 
  43.920000   862.000000     0.001160   827.902741   772.124251 
  43.935000   848.000000     0.001179   829.441854   772.386419 
  43.950000   834.000000     0.001199   831.118565   772.648404 
  43.965000   829.000000     0.001206   832.933923   772.910200 
  43.980000   819.000000     0.001221   834.891087   773.171803 
  43.995000   863.000000     0.001159   836.995081   773.433207 
  44.010000   842.000000     0.001188   839.252654   773.694407 
  44.025000   866.000000     0.001155   841.672223   773.955398 
  44.040000   842.000000     0.001188   844.263893   774.216176 
  44.055000   825.000000     0.001212   847.039512   774.476734 
  44.070000   836.000000     0.001196   850.012796   774.737069 
  44.085000   836.000000     0.001196   853.199493   774.997176 
  44.100000   831.000000     0.001203   856.617588   775.257049 
  44.115000   823.000000     0.001215   860.287580   775.516684 
  44.130000   851.000000     0.001175   864.232965   775.776076 
  44.145000   869.000000     0.001151   868.486850   776.035221 
  44.160000   876.000000     0.001142   873.090379   776.294114 
  44.175000   873.000000     0.001145   878.152153   776.552749 
  44.190000   878.000000     0.001139   883.505339   776.811124 
  44.205000   901.000000     0.001110   889.310008   777.069232 
  44.220000   879.000000     0.001138   895.618394   777.327070 
  44.235000   887.000000     0.001127   902.490739   777.584634 
  44.250000   867.000000     0.001153   909.996866   777.841918 
  44.265000   914.000000     0.001094   918.218787   778.098919 
  44.280000   916.000000     0.001092   927.252792   778.355631 
  44.295000   915.000000     0.001093   937.218916   778.612052 
  44.310000   923.000000     0.001083   948.225857   778.868176 
  44.325000   955.000000     0.001047   960.440595   779.124000 
  44.340000   918.000000     0.001089   974.050996   779.379520 
  44.355000   907.000000     0.001103   989.281168   779.634730 
  44.370000   911.000000     0.001098  1006.402295   779.889628 
  44.385000   859.000000     0.001164  1025.744985   780.144209 
  44.400000   908.000000     0.001101  1047.715565   780.398469 
  44.415000   960.000000     0.001042  1072.817826   780.652405 
  44.430000   983.000000     0.001017  1101.682398   780.906012 
  44.445000  1031.000000     0.000970  1135.106961   781.159287 
  44.460000  1020.000000     0.000980  1174.120308   781.412225 
  44.475000  1073.000000     0.000932  1220.075637   781.664824 
  44.490000  1095.000000     0.000913  1274.785767   781.917080 
  44.505000  1151.000000     0.000869  1340.536368   782.168988 
  44.520000  1242.000000     0.000805  1420.148667   782.420545 
  44.535000  1291.000000     0.000775  1518.215876   782.671748 
  44.550000  1387.000000     0.000721  1640.892375   782.922594 
  44.565000  1564.000000     0.000639  1797.110429   783.173078 
  44.580000  1791.000000     0.000558  2000.293916   783.423197 
  44.595000  2120.000000     0.000472  2271.763835   783.672948 
  44.610000  2598.000000     0.000385  2648.500590   783.922328 
  44.625000  3176.000000     0.000315  3201.651900   784.171334 
  44.640000  4159.000000     0.000240  4076.205541   784.419961 
  44.655000  5783.000000     0.000173  5555.467520   784.668207 
  44.670000  8339.000000     0.000120  8110.736438   784.916069 
  44.685000  12385.000000     0.000081  12288.753375   785.163544 
  44.700000  18472.000000     0.000054  18185.131792   785.410628 
  44.715000  25252.000000     0.000040  24483.312962   785.657319 
  44.730000  28652.000000     0.000035  27647.193048   785.903614 
  44.745000  26028.000000     0.000038  24406.952858   786.149510 
  44.760000  18142.000000     0.000055  17528.176170   786.395003 
  44.775000  11248.000000     0.000089  11505.760176   786.640092 
  44.790000  7312.000000     0.000137  7559.147634   786.884772 
  44.805000  5320.000000     0.000188  5279.562952   787.129043 
  44.820000  4111.000000     0.000243  4031.713004   787.372900 
  44.835000  3377.000000     0.000296  3360.446070   787.616342 
  44.850000  2924.000000     0.000342  3024.631866   787.859366 
  44.865000  2722.000000     0.000367  2900.154603   788.101968 
  44.880000  2789.000000     0.000359  2876.113080   788.344148 
  44.895000  2733.000000     0.000366  2802.343611   788.585902 
  44.910000  2473.000000     0.000404  2596.449421   788.827227 
  44.925000  2321.000000     0.000431  2370.798125   789.068122 
  44.940000  2211.000000     0.000452  2205.428905   789.308585 
  44.955000  2058.000000     0.000486  2040.295448   789.548612 
  44.970000  1881.000000     0.000532  1820.469874   789.788202 
  44.985000  1525.000000     0.000656  1602.198240   790.027353 
  45.000000  1313.000000     0.000762  1436.078306   790.266062 
  45.015000  1216.000000     0.000822  1322.336467   790.504328 
  45.030000  1159.000000     0.000863  1246.519174   790.742148 
  45.045000  1123.000000     0.000890  1194.192660   790.979521 
  45.060000  1107.000000     0.000903  1156.312366   791.216444 
  45.075000  1081.000000     0.000925  1128.066344   791.452916 
  45.090000  1021.000000     0.000979  1107.246758   791.688935 
  45.105000   987.000000     0.001013  1093.239555   791.924498 
  45.120000   969.000000     0.001032  1086.860086   792.159605 
  45.135000   990.000000     0.001010  1090.628133   792.394254 
  45.150000  1059.000000     0.000944  1108.544180   792.628443 
  45.165000  1107.000000     0.000903  1143.509578   792.862170 
  45.180000  1161.000000     0.000861  1191.015085   793.095434 
  45.195000  1248.000000     0.000801  1230.608467   793.328233 
  45.210000  1240.000000     0.000806  1229.284947   793.560566 
  45.225000  1165.000000     0.000858  1185.904799   793.792432 
  45.240000  1073.000000     0.000932  1139.852368   794.023829 
  45.255000  1045.000000     0.000957  1113.489703   794.254756 
  45.270000  1070.000000     0.000935  1108.730339   794.485211 
  45.285000  1084.000000     0.000923  1122.839041   794.715194 
  45.300000  1068.000000     0.000936  1154.979150   794.944703 
  45.315000  1110.000000     0.000901  1209.044059   795.173737 
  45.330000  1220.000000     0.000820  1296.887399   795.402294 
  45.345000  1381.000000     0.000724  1444.724200   795.630375 
  45.360000  1695.000000     0.000590  1702.382821   795.857978 
  45.375000  2135.000000     0.000468  2145.728614   796.085102 
  45.390000  2758.000000     0.000363  2844.968967   796.311746 
  45.405000  3776.000000     0.000265  3764.555942   796.537909 
  45.420000  4999.000000     0.000200  4610.257602   796.763591 
  45.435000  5652.000000     0.000177  4790.334116   796.988790 
  45.450000  4850.000000     0.000206  4058.425529   797.213507 
  45.465000  3184.000000     0.000314  3037.396255   797.437740 
  45.480000  2124.000000     0.000471  2240.347131   797.661489 
  45.495000  1619.000000     0.000618  1736.599621   797.884753 
  45.510000  1350.000000     0.000741  1445.126687   798.107531 
  45.525000  1218.000000     0.000821  1277.773435   798.329824 
  45.540000  1169.000000     0.000855  1175.733644   798.551630 
  45.555000  1067.000000     0.000937  1108.091403   798.772950 
  45.570000  1042.000000     0.000960  1060.217313   798.993783 
  45.585000   965.000000     0.001036  1024.949859   799.214129 
  45.600000   941.000000     0.001063   998.242722   799.433987 
  45.615000   933.000000     0.001072   977.672059   799.653358 
  45.630000   943.000000     0.001060   961.633580   799.872241 
  45.645000   938.000000     0.001066   949.040255   800.090635 
  45.660000   906.000000     0.001104   939.141874   800.308542 
  45.675000   875.000000     0.001143   931.414701   800.525961 
  45.690000   868.000000     0.001152   925.492838   800.742891 
  45.705000   902.000000     0.001109   921.124953   800.959334 
  45.720000   886.000000     0.001129   918.147103   801.175289 
  45.735000   892.000000     0.001121   916.466427   801.390756 
  45.750000   898.000000     0.001114   916.052862   801.605736 
  45.765000   870.000000     0.001149   916.940046   801.820228 
  45.780000   876.000000     0.001142   919.229439   802.034233 
  45.795000   898.000000     0.001114   923.114810   802.247752 
  45.810000   922.000000     0.001085   928.796885   802.460785 
  45.825000   940.000000     0.001064   936.720621   802.673331 
  45.840000   931.000000     0.001074   947.480164   802.885393 
  45.855000   970.000000     0.001031   961.953138   803.096969 
  45.870000   980.000000     0.001020   981.462375   803.308061 
  45.885000  1009.000000     0.000991  1008.086606   803.518670 
  45.900000  1028.000000     0.000973  1045.345036   803.728795 
  45.915000  1097.000000     0.000912  1099.817680   803.938438 
  45.930000  1212.000000     0.000825  1184.714366   804.147599 
  45.945000  1371.000000     0.000729  1326.095191   804.356279 
  45.960000  1550.000000     0.000645  1569.182043   804.564479 
  45.975000  1934.000000     0.000517  1973.396352   804.772200 
  45.990000  2529.000000     0.000395  2571.610548   804.979443 
  46.005000  3108.000000     0.000322  3275.470485   805.186208 
  46.020000  3547.000000     0.000282  3765.647735   805.392497 
  46.035000  3455.000000     0.000289  3614.245642   805.598310 
  46.050000  2799.000000     0.000357  2921.500537   805.803649 
  46.065000  2118.000000     0.000472  2208.186865   806.008514 
  46.080000  1712.000000     0.000584  1704.194332   806.212908 
  46.095000  1420.000000     0.000704  1397.460421   806.416830 
  46.110000  1239.000000     0.000807  1221.062982   806.620283 
  46.125000  1152.000000     0.000868  1117.675387   806.823267 
  46.140000  1103.000000     0.000907  1052.498567   807.025784 
  46.155000  1004.000000     0.000996  1008.019191   807.227835 
  46.170000   932.000000     0.001073   975.891740   807.429422 
  46.185000   957.000000     0.001045   951.833114   807.630546 
  46.200000   970.000000     0.001031   933.357964   807.831208 
  46.215000   926.000000     0.001080   918.887985   808.031410 
  46.230000   939.000000     0.001065   907.369338   808.231154 
  46.245000   898.000000     0.001114   898.076464   808.430440 
  46.260000   883.000000     0.001133   890.498326   808.629272 
  46.275000   902.000000     0.001109   884.268509   808.827649 
  46.290000   888.000000     0.001126   879.120969   809.025575 
  46.305000   867.000000     0.001153   874.861541   809.223050 
  46.320000   873.000000     0.001145   871.349552   809.420078 
  46.335000   884.000000     0.001131   868.486313   809.616658 
  46.350000   909.000000     0.001100   866.208793   809.812794 
  46.365000   868.000000     0.001152   864.487933   810.008486 
  46.380000   881.000000     0.001135   863.332616   810.203738 
  46.395000   863.000000     0.001159   862.803683   810.398551 
  46.410000   889.000000     0.001125   863.051172   810.592926 
  46.425000   857.000000     0.001167   864.405495   810.786867 
  46.440000   873.000000     0.001145   867.567777   810.980375 
  46.455000   893.000000     0.001120   873.900400   811.173452 
  46.470000   891.000000     0.001122   885.612376   811.366100 
  46.485000   902.000000     0.001109   905.183102   811.558322 
  46.500000   923.000000     0.001083   932.876072   811.750120 
  46.515000   917.000000     0.001091   962.009809   811.941496 
  46.530000   984.000000     0.001016   975.410206   812.132452 
  46.545000   971.000000     0.001030   958.767577   812.322990 
  46.560000   912.000000     0.001096   925.902554   812.513114 
  46.575000   900.000000     0.001111   897.100289   812.702824 
  46.590000   916.000000     0.001092   877.832167   812.892125 
  46.605000   898.000000     0.001114   866.318855   813.081018 
  46.620000   850.000000     0.001176   859.676117   813.269505 
  46.635000   895.000000     0.001117   855.722014   813.457590 
  46.650000   878.000000     0.001139   853.207568   813.645275 
  46.665000   831.000000     0.001203   851.503677   813.832562 
  46.680000   847.000000     0.001181   850.354480   814.019453 
  46.695000   875.000000     0.001143   849.610559   814.205953 
  46.710000   888.000000     0.001126   849.166094   814.392063 
  46.725000   869.000000     0.001151   848.937177   814.577786 
  46.740000   849.000000     0.001178   848.897580   814.763125 
  46.755000   901.000000     0.001110   849.020705   814.948083 
  46.770000   869.000000     0.001151   849.308692   815.132662 
  46.785000   863.000000     0.001159   849.744220   815.316865 
  46.800000   863.000000     0.001159   850.325814   815.500695 
  46.815000   895.000000     0.001117   851.056877   815.684156 
  46.830000   889.000000     0.001125   851.945388   815.867249 
  46.845000   859.000000     0.001164   853.003973   816.049979 
  46.860000   883.000000     0.001133   854.250031   816.232347 
  46.875000   888.000000     0.001126   855.706735   816.414358 
  46.890000   859.000000     0.001164   857.403469   816.596013 
  46.905000   868.000000     0.001152   859.379695   816.777317 
  46.920000   860.000000     0.001163   861.694460   816.958272 
  46.935000   863.000000     0.001159   864.408283   817.138881 
  46.950000   906.000000     0.001104   867.607784   817.319148 
  46.965000   878.000000     0.001139   871.408195   817.499076 
  46.980000   886.000000     0.001129   875.966702   817.678668 
  46.995000   881.000000     0.001135   881.504976   817.857927 
  47.010000   896.000000     0.001116   888.345411   818.036856 
  47.025000   873.000000     0.001145   896.960693   818.215459 
  47.040000   904.000000     0.001106   908.018005   818.393740 
  47.055000   903.000000     0.001107   922.383822   818.571701 
  47.070000   914.000000     0.001094   941.042571   818.749346 
  47.085000   981.000000     0.001019   965.112930   818.926678 
  47.100000  1013.000000     0.000987   996.777851   819.103701 
  47.115000  1022.000000     0.000978  1042.625483   819.280419 
  47.130000  1098.000000     0.000911  1117.148600   819.456834 
  47.145000  1253.000000     0.000798  1244.634722   819.632950 
  47.160000  1442.000000     0.000693  1458.874271   819.808771 
  47.175000  1729.000000     0.000578  1787.977794   819.984300 
  47.190000  2143.000000     0.000467  2208.165216   820.159541 
  47.205000  2445.000000     0.000409  2573.742678   820.334498 
  47.220000  2571.000000     0.000389  2620.301794   820.509174 
  47.235000  2315.000000     0.000432  2277.057950   820.683573 
  47.250000  1885.000000     0.000531  1827.294563   820.857698 
  47.265000  1518.000000     0.000659  1478.172190   821.031553 
  47.280000  1268.000000     0.000789  1255.230209   821.205143 
  47.295000  1138.000000     0.000879  1124.386024   821.378470 
  47.310000  1063.000000     0.000941  1048.611471   821.551538 
  47.325000  1000.000000     0.001000  1002.635500   821.724352 
  47.340000   959.000000     0.001043   972.767074   821.896914 
  47.355000   936.000000     0.001068   952.414427   822.069229 
  47.370000   945.000000     0.001058   938.367556   822.241301 
  47.385000   906.000000     0.001104   928.703652   822.413134 
  47.400000   910.000000     0.001099   922.914062   822.584731 
  47.415000   895.000000     0.001117   920.966696   822.756096 
  47.430000   915.000000     0.001093   923.246282   822.927233 
  47.445000   942.000000     0.001062   929.816318   823.098147 
  47.460000   980.000000     0.001020   938.877729   823.268841 
  47.475000   979.000000     0.001021   945.130881   823.439319 
  47.490000   955.000000     0.001047   942.478679   823.609585 
  47.505000   931.000000     0.001074   933.189769   823.779643 
  47.520000   897.000000     0.001115   924.971287   823.949497 
  47.535000   928.000000     0.001078   920.941825   824.119152 
  47.550000   937.000000     0.001067   921.004946   824.288611 
  47.565000   946.000000     0.001057   924.431888   824.457878 
  47.580000   934.000000     0.001071   930.749102   824.626958 
  47.595000   939.000000     0.001065   939.965101   824.795854 
  47.610000   943.000000     0.001060   952.593404   824.964571 
  47.625000   959.000000     0.001043   969.717940   825.133112 
  47.640000   977.000000     0.001024   993.307796   825.301483 
  47.655000  1021.000000     0.000979  1027.086257   825.469687 
  47.670000  1112.000000     0.000899  1078.452428   825.637728 
  47.685000  1194.000000     0.000838  1161.723406   825.805611 
  47.700000  1300.000000     0.000769  1301.243779   825.973339 
  47.715000  1574.000000     0.000635  1528.762590   826.140918 
  47.730000  1889.000000     0.000529  1862.976173   826.308351 
  47.745000  2154.000000     0.000464  2258.550235   826.475642 
  47.760000  2442.000000     0.000410  2543.209744   826.642796 
  47.775000  2457.000000     0.000407  2482.822837   826.809817 
  47.790000  2184.000000     0.000458  2121.323685   826.976709 
  47.805000  1709.000000     0.000585  1738.789465   827.143477 
  47.820000  1451.000000     0.000689  1470.734738   827.310125 
  47.835000  1315.000000     0.000760  1320.332545   827.476657 
  47.850000  1250.000000     0.000800  1257.684290   827.643077 
  47.865000  1259.000000     0.000794  1252.657329   827.809391 
  47.880000  1262.000000     0.000792  1275.337141   827.975602 
  47.895000  1240.000000     0.000806  1288.599351   828.141714 
  47.910000  1205.000000     0.000830  1265.134057   828.307733 
  47.925000  1167.000000     0.000857  1224.157057   828.473662 
  47.940000  1146.000000     0.000873  1198.342399   828.639505 
  47.955000  1169.000000     0.000855  1199.091479   828.805268 
  47.970000  1241.000000     0.000806  1227.561155   828.970954 
  47.985000  1333.000000     0.000750  1285.851670   829.136569 
  48.000000  1448.000000     0.000691  1383.218037   829.302115 
  48.015000  1592.000000     0.000628  1543.208417   829.467599 
  48.030000  1853.000000     0.000540  1813.677519   829.633024 
  48.045000  2321.000000     0.000431  2274.361467   829.798394 
  48.060000  2967.000000     0.000337  3022.373813   829.963715 
  48.075000  3917.000000     0.000255  4095.561735   830.128990 
  48.090000  5041.000000     0.000198  5299.354109   830.294224 
  48.105000  5597.000000     0.000179  6029.288370   830.459422 
  48.120000  5256.000000     0.000190  5621.852851   830.624588 
  48.135000  4275.000000     0.000234  4403.697031   830.789726 
  48.150000  3116.000000     0.000321  3215.196513   830.954841 
  48.165000  2343.000000     0.000427  2380.069364   831.119938 
  48.180000  1930.000000     0.000518  1866.283691   831.285020 
  48.195000  1670.000000     0.000599  1568.230471   831.450093 
  48.210000  1498.000000     0.000668  1396.891296   831.615161 
  48.225000  1363.000000     0.000734  1298.397120   831.780228 
  48.240000  1291.000000     0.000775  1245.256908   831.945299 
  48.255000  1263.000000     0.000792  1220.367887   832.110378 
  48.270000  1239.000000     0.000807  1203.377271   832.275471 
  48.285000  1168.000000     0.000856  1169.350514   832.440580 
  48.300000  1086.000000     0.000921  1113.972014   832.605712 
  48.315000  1011.000000     0.000989  1058.239592   832.770869 
  48.330000   979.000000     0.001021  1014.869253   832.936058 
  48.345000  1009.000000     0.000991   984.035624   833.101282 
  48.360000  1006.000000     0.000994   962.397392   833.266546 
  48.375000   959.000000     0.001043   946.713140   833.431854 
  48.390000   956.000000     0.001046   934.771846   833.597211 
  48.405000   914.000000     0.001094   925.294565   833.762622 
  48.420000   902.000000     0.001109   917.541182   833.928090 
  48.435000   896.000000     0.001116   911.085725   834.093621 
  48.450000   906.000000     0.001104   905.649810   834.259218 
  48.465000   972.000000     0.001029   901.036705   834.424888 
  48.480000   956.000000     0.001046   897.101026   834.590632 
  48.495000   946.000000     0.001057   893.732520   834.756458 
  48.510000   910.000000     0.001099   890.846119   834.922368 
  48.525000   852.000000     0.001174   888.375395   835.088367 
  48.540000   834.000000     0.001199   886.268092   835.254460 
  48.555000   877.000000     0.001140   884.483009   835.420652 
  48.570000   882.000000     0.001134   882.987805   835.586946 
  48.585000   876.000000     0.001142   881.757444   835.753348 
  48.600000   898.000000     0.001114   880.773062   835.919861 
  48.615000   913.000000     0.001095   880.020612   836.086490 
  48.630000   920.000000     0.001087   879.490950   836.253240 
  48.645000   900.000000     0.001111   879.176298   836.420115 
  48.660000   924.000000     0.001082   879.090151   836.587120 
  48.675000   904.000000     0.001106   879.242530   836.754258 
  48.690000   882.000000     0.001134   879.644071   836.921535 
  48.705000   922.000000     0.001085   880.320969   837.088954 
  48.720000   919.000000     0.001088   881.313927   837.256521 
  48.735000   891.000000     0.001122   882.687592   837.424239 
  48.750000   880.000000     0.001136   884.551697   837.592114 
  48.765000   881.000000     0.001135   887.105743   837.760148 
  48.780000   896.000000     0.001116   890.715159   837.928348 
  48.795000   914.000000     0.001094   895.991605   838.096717 
  48.810000   905.000000     0.001105   903.764650   838.265259 
  48.825000   888.000000     0.001126   914.691123   838.433979 
  48.840000   908.000000     0.001101   928.145261   838.602881 
  48.855000   943.000000     0.001060   940.581945   838.771970 
  48.870000   972.000000     0.001029   946.078335   838.941250 
  48.885000   975.000000     0.001026   944.299745   839.110725 
  48.900000   956.000000     0.001046   942.405405   839.280399 
  48.915000  1006.000000     0.000994   945.404292   839.450278 
  48.930000  1011.000000     0.000989   953.822270   839.620364 
  48.945000  1025.000000     0.000976   968.402582   839.790663 
  48.960000  1021.000000     0.000979   990.281989   839.961179 
  48.975000  1067.000000     0.000937  1022.374482   840.131915 
  48.990000  1180.000000     0.000847  1071.068067   840.302877 
  49.005000  1272.000000     0.000786  1149.142114   840.474068 
  49.020000  1368.000000     0.000731  1279.116468   840.645492 
  49.035000  1542.000000     0.000649  1492.859964   840.817154 
  49.050000  1800.000000     0.000556  1817.591979   840.989059 
  49.065000  2120.000000     0.000472  2232.660658   841.161209 
  49.080000  2378.000000     0.000421  2598.527492   841.333610 
  49.095000  2435.000000     0.000411  2658.957021   841.506265 
  49.110000  2178.000000     0.000459  2339.406041   841.679179 
  49.125000  1851.000000     0.000540  1904.492772   841.852356 
  49.140000  1548.000000     0.000646  1559.865679   842.025800 
  49.155000  1441.000000     0.000694  1338.516328   842.199514 
  49.170000  1331.000000     0.000751  1212.938779   842.373504 
  49.185000  1241.000000     0.000806  1151.496812   842.547772 
  49.200000  1244.000000     0.000804  1135.138290   842.722324 
  49.215000  1246.000000     0.000803  1158.622338   842.897163 
  49.230000  1294.000000     0.000773  1224.444041   843.072293 
  49.245000  1330.000000     0.000752  1329.431529   843.247718 
  49.260000  1503.000000     0.000665  1442.465849   843.423443 
  49.275000  1513.000000     0.000661  1489.918932   843.599471 
  49.290000  1463.000000     0.000684  1416.088073   843.775805 
  49.305000  1306.000000     0.000766  1277.767468   843.952451 
  49.320000  1177.000000     0.000850  1155.385178   844.129412 
  49.335000  1122.000000     0.000891  1072.491569   844.306691 
  49.350000  1071.000000     0.000934  1023.575216   844.484293 
  49.365000  1064.000000     0.000940   998.165447   844.662222 
  49.380000  1066.000000     0.000938   988.497965   844.840481 
  49.395000  1034.000000     0.000967   991.416583   845.019075 
  49.410000  1070.000000     0.000935  1008.547150   845.198006 
  49.425000  1094.000000     0.000914  1046.277453   845.377279 
  49.440000  1134.000000     0.000882  1114.817583   845.556898 
  49.455000  1239.000000     0.000807  1222.972442   845.736866 
  49.470000  1377.000000     0.000726  1362.983233   845.917188 
  49.485000  1600.000000     0.000625  1485.665544   846.097866 
  49.500000  1639.000000     0.000610  1501.954798   846.278904 
  49.515000  1431.000000     0.000699  1386.952822   846.460307 
  49.530000  1262.000000     0.000792  1232.132221   846.642077 
  49.545000  1102.000000     0.000907  1108.166445   846.824219 
  49.560000  1030.000000     0.000971  1026.098051   847.006736 
  49.575000  1024.000000     0.000977   975.949051   847.189632 
  49.590000   947.000000     0.001056   945.738292   847.372909 
  49.605000   940.000000     0.001064   926.756304   847.556573 
  49.620000   913.000000     0.001095   913.965864   847.740625 
  49.635000   900.000000     0.001111   904.786447   847.925071 
  49.650000   890.000000     0.001124   897.906010   848.109912 
  49.665000   884.000000     0.001131   892.598406   848.295154 
  49.680000   907.000000     0.001103   888.417749   848.480798 
  49.695000   884.000000     0.001131   885.069768   848.666849 
  49.710000   903.000000     0.001107   882.351847   848.853310 
  49.725000   882.000000     0.001134   880.120482   849.040184 
  49.740000   873.000000     0.001145   878.271701   849.227475 
  49.755000   855.000000     0.001170   876.728675   849.415185 
  49.770000   875.000000     0.001143   875.433626   849.603319 
  49.785000   836.000000     0.001196   874.344005   849.791879 
  49.800000   898.000000     0.001114   873.431484   849.980869 
  49.815000   921.000000     0.001086   872.685268   850.170292 
  49.830000   905.000000     0.001105   872.028339   850.360151 
  49.845000   924.000000     0.001082   871.475879   850.550450 
  49.860000   902.000000     0.001109   871.014105   850.741191 
  49.875000   892.000000     0.001121   870.634256   850.932377 
  49.890000   851.000000     0.001175   870.334991   851.124012 
  49.905000   857.000000     0.001167   870.122079   851.316099 
  49.920000   872.000000     0.001147   869.929959   851.508641 
  49.935000   873.000000     0.001145   869.796625   851.701640 
  49.950000   861.000000     0.001161   869.756916   851.895101 
  49.965000   886.000000     0.001129   869.852950   852.089025 
  49.980000   901.000000     0.001110   869.958473   852.283416 
  49.995000   901.000000     0.001110   869.990697   852.478277 
  50.010000   885.000000     0.001130   870.060089   852.673610 
  50.025000   862.000000     0.001160   870.165049   852.869419 
  50.040000   886.000000     0.001129   870.304192   853.065706 
  50.055000   912.000000     0.001096   870.474123   853.262474 
  50.070000   903.000000     0.001107   870.682015   853.459726 
  50.085000   875.000000     0.001143   870.929401   853.657464 
  50.100000   889.000000     0.001125   871.214185   853.855692 
  50.115000   914.000000     0.001094   871.538487   854.054412 
  50.130000   924.000000     0.001082   871.911275   854.253627 
  50.145000   897.000000     0.001115   872.355897   854.453339 
  50.160000   890.000000     0.001124   872.859816   854.653551 
  50.175000   877.000000     0.001140   873.378317   854.854266 
  50.190000   898.000000     0.001114   873.974262   855.055486 
  50.205000   916.000000     0.001092   874.709313   855.257214 
  50.220000   902.000000     0.001109   875.725946   855.459452 
  50.235000   863.000000     0.001159   876.575615   855.662203 
  50.250000   853.000000     0.001172   877.551957   855.865469 
  50.265000   867.000000     0.001153   878.685623   856.069252 
  50.280000   898.000000     0.001114   880.018659   856.273556 
  50.295000   914.000000     0.001094   881.609907   856.478382 
  50.310000   902.000000     0.001109   883.543776   856.683733 
  50.325000   917.000000     0.001091   885.945710   856.889611 
  50.340000   909.000000     0.001100   889.013017   857.096018 
  50.355000   908.000000     0.001101   893.083189   857.302957 
  50.370000   935.000000     0.001070   898.784973   857.510429 
  50.385000   918.000000     0.001089   907.326776   857.718438 
  50.400000   899.000000     0.001112   920.896861   857.926984 
  50.415000   929.000000     0.001076   942.887368   858.136071 
  50.430000   965.000000     0.001036   977.178169   858.345701 
  50.445000  1014.000000     0.000986  1024.922774   858.555875 
  50.460000  1070.000000     0.000935  1077.174305   858.766596 
  50.475000  1107.000000     0.000903  1107.785620   858.977865 
  50.490000  1061.000000     0.000943  1091.869713   859.189684 
  50.505000  1033.000000     0.000968  1043.343740   859.402057 
  50.520000   989.000000     0.001011   993.520123   859.614983 
  50.535000   966.000000     0.001035   956.567751   859.828466 
  50.550000   940.000000     0.001064   932.988006   860.042508 
  50.565000   938.000000     0.001066   919.020608   860.257109 
  50.580000   937.000000     0.001067   910.941428   860.472272 
  50.595000   905.000000     0.001105   906.216406   860.687999 
  50.610000   906.000000     0.001104   903.414804   860.904292 
  50.625000   899.000000     0.001112   901.797637   861.121151 
  50.640000   874.000000     0.001144   900.980842   861.338579 
  50.655000   899.000000     0.001112   900.749678   861.556578 
  50.670000   909.000000     0.001100   900.976084   861.775149 
  50.685000   896.000000     0.001116   901.578762   861.994294 
  50.700000   898.000000     0.001114   902.507493   862.214014 
  50.715000   917.000000     0.001091   903.732897   862.434310 
  50.730000   906.000000     0.001104   905.240760   862.655185 
  50.745000   906.000000     0.001104   907.027226   862.876640 
  50.760000   918.000000     0.001089   909.091084   863.098676 
  50.775000   917.000000     0.001091   911.434227   863.321295 
  50.790000   924.000000     0.001082   914.035292   863.544498 
  50.805000   942.000000     0.001062   917.111544   863.768286 
  50.820000   904.000000     0.001106   920.598707   863.992660 
  50.835000   929.000000     0.001076   924.555198   864.217623 
  50.850000   958.000000     0.001044   929.054716   864.443175 
  50.865000   944.000000     0.001059   934.190438   864.669318 
  50.880000   948.000000     0.001055   940.081459   864.896052 
  50.895000   956.000000     0.001046   946.882303   865.123379 
  50.910000   917.000000     0.001091   954.763208   865.351300 
  50.925000   897.000000     0.001115   963.981134   865.579816 
  50.940000   922.000000     0.001085   974.857591   865.808928 
  50.955000   963.000000     0.001038   987.819305   866.038637 
  50.970000   956.000000     0.001046  1003.441770   866.268945 
  50.985000  1003.000000     0.000997  1022.515354   866.499852 
  51.000000  1031.000000     0.000970  1046.148769   866.731358 
  51.015000  1048.000000     0.000954  1075.939859   866.963466 
  51.030000  1042.000000     0.000960  1114.285220   867.196176 
  51.045000  1078.000000     0.000928  1165.017501   867.429488 
  51.060000  1155.000000     0.000866  1234.827337   867.663405 
  51.075000  1243.000000     0.000805  1336.301503   867.897925 
  51.090000  1401.000000     0.000714  1493.280992   868.133051 
  51.105000  1706.000000     0.000586  1747.213832   868.368782 
  51.120000  2118.000000     0.000472  2158.150770   868.605120 
  51.135000  2695.000000     0.000371  2785.524350   868.842066 
  51.150000  3627.000000     0.000276  3619.652084   869.079619 
  51.165000  4670.000000     0.000214  4443.078315   869.317781 
  51.180000  4926.000000     0.000203  4766.070240   869.556551 
  51.195000  4177.000000     0.000239  4291.454892   869.795932 
  51.210000  3373.000000     0.000296  3436.428090   870.035922 
  51.225000  2643.000000     0.000378  2702.072721   870.276523 
  51.240000  2179.000000     0.000459  2239.710486   870.517735 
  51.255000  1987.000000     0.000503  2034.281255   870.759559 
  51.270000  2019.000000     0.000495  2041.272233   871.001994 
  51.285000  2193.000000     0.000456  2210.293073   871.245042 
  51.300000  2422.000000     0.000413  2446.599346   871.488702 
  51.315000  2618.000000     0.000382  2564.581353   871.732975 
  51.330000  2430.000000     0.000412  2399.083930   871.977861 
  51.345000  2019.000000     0.000495  2045.780399   872.223360 
  51.360000  1641.000000     0.000609  1707.510552   872.469473 
  51.375000  1400.000000     0.000714  1461.631688   872.716200 
  51.390000  1246.000000     0.000803  1301.912797   872.963541 
  51.405000  1172.000000     0.000853  1202.310344   873.211495 
  51.420000  1090.000000     0.000917  1139.609199   873.460064 
  51.435000  1059.000000     0.000944  1098.363339   873.709246 
  51.450000  1069.000000     0.000935  1069.918548   873.959043 
  51.465000  1088.000000     0.000919  1049.801414   874.209454 
  51.480000  1056.000000     0.000947  1035.689191   874.460479 
  51.495000  1055.000000     0.000948  1026.338585   874.712118 
  51.510000  1064.000000     0.000940  1021.127657   874.964371 
  51.525000  1011.000000     0.000989  1019.916760   875.217238 
  51.540000  1043.000000     0.000959  1023.033777   875.470718 
  51.555000  1025.000000     0.000976  1031.472433   875.724812 
  51.570000  1042.000000     0.000960  1047.439386   875.979519 
  51.585000  1111.000000     0.000900  1075.433346   876.234839 
  51.600000  1204.000000     0.000831  1123.837723   876.490772 
  51.615000  1259.000000     0.000794  1206.051780   876.747317 
  51.630000  1386.000000     0.000722  1338.515036   877.004475 
  51.645000  1603.000000     0.000624  1530.039652   877.262244 
  51.660000  1767.000000     0.000566  1753.640122   877.520624 
  51.675000  1914.000000     0.000522  1910.082480   877.779616 
  51.690000  1952.000000     0.000512  1872.743250   878.039217 
  51.705000  1757.000000     0.000569  1666.128424   878.299429 
  51.720000  1552.000000     0.000644  1436.993295   878.560250 
  51.735000  1357.000000     0.000737  1262.453799   878.821681 
  51.750000  1236.000000     0.000809  1147.848828   879.083719 
  51.765000  1179.000000     0.000848  1077.267334   879.346366 
  51.780000  1131.000000     0.000884  1034.041017   879.609619 
  51.795000  1061.000000     0.000943  1006.481361   879.873479 
  51.810000  1005.000000     0.000995   987.796121   880.137945 
  51.825000   981.000000     0.001019   974.424913   880.403016 
  51.840000  1002.000000     0.000998   964.506412   880.668692 
  51.855000   995.000000     0.001005   956.992015   880.934971 
  51.870000   989.000000     0.001011   951.239663   881.201853 
  51.885000   987.000000     0.001013   946.831093   881.469337 
  51.900000   963.000000     0.001038   943.422834   881.737423 
  51.915000   942.000000     0.001062   940.839935   882.006108 
  51.930000   940.000000     0.001064   938.950304   882.275394 
  51.945000   959.000000     0.001043   937.661004   882.545277 
  51.960000   944.000000     0.001059   936.908663   882.815759 
  51.975000   945.000000     0.001058   936.663181   883.086837 
  51.990000   979.000000     0.001021   936.921547   883.358510 
  52.005000   978.000000     0.001022   937.708977   883.630778 
  52.020000   939.000000     0.001065   939.083762   883.903640 
  52.035000   924.000000     0.001082   941.147301   884.177094 
  52.050000   956.000000     0.001046   944.066760   884.451139 
  52.065000   963.000000     0.001038   948.120460   884.725775 
  52.080000   941.000000     0.001063   953.704166   885.001000 
  52.095000   973.000000     0.001028   961.580496   885.276812 
  52.110000  1023.000000     0.000978   973.218166   885.553211 
  52.125000  1024.000000     0.000977   991.341352   885.830196 
  52.140000  1048.000000     0.000954  1020.598593   886.107765 
  52.155000  1091.000000     0.000917  1067.572266   886.385916 
  52.170000  1128.000000     0.000887  1138.579915   886.664650 
  52.185000  1174.000000     0.000852  1232.037135   886.943963 
  52.200000  1271.000000     0.000787  1322.893667   887.223855 
  52.215000  1323.000000     0.000756  1356.336564   887.504325 
  52.230000  1264.000000     0.000791  1300.966416   887.785371 
  52.245000  1248.000000     0.000801  1203.026841   888.066992 
  52.260000  1161.000000     0.000861  1116.266722   888.349186 
  52.275000  1021.000000     0.000979  1055.908653   888.631952 
  52.290000  1019.000000     0.000981  1018.249851   888.915287 
  52.305000  1030.000000     0.000971   995.972624   889.199192 
  52.320000   977.000000     0.001024   982.958616   889.483664 
  52.335000   929.000000     0.001076   975.276034   889.768701 
  52.350000   999.000000     0.001001   970.762104   890.054303 
  52.365000   962.000000     0.001040   968.303957   890.340466 
  52.380000   955.000000     0.001047   967.316355   890.627191 
  52.395000   926.000000     0.001080   967.470379   890.914475 
  52.410000   914.000000     0.001094   968.572997   891.202316 
  52.425000   930.000000     0.001075   970.513805   891.490713 
  52.440000   965.000000     0.001036   973.239073   891.779663 
  52.455000   953.000000     0.001049   976.738046   892.069167 
  52.470000   952.000000     0.001050   981.035975   892.359220 
  52.485000  1001.000000     0.000999   986.191584   892.649822 
  52.500000   992.000000     0.001008   992.299077   892.940972 
  52.515000   966.000000     0.001035   999.499319   893.232666 
  52.530000   985.000000     0.001015  1008.000457   893.524903 
  52.545000   952.000000     0.001050  1017.966679   893.817682 
  52.560000   960.000000     0.001042  1029.865868   894.111000 
  52.575000  1009.000000     0.000991  1044.005859   894.404856 
  52.590000  1029.000000     0.000972  1060.744683   894.699248 
  52.605000  1069.000000     0.000935  1080.998685   894.994173 
  52.620000  1048.000000     0.000954  1105.801186   895.289630 
  52.635000  1082.000000     0.000924  1136.622895   895.585616 
  52.650000  1146.000000     0.000873  1175.651046   895.882131 
  52.665000  1170.000000     0.000855  1226.342936   896.179171 
  52.680000  1181.000000     0.000847  1294.502133   896.476734 
  52.695000  1322.000000     0.000756  1390.113630   896.774819 
  52.710000  1403.000000     0.000713  1529.812258   897.073424 
  52.725000  1584.000000     0.000631  1739.061075   897.372546 
  52.740000  1958.000000     0.000511  2051.506900   897.672184 
  52.755000  2386.000000     0.000419  2498.376065   897.972334 
  52.770000  2968.000000     0.000337  3079.251770   898.272996 
  52.785000  3610.000000     0.000277  3746.639137   898.574166 
  52.800000  4424.000000     0.000226  4496.441181   898.875844 
  52.815000  5547.000000     0.000180  5374.244182   899.178025 
  52.830000  6528.000000     0.000153  6126.430336   899.480709 
  52.845000  6616.000000     0.000151  6135.648368   899.783893 
  52.860000  5528.000000     0.000181  5226.275636   900.087575 
  52.875000  4042.000000     0.000247  4024.332346   900.391752 
  52.890000  2934.000000     0.000341  3037.323191   900.696423 
  52.905000  2234.000000     0.000448  2362.691512   901.001584 
  52.920000  1875.000000     0.000533  1937.492962   901.307234 
  52.935000  1638.000000     0.000611  1677.032329   901.613371 
  52.950000  1482.000000     0.000675  1515.271768   901.919991 
  52.965000  1403.000000     0.000713  1411.173574   902.227093 
  52.980000  1323.000000     0.000756  1342.742733   902.534675 
  52.995000  1280.000000     0.000781  1299.455752   902.842733 
  53.010000  1281.000000     0.000781  1277.344129   903.151266 
  53.025000  1281.000000     0.000781  1277.574683   903.460271 
  53.040000  1307.000000     0.000765  1306.518200   903.769745 
  53.055000  1361.000000     0.000735  1375.713077   904.079687 
  53.070000  1516.000000     0.000660  1498.506667   904.390094 
  53.085000  1678.000000     0.000596  1677.510485   904.700962 
  53.100000  1874.000000     0.000534  1874.625412   905.012291 
  53.115000  2021.000000     0.000495  1982.707448   905.324078 
  53.130000  1899.000000     0.000527  1900.196578   905.636319 
  53.145000  1682.000000     0.000595  1686.248156   905.949012 
  53.160000  1486.000000     0.000673  1472.150091   906.262156 
  53.175000  1327.000000     0.000754  1312.767714   906.575747 
  53.190000  1216.000000     0.000822  1207.366051   906.889782 
  53.205000  1146.000000     0.000873  1140.836142   907.204260 
  53.220000  1104.000000     0.000906  1098.648238   907.519178 
  53.235000  1079.000000     0.000927  1070.751013   907.834533 
  53.250000  1083.000000     0.000923  1051.177110   908.150322 
  53.265000  1080.000000     0.000926  1036.754747   908.466543 
  53.280000   970.000000     0.001031  1025.785624   908.783194 
  53.295000   958.000000     0.001044  1017.281852   909.100272 
  53.310000   995.000000     0.001005  1010.619470   909.417774 
  53.325000  1000.000000     0.001000  1005.385917   909.735697 
  53.340000   981.000000     0.001019  1001.294650   910.054039 
  53.355000   986.000000     0.001014   998.084463   910.372798 
  53.370000  1005.000000     0.000995   995.633542   910.691970 
  53.385000   980.000000     0.001020   993.829880   911.011553 
  53.400000   966.000000     0.001035   992.591421   911.331545 
  53.415000   978.000000     0.001022   991.859696   911.651942 
  53.430000   969.000000     0.001032   991.599950   911.972742 
  53.445000   986.000000     0.001014   991.796290   912.293943 
  53.460000   974.000000     0.001027   992.384144   912.615541 
  53.475000   943.000000     0.001060   993.386002   912.937534 
  53.490000   975.000000     0.001026   994.807453   913.259919 
  53.505000   993.000000     0.001007   996.663534   913.582694 
  53.520000  1011.000000     0.000989   998.979927   913.905856 
  53.535000   967.000000     0.001034  1001.794336   914.229401 
  53.550000   961.000000     0.001041  1005.158610   914.553329 
  53.565000  1000.000000     0.001000  1009.141931   914.877634 
  53.580000   993.000000     0.001007  1013.835472   915.202316 
  53.595000   995.000000     0.001005  1019.359192   915.527371 
  53.610000  1039.000000     0.000962  1025.871814   915.852796 
  53.625000  1042.000000     0.000960  1033.585862   916.178589 
  53.640000   984.000000     0.001016  1042.791255   916.504747 
  53.655000  1013.000000     0.000987  1053.895493   916.831268 
  53.670000  1037.000000     0.000964  1067.500346   917.158148 
  53.685000  1057.000000     0.000946  1084.561398   917.485384 
  53.700000  1098.000000     0.000911  1106.713307   917.812974 
  53.715000  1122.000000     0.000891  1136.837164   918.140916 
  53.730000  1179.000000     0.000848  1179.777419   918.469206 
  53.745000  1304.000000     0.000767  1242.693165   918.797842 
  53.760000  1419.000000     0.000705  1333.823995   919.126821 
  53.775000  1525.000000     0.000656  1457.112721   919.456140 
  53.790000  1612.000000     0.000620  1598.634877   919.785796 
  53.805000  1797.000000     0.000556  1711.851245   920.115787 
  53.820000  1779.000000     0.000562  1749.797035   920.446110 
  53.835000  1742.000000     0.000574  1745.098224   920.776762 
  53.850000  1753.000000     0.000570  1778.031414   921.107741 
  53.865000  1890.000000     0.000529  1895.349793   921.439043 
  53.880000  2076.000000     0.000482  2105.281166   921.770665 
  53.895000  2346.000000     0.000426  2382.253042   922.102606 
  53.910000  2622.000000     0.000381  2693.010953   922.434862 
  53.925000  2996.000000     0.000334  3081.785940   922.767431 
  53.940000  3670.000000     0.000272  3634.447510   923.100310 
  53.955000  4380.000000     0.000228  4280.400347   923.433495 
  53.970000  4892.000000     0.000204  4698.522623   923.766985 
  53.985000  4857.000000     0.000206  4534.352400   924.100777 
  54.000000  3983.000000     0.000251  3854.594017   924.434867 
  54.015000  2973.000000     0.000336  3084.122233   924.769253 
  54.030000  2271.000000     0.000440  2486.376278   925.103933 
  54.045000  1902.000000     0.000526  2096.212035   925.438903 
  54.060000  1770.000000     0.000565  1870.300868   925.774161 
  54.075000  1703.000000     0.000587  1760.493702   926.109704 
  54.090000  1658.000000     0.000603  1735.634825   926.445529 
  54.105000  1735.000000     0.000576  1785.157761   926.781634 
  54.120000  1970.000000     0.000508  1914.947681   927.118016 
  54.135000  2196.000000     0.000455  2138.133980   927.454673 
  54.150000  2588.000000     0.000386  2455.890022   927.791600 
  54.165000  3032.000000     0.000330  2827.709321   928.128797 
  54.180000  3404.000000     0.000294  3189.965525   928.466260 
  54.195000  3788.000000     0.000264  3588.305007   928.803986 
  54.210000  4346.000000     0.000230  4165.277225   929.141973 
  54.225000  5091.000000     0.000196  4883.665911   929.480217 
  54.240000  5500.000000     0.000182  5353.707086   929.818718 
  54.255000  5186.000000     0.000193  5097.390454   930.157471 
  54.270000  4259.000000     0.000235  4235.298242   930.496474 
  54.285000  3229.000000     0.000310  3308.291419   930.835724 
  54.300000  2437.000000     0.000410  2596.824524   931.175220 
  54.315000  2028.000000     0.000493  2121.747627   931.514957 
  54.330000  1768.000000     0.000566  1825.462643   931.854934 
  54.345000  1615.000000     0.000619  1646.538976   932.195148 
  54.360000  1551.000000     0.000645  1540.386068   932.535596 
  54.375000  1540.000000     0.000649  1481.250999   932.876276 
  54.390000  1507.000000     0.000664  1458.029473   933.217185 
  54.405000  1415.000000     0.000707  1470.544496   933.558321 
  54.420000  1462.000000     0.000684  1528.443543   933.899680 
  54.435000  1652.000000     0.000605  1651.033141   934.241261 
  54.450000  1940.000000     0.000515  1863.659807   934.583061 
  54.465000  2200.000000     0.000455  2182.394065   934.925076 
  54.480000  2661.000000     0.000376  2570.711738   935.267306 
  54.495000  3040.000000     0.000329  2872.590310   935.609747 
  54.510000  3026.000000     0.000330  2859.070208   935.952396 
  54.525000  2710.000000     0.000369  2520.823126   936.295252 
  54.540000  2094.000000     0.000478  2098.570846   936.638312 
  54.555000  1725.000000     0.000580  1755.020710   936.981572 
  54.570000  1531.000000     0.000653  1517.585094   937.325032 
  54.585000  1374.000000     0.000728  1364.455235   937.668688 
  54.600000  1265.000000     0.000791  1267.414632   938.012537 
  54.615000  1202.000000     0.000832  1204.281225   938.356578 
  54.630000  1169.000000     0.000855  1160.952530   938.700808 
  54.645000  1124.000000     0.000890  1129.517481   939.045225 
  54.660000  1090.000000     0.000917  1105.719469   939.389826 
  54.675000  1073.000000     0.000932  1087.173949   939.734609 
  54.690000  1125.000000     0.000889  1072.429899   940.079571 
  54.705000  1075.000000     0.000930  1060.536638   940.424710 
  54.720000  1025.000000     0.000976  1050.841917   940.770024 
  54.735000  1045.000000     0.000957  1042.887185   941.115511 
  54.750000  1020.000000     0.000980  1036.346928   941.461167 
  54.765000  1029.000000     0.000972  1030.990763   941.806992 
  54.780000  1030.000000     0.000971  1026.662696   942.152982 
  54.795000  1019.000000     0.000981  1023.267772   942.499135 
  54.810000  1006.000000     0.000994  1020.769665   942.845450 
  54.825000  1031.000000     0.000970  1019.199981   943.191923 
  54.840000  1002.000000     0.000998  1018.691229   943.538553 
  54.855000   986.000000     0.001014  1019.562867   943.885337 
  54.870000   955.000000     0.001047  1022.446076   944.232273 
  54.885000   969.000000     0.001032  1028.504181   944.579359 
  54.900000  1024.000000     0.000977  1039.434712   944.926593 
  54.915000  1033.000000     0.000968  1057.735446   945.273973 
  54.930000  1049.000000     0.000953  1085.194467   945.621497 
  54.945000  1063.000000     0.000941  1119.453155   945.969162 
  54.960000  1076.000000     0.000929  1148.861309   946.316966 
  54.975000  1065.000000     0.000939  1153.034021   946.664907 
  54.990000  1075.000000     0.000930  1126.665438   947.012984 
  55.005000  1062.000000     0.000942  1089.239584   947.361194 
  55.020000  1018.000000     0.000982  1057.396911   947.709535 
  55.035000   950.000000     0.001053  1035.098410   948.058005 
  55.050000   953.000000     0.001049  1020.689985   948.406603 
  55.065000   972.000000     0.001029  1011.726368   948.755325 
  55.080000   996.000000     0.001004  1006.199431   949.104171 
  55.095000   993.000000     0.001007  1002.727778   949.453139 
  55.110000   937.000000     0.001067  1000.656824   949.802225 
  55.125000   971.000000     0.001030   999.695243   950.151429 
  55.140000  1007.000000     0.000993   999.782737   950.500749 
  55.155000   989.000000     0.001011  1000.928853   950.850183 
  55.170000   970.000000     0.001031  1003.150809   951.199728 
  55.185000   979.000000     0.001021  1005.851555   951.549384 
  55.200000  1007.000000     0.000993  1007.501195   951.899147 
  55.215000  1011.000000     0.000989  1006.869841   952.249018 
  55.230000   991.000000     0.001009  1004.868389   952.598993 
  55.245000   940.000000     0.001064  1003.196440   952.949071 
  55.260000   973.000000     0.001028  1002.580170   953.299251 
  55.275000   990.000000     0.001010  1003.078752   953.649530 
  55.290000  1023.000000     0.000978  1004.596831   953.999907 
  55.305000   984.000000     0.001016  1007.081558   954.350381 
  55.320000   951.000000     0.001052  1010.592170   954.700949 
  55.335000   971.000000     0.001030  1015.337753   955.051610 
  55.350000   985.000000     0.001015  1021.733270   955.402362 
  55.365000  1028.000000     0.000973  1030.524457   955.753204 
  55.380000  1054.000000     0.000949  1043.036096   956.104135 
  55.395000  1056.000000     0.000947  1061.578581   956.455152 
  55.410000  1078.000000     0.000928  1089.930314   956.806255 
  55.425000  1139.000000     0.000878  1133.453212   957.157442 
  55.440000  1213.000000     0.000824  1197.765393   957.508710 
  55.455000  1301.000000     0.000769  1284.880344   957.860060 
  55.470000  1344.000000     0.000744  1387.319036   958.211489 
  55.485000  1455.000000     0.000687  1478.514070   958.562996 
  55.500000  1516.000000     0.000660  1505.946383   958.914580 
  55.515000  1442.000000     0.000693  1440.566330   959.266239 
  55.530000  1347.000000     0.000742  1329.418850   959.617972 
  55.545000  1238.000000     0.000808  1228.628594   959.969777 
  55.560000  1166.000000     0.000858  1156.147870   960.321654 
  55.575000  1087.000000     0.000920  1109.250807   960.673602 
  55.590000  1075.000000     0.000930  1080.583050   961.025618 
  55.605000  1057.000000     0.000946  1063.602757   961.377701 
  55.620000  1050.000000     0.000952  1053.856963   961.729851 
  55.635000  1028.000000     0.000973  1048.818860   962.082067 
  55.650000  1024.000000     0.000977  1047.297622   962.434346 
  55.665000  1023.000000     0.000978  1048.977173   962.786689 
  55.680000  1000.000000     0.001000  1054.275194   963.139093 
  55.695000  1008.000000     0.000992  1064.521622   963.491558 
  55.710000  1044.000000     0.000958  1082.317720   963.844083 
  55.725000  1099.000000     0.000910  1111.750459   964.196667 
  55.740000  1140.000000     0.000877  1157.796662   964.549308 
  55.755000  1181.000000     0.000847  1223.520761   964.902007 
  55.770000  1270.000000     0.000787  1302.019641   965.254761 
  55.785000  1299.000000     0.000770  1363.703858   965.607569 
  55.800000  1279.000000     0.000782  1365.412435   965.960432 
  55.815000  1205.000000     0.000830  1305.268722   966.313348 
  55.830000  1111.000000     0.000900  1228.357132   966.666316 
  55.845000  1063.000000     0.000941  1166.052665   967.019335 
  55.860000  1072.000000     0.000933  1124.413549   967.372405 
  55.875000  1093.000000     0.000915  1099.924214   967.725525 
  55.890000  1072.000000     0.000933  1087.787341   968.078694 
  55.905000  1050.000000     0.000952  1084.436138   968.431910 
  55.920000  1058.000000     0.000945  1088.259010   968.785175 
  55.935000  1074.000000     0.000931  1099.745671   969.138486 
  55.950000  1132.000000     0.000883  1121.615448   969.491844 
  55.965000  1126.000000     0.000888  1158.868750   969.845247 
  55.980000  1163.000000     0.000860  1218.018535   970.198695 
  55.995000  1312.000000     0.000762  1303.785744   970.552187 
  56.010000  1450.000000     0.000690  1409.355883   970.905723 
  56.025000  1564.000000     0.000639  1499.115663   971.259302 
  56.040000  1536.000000     0.000651  1514.038273   971.612924 
  56.055000  1521.000000     0.000657  1441.360932   971.966589 
  56.070000  1351.000000     0.000740  1338.408554   972.320295 
  56.085000  1231.000000     0.000812  1252.525370   972.674042 
  56.100000  1181.000000     0.000847  1195.307477   973.027830 
  56.115000  1166.000000     0.000858  1163.447752   973.381659 
  56.130000  1199.000000     0.000834  1151.634196   973.735528 
  56.145000  1243.000000     0.000805  1156.853817   974.089436 
  56.160000  1231.000000     0.000812  1179.994725   974.443385 
  56.175000  1242.000000     0.000805  1225.665767   974.797372 
  56.190000  1327.000000     0.000754  1300.113003   975.151398 
  56.205000  1439.000000     0.000695  1404.978834   975.505464 
  56.220000  1556.000000     0.000643  1522.045372   975.859567 
  56.235000  1580.000000     0.000633  1596.330516   976.213709 
  56.250000  1511.000000     0.000662  1569.925426   976.567889 
  56.265000  1451.000000     0.000689  1465.139181   976.922107 
  56.280000  1387.000000     0.000721  1352.163519   977.276363 
  56.295000  1239.000000     0.000807  1265.528354   977.630657 
  56.310000  1180.000000     0.000847  1205.941743   977.984989 
  56.325000  1172.000000     0.000853  1164.966707   978.339358 
  56.340000  1125.000000     0.000889  1136.874896   978.693765 
  56.355000  1116.000000     0.000896  1118.467666   979.048210 
  56.370000  1091.000000     0.000917  1107.023120   979.402692 
  56.385000  1122.000000     0.000891  1100.431322   979.757212 
  56.400000  1098.000000     0.000911  1097.298644   980.111771 
  56.415000  1100.000000     0.000909  1096.762646   980.466367 
  56.430000  1110.000000     0.000901  1098.264355   980.821001 
  56.445000  1154.000000     0.000867  1101.556614   981.175674 
  56.460000  1123.000000     0.000890  1106.568576   981.530386 
  56.475000  1114.000000     0.000898  1113.229682   981.885136 
  56.490000  1141.000000     0.000876  1121.710794   982.239925 
  56.505000  1166.000000     0.000858  1132.238497   982.594753 
  56.520000  1172.000000     0.000853  1145.156822   982.949621 
  56.535000  1190.000000     0.000840  1160.956959   983.304529 
  56.550000  1252.000000     0.000799  1180.327065   983.659477 
  56.565000  1291.000000     0.000775  1204.233142   984.014466 
  56.580000  1302.000000     0.000768  1234.055099   984.369496 
  56.595000  1370.000000     0.000730  1271.832066   984.724567 
  56.610000  1456.000000     0.000687  1320.730629   985.079679 
  56.625000  1548.000000     0.000646  1385.936383   985.434835 
  56.640000  1706.000000     0.000586  1476.228174   985.790033 
  56.655000  1862.000000     0.000537  1606.397281   986.145274 
  56.670000  2067.000000     0.000484  1800.206219   986.500559 
  56.685000  2342.000000     0.000427  2092.118723   986.855888 
  56.700000  2730.000000     0.000366  2521.816231   987.211263 
  56.715000  3289.000000     0.000304  3110.122844   987.566683 
  56.730000  3999.000000     0.000250  3822.040492   987.922149 
  56.745000  4618.000000     0.000217  4565.616033   988.277662 
  56.760000  5067.000000     0.000197  5166.147676   988.633223 
  56.775000  5088.000000     0.000197  5270.836152   988.988832 
  56.790000  4551.000000     0.000220  4698.825698   989.344490 
  56.805000  3832.000000     0.000261  3813.926249   989.700197 
  56.820000  3133.000000     0.000319  3024.039368   990.055955 
  56.835000  2607.000000     0.000384  2456.485821   990.411765 
  56.850000  2218.000000     0.000451  2089.517506   990.767627 
  56.865000  1998.000000     0.000501  1868.757035   991.123541 
  56.880000  1867.000000     0.000536  1746.584098   991.479510 
  56.895000  1901.000000     0.000526  1692.517258   991.835533 
  56.910000  1888.000000     0.000530  1693.920292   992.191612 
  56.925000  1885.000000     0.000531  1754.343799   992.547748 
  56.940000  1967.000000     0.000508  1892.290222   992.903941 
  56.955000  2162.000000     0.000463  2138.687267   993.260193 
  56.970000  2498.000000     0.000400  2526.881152   993.616504 
  56.985000  3125.000000     0.000320  3060.403395   993.972876 
  57.000000  3734.000000     0.000268  3635.304487   994.329309 
  57.015000  4271.000000     0.000234  3970.887996   994.685805 
  57.030000  4247.000000     0.000235  3805.228801   995.042365 
  57.045000  3579.000000     0.000279  3258.428584   995.398990 
  57.060000  2735.000000     0.000366  2658.652199   995.755681 
  57.075000  2233.000000     0.000448  2183.660160   996.112439 
  57.090000  1911.000000     0.000523  1856.674794   996.469266 
  57.105000  1675.000000     0.000597  1646.975029   996.826162 
  57.120000  1608.000000     0.000622  1518.031443   997.183129 
  57.135000  1512.000000     0.000661  1442.498036   997.540168 
  57.150000  1447.000000     0.000691  1404.908517   997.897280 
  57.165000  1393.000000     0.000718  1399.685421   998.254467 
  57.180000  1409.000000     0.000710  1427.376758   998.611729 
  57.195000  1488.000000     0.000672  1489.123373   998.969069 
  57.210000  1597.000000     0.000626  1575.646133   999.326488 
  57.225000  1621.000000     0.000617  1649.283267   999.683986 
  57.240000  1619.000000     0.000618  1649.422102  1000.041566 
  57.255000  1562.000000     0.000640  1561.977224  1000.399229 
  57.270000  1480.000000     0.000676  1443.280926  1000.756975 
  57.285000  1368.000000     0.000731  1341.144018  1001.114808 
  57.300000  1240.000000     0.000806  1267.557547  1001.472727 
  57.315000  1207.000000     0.000829  1218.495572  1001.830735 
  57.330000  1200.000000     0.000833  1186.670207  1002.188833 
  57.345000  1217.000000     0.000822  1165.984006  1002.547022 
  57.360000  1206.000000     0.000829  1152.681196  1002.905304 
  57.375000  1152.000000     0.000868  1144.778682  1003.263682 
  57.390000  1088.000000     0.000919  1141.429402  1003.622155 
  57.405000  1147.000000     0.000872  1142.694100  1003.980726 
  57.420000  1159.000000     0.000863  1149.499277  1004.339396 
  57.435000  1154.000000     0.000867  1163.587471  1004.698168 
  57.450000  1181.000000     0.000847  1187.156380  1005.057042 
  57.465000  1205.000000     0.000830  1221.542708  1005.416021 
  57.480000  1269.000000     0.000788  1263.599644  1005.775105 
  57.495000  1293.000000     0.000773  1300.715843  1006.134297 
  57.510000  1326.000000     0.000754  1317.491656  1006.493599 
  57.525000  1318.000000     0.000759  1320.006908  1006.853012 
  57.540000  1303.000000     0.000767  1333.988307  1007.212537 
  57.555000  1348.000000     0.000742  1378.573339  1007.572177 
  57.570000  1418.000000     0.000705  1458.341477  1007.931934 
  57.585000  1525.000000     0.000656  1557.220798  1008.291809 
  57.600000  1561.000000     0.000641  1626.983289  1008.651804 
  57.615000  1533.000000     0.000652  1615.318426  1009.011920 
  57.630000  1490.000000     0.000671  1538.192954  1009.372160 
  57.645000  1447.000000     0.000691  1460.440288  1009.732526 
  57.660000  1384.000000     0.000723  1421.904476  1010.093019 
  57.675000  1407.000000     0.000711  1432.299043  1010.453641 
  57.690000  1471.000000     0.000680  1484.131745  1010.814394 
  57.705000  1597.000000     0.000626  1547.554214  1011.175281 
  57.720000  1694.000000     0.000590  1567.477446  1011.536302 
  57.735000  1572.000000     0.000636  1510.857286  1011.897460 
  57.750000  1386.000000     0.000722  1410.689917  1012.258757 
  57.765000  1296.000000     0.000772  1315.251117  1012.620194 
  57.780000  1265.000000     0.000791  1243.198564  1012.981774 
  57.795000  1174.000000     0.000852  1194.351036  1013.343499 
  57.810000  1133.000000     0.000883  1163.085349  1013.705371 
  57.825000  1119.000000     0.000894  1143.695936  1014.067391 
  57.840000  1117.000000     0.000895  1132.047290  1014.429562 
  57.855000  1110.000000     0.000901  1125.530809  1014.791886 
  57.870000  1129.000000     0.000886  1122.784976  1015.154364 
  57.885000  1102.000000     0.000907  1123.233431  1015.516999 
  57.900000  1071.000000     0.000934  1126.821970  1015.879793 
  57.915000  1149.000000     0.000870  1133.957126  1016.242747 
  57.930000  1162.000000     0.000861  1145.677551  1016.605865 
  57.945000  1176.000000     0.000850  1164.081443  1016.969148 
  57.960000  1216.000000     0.000822  1192.914444  1017.332598 
  57.975000  1249.000000     0.000801  1238.463038  1017.696217 
  57.990000  1321.000000     0.000757  1309.815078  1018.060007 
  58.005000  1404.000000     0.000712  1417.497678  1018.423971 
  58.020000  1546.000000     0.000647  1567.462559  1018.788110 
  58.035000  1753.000000     0.000570  1743.070094  1019.152428 
  58.050000  1909.000000     0.000524  1882.296243  1019.516925 
  58.065000  1962.000000     0.000510  1902.039504  1019.881604 
  58.080000  1831.000000     0.000546  1790.822479  1020.246467 
  58.095000  1674.000000     0.000597  1618.946438  1020.611516 
  58.110000  1403.000000     0.000713  1457.535651  1020.976754 
  58.125000  1317.000000     0.000759  1335.749927  1021.342183 
  58.140000  1278.000000     0.000782  1252.895687  1021.707804 
  58.155000  1183.000000     0.000845  1199.065291  1022.073620 
  58.170000  1141.000000     0.000876  1164.421849  1022.439634 
  58.185000  1159.000000     0.000863  1141.731508  1022.805847 
  58.200000  1136.000000     0.000880  1126.360197  1023.172261 
  58.215000  1148.000000     0.000871  1115.410245  1023.538880 
  58.230000  1089.000000     0.000918  1107.092919  1023.905704 
  58.245000  1104.000000     0.000906  1100.295112  1024.272737 
  58.260000  1111.000000     0.000900  1094.786990  1024.639980 
  58.275000  1084.000000     0.000923  1090.527031  1025.007435 
  58.290000  1112.000000     0.000899  1087.230498  1025.375106 
  58.305000  1070.000000     0.000935  1085.257238  1025.742993 
  58.320000  1041.000000     0.000961  1084.196867  1026.111100 
  58.335000  1018.000000     0.000982  1084.028435  1026.479429 
  58.350000  1013.000000     0.000987  1084.765411  1026.847981 
  58.365000  1066.000000     0.000938  1086.522711  1027.216759 
  58.380000  1083.000000     0.000923  1089.732124  1027.585765 
  58.395000  1088.000000     0.000919  1095.103572  1027.955002 
  58.410000  1087.000000     0.000920  1103.761785  1028.324472 
  58.425000  1092.000000     0.000916  1117.190999  1028.694176 
  58.440000  1093.000000     0.000915  1136.787432  1029.064118 
  58.455000  1179.000000     0.000848  1161.998620  1029.434298 
  58.470000  1196.000000     0.000836  1187.125657  1029.804721 
  58.485000  1193.000000     0.000838  1199.086433  1030.175387 
  58.500000  1217.000000     0.000822  1189.040071  1030.546300 
  58.515000  1218.000000     0.000821  1165.884889  1030.917460 
  58.530000  1197.000000     0.000835  1143.269987  1031.288871 
  58.545000  1137.000000     0.000880  1126.767145  1031.660535 
  58.560000  1135.000000     0.000881  1116.474910  1032.032454 
  58.575000  1147.000000     0.000872  1111.127253  1032.404630 
  58.590000  1098.000000     0.000911  1109.338102  1032.777065 
  58.605000  1052.000000     0.000951  1110.110186  1033.149762 
  58.620000  1089.000000     0.000918  1113.108017  1033.522722 
  58.635000  1109.000000     0.000902  1117.463318  1033.895948 
  58.650000  1145.000000     0.000873  1123.624752  1034.269443 
  58.665000  1159.000000     0.000863  1131.917183  1034.643208 
  58.680000  1151.000000     0.000869  1142.972749  1035.017245 
  58.695000  1146.000000     0.000873  1157.927488  1035.391557 
  58.710000  1151.000000     0.000869  1178.821893  1035.766146 
  58.725000  1169.000000     0.000855  1209.230734  1036.141014 
  58.740000  1212.000000     0.000825  1254.939563  1036.516163 
  58.755000  1290.000000     0.000775  1324.107393  1036.891595 
  58.770000  1423.000000     0.000703  1425.818757  1037.267312 
  58.785000  1564.000000     0.000639  1564.408266  1037.643318 
  58.800000  1780.000000     0.000562  1723.652469  1038.019613 
  58.815000  1889.000000     0.000529  1844.290981  1038.396199 
  58.830000  1889.000000     0.000529  1849.682269  1038.773080 
  58.845000  1738.000000     0.000575  1746.359073  1039.150256 
  58.860000  1594.000000     0.000627  1620.529447  1039.527731 
  58.875000  1520.000000     0.000658  1532.675777  1039.905506 
  58.890000  1443.000000     0.000693  1498.061142  1040.283583 
  58.905000  1429.000000     0.000700  1508.931721  1040.661964 
  58.920000  1465.000000     0.000683  1538.928120  1041.040652 
  58.935000  1491.000000     0.000671  1544.079470  1041.419647 
  58.950000  1427.000000     0.000701  1497.824040  1041.798954 
  58.965000  1384.000000     0.000723  1423.485194  1042.178572 
  58.980000  1310.000000     0.000763  1355.398879  1042.558505 
  58.995000  1273.000000     0.000786  1306.615417  1042.938755 
  59.010000  1250.000000     0.000800  1276.698908  1043.319322 
  59.025000  1263.000000     0.000792  1261.628833  1043.700210 
  59.040000  1257.000000     0.000796  1257.531784  1044.081420 
  59.055000  1250.000000     0.000800  1261.741685  1044.462954 
  59.070000  1263.000000     0.000792  1272.937125  1044.844815 
  59.085000  1272.000000     0.000786  1290.838521  1045.227003 
  59.100000  1339.000000     0.000747  1316.003134  1045.609521 
  59.115000  1347.000000     0.000742  1349.648909  1045.992371 
  59.130000  1417.000000     0.000706  1393.867395  1046.375554 
  59.145000  1548.000000     0.000646  1452.865431  1046.759073 
  59.160000  1584.000000     0.000631  1534.743081  1047.142928 
  59.175000  1689.000000     0.000592  1652.781833  1047.527123 
  59.190000  1896.000000     0.000527  1826.950034  1047.911659 
  59.205000  2166.000000     0.000462  2084.666878  1048.296537 
  59.220000  2547.000000     0.000393  2456.679856  1048.681759 
  59.235000  3054.000000     0.000327  2960.143475  1049.067328 
  59.250000  3677.000000     0.000272  3562.984195  1049.453244 
  59.265000  4267.000000     0.000234  4157.285736  1049.839510 
  59.280000  4644.000000     0.000215  4631.403741  1050.226126 
  59.295000  4938.000000     0.000203  4989.019454  1050.613096 
  59.310000  4952.000000     0.000202  5172.168700  1051.000420 
  59.325000  4685.000000     0.000213  4932.695497  1051.388100 
  59.340000  4070.000000     0.000246  4250.832557  1051.776137 
  59.355000  3479.000000     0.000287  3457.272091  1052.164534 
  59.370000  2846.000000     0.000351  2804.035663  1052.553291 
  59.385000  2420.000000     0.000413  2345.882316  1052.942410 
  59.400000  2150.000000     0.000465  2055.443002  1053.331894 
  59.415000  2000.000000     0.000500  1892.948981  1053.721742 
  59.430000  1953.000000     0.000512  1826.904190  1054.111957 
  59.445000  1893.000000     0.000528  1834.672413  1054.502541 
  59.460000  1856.000000     0.000539  1889.707045  1054.893493 
  59.475000  1855.000000     0.000539  1939.095891  1055.284817 
  59.490000  1830.000000     0.000546  1910.591134  1055.676513 
  59.505000  1743.000000     0.000574  1788.774468  1056.068583 
  59.520000  1573.000000     0.000636  1634.783036  1056.461027 
  59.535000  1497.000000     0.000668  1500.819200  1056.853848 
  59.550000  1434.000000     0.000697  1400.628583  1057.247046 
  59.565000  1381.000000     0.000724  1330.086045  1057.640623 
  59.580000  1304.000000     0.000767  1281.207938  1058.034580 
  59.595000  1291.000000     0.000775  1246.812329  1058.428918 
  59.610000  1291.000000     0.000775  1221.711343  1058.823638 
  59.625000  1239.000000     0.000807  1202.609163  1059.218742 
  59.640000  1223.000000     0.000818  1187.736618  1059.614230 
  59.655000  1198.000000     0.000835  1175.535377  1060.010104 
  59.670000  1206.000000     0.000829  1165.471566  1060.406364 
  59.685000  1157.000000     0.000864  1157.057334  1060.803012 
  59.700000  1155.000000     0.000866  1149.947139  1061.200049 
  59.715000  1162.000000     0.000861  1143.886795  1061.597475 
  59.730000  1150.000000     0.000870  1138.684533  1061.995292 
  59.745000  1120.000000     0.000893  1134.192920  1062.393500 
  59.760000  1148.000000     0.000871  1130.296840  1062.792101 
  59.775000  1127.000000     0.000887  1126.905997  1063.191095 
  59.790000  1166.000000     0.000858  1123.950686  1063.590483 
  59.805000  1159.000000     0.000863  1121.363261  1063.990265 
  59.820000  1166.000000     0.000858  1119.100494  1064.390443 
  59.835000  1160.000000     0.000862  1117.123081  1064.791017 
  59.850000  1123.000000     0.000890  1115.398709  1065.191988 
  59.865000  1108.000000     0.000903  1113.900804  1065.593357 
  59.880000  1109.000000     0.000902  1112.607597  1065.995124 
  59.895000  1160.000000     0.000862  1111.503547  1066.397289 
  59.910000  1145.000000     0.000873  1110.604283  1066.799854 
  59.925000  1127.000000     0.000887  1109.848457  1067.202819 
  59.940000  1127.000000     0.000887  1109.222060  1067.606184 
  59.955000  1080.000000     0.000926  1108.741702  1068.009949 
  59.970000  1087.000000     0.000920  1108.433069  1068.414116 
  59.985000  1104.000000     0.000906  1108.286127  1068.818685 
  60.000000  1079.000000     0.000927  1108.319951  1069.223655 
  60.015000  1066.000000     0.000938  1108.571200  1069.629027 
  60.030000  1069.000000     0.000935  1109.102017  1070.034802 
  60.045000  1091.000000     0.000917  1110.004246  1070.440980 
  60.060000  1086.000000     0.000921  1111.390188  1070.847561 
  60.075000  1079.000000     0.000927  1113.348299  1071.254545 
  60.090000  1095.000000     0.000913  1115.806885  1071.661932 
  60.105000  1087.000000     0.000920  1118.267892  1072.069722 
  60.120000  1061.000000     0.000943  1119.818626  1072.477916 
  60.135000  1115.000000     0.000897  1120.150011  1072.886513 
  60.150000  1122.000000     0.000891  1120.072496  1073.295513 
  60.165000  1124.000000     0.000890  1120.613195  1073.704917 
  60.180000  1110.000000     0.000901  1122.085250  1074.114724 
  60.195000  1124.000000     0.000890  1124.778607  1074.524934 
  60.210000  1096.000000     0.000912  1128.985997  1074.935547 
  60.225000  1045.000000     0.000957  1135.355763  1075.346563 
  60.240000  1071.000000     0.000934  1144.939935  1075.757981 
  60.255000  1157.000000     0.000864  1159.455311  1076.169801 
  60.270000  1204.000000     0.000831  1181.154007  1076.582023 
  60.285000  1265.000000     0.000791  1212.170396  1076.994646 
  60.300000  1261.000000     0.000793  1252.353207  1077.407671 
  60.315000  1287.000000     0.000777  1294.030162  1077.821096 
  60.330000  1321.000000     0.000757  1317.821064  1078.234921 
  60.345000  1299.000000     0.000770  1307.147600  1078.649145 
  60.360000  1264.000000     0.000791  1271.911013  1079.063769 
  60.375000  1204.000000     0.000831  1234.350217  1079.478791 
  60.390000  1184.000000     0.000845  1205.848730  1079.894211 
  60.405000  1187.000000     0.000842  1188.140043  1080.310027 
  60.420000  1199.000000     0.000834  1179.910647  1080.726240 
  60.435000  1162.000000     0.000861  1179.939000  1081.142848 
  60.450000  1156.000000     0.000865  1188.125095  1081.559851 
  60.465000  1171.000000     0.000854  1205.832690  1081.977247 
  60.480000  1210.000000     0.000826  1235.624746  1082.395036 
  60.495000  1272.000000     0.000786  1279.920130  1082.813217 
  60.510000  1364.000000     0.000733  1337.150286  1083.231789 
  60.525000  1447.000000     0.000691  1393.472721  1083.650750 
  60.540000  1451.000000     0.000689  1418.791817  1084.070101 
  60.555000  1372.000000     0.000729  1393.028511  1084.489838 
  60.570000  1352.000000     0.000740  1335.696711  1084.909962 
  60.585000  1261.000000     0.000793  1277.834420  1085.330472 
  60.600000  1221.000000     0.000819  1233.023126  1085.751365 
  60.615000  1206.000000     0.000829  1202.148456  1086.172640 
  60.630000  1177.000000     0.000850  1182.195372  1086.594296 
  60.645000  1151.000000     0.000869  1169.806163  1087.016333 
  60.660000  1152.000000     0.000868  1162.339422  1087.438747 
  60.675000  1181.000000     0.000847  1158.047242  1087.861539 
  60.690000  1130.000000     0.000885  1155.905486  1088.284705 
  60.705000  1134.000000     0.000882  1155.365360  1088.708245 
  60.720000  1160.000000     0.000862  1156.160072  1089.132157 
  60.735000  1143.000000     0.000875  1158.194305  1089.556439 
  60.750000  1161.000000     0.000861  1161.496391  1089.981090 
  60.765000  1164.000000     0.000859  1166.210751  1090.406107 
  60.780000  1156.000000     0.000865  1172.623258  1090.831490 
  60.795000  1178.000000     0.000849  1181.230372  1091.257235 
  60.810000  1206.000000     0.000829  1192.879304  1091.683342 
  60.825000  1220.000000     0.000820  1209.009233  1092.109807 
  60.840000  1231.000000     0.000812  1231.989115  1092.536630 
  60.855000  1317.000000     0.000759  1265.508775  1092.963807 
  60.870000  1338.000000     0.000747  1314.690675  1093.391338 
  60.885000  1399.000000     0.000715  1385.018490  1093.819219 
  60.900000  1533.000000     0.000652  1480.182505  1094.247449 
  60.915000  1603.000000     0.000624  1593.278024  1094.676024 
  60.930000  1693.000000     0.000591  1700.523757  1095.104944 
  60.945000  1758.000000     0.000569  1781.879593  1095.534206 
  60.960000  1800.000000     0.000556  1844.958001  1095.963806 
  60.975000  1741.000000     0.000574  1882.952284  1096.393743 
  60.990000  1679.000000     0.000596  1849.436450  1096.824014 
  61.005000  1584.000000     0.000631  1732.933140  1097.254617 
  61.020000  1510.000000     0.000662  1588.501483  1097.685549 
  61.035000  1430.000000     0.000699  1464.401360  1098.116807 
  61.050000  1366.000000     0.000732  1373.638607  1098.548389 
  61.065000  1318.000000     0.000759  1312.070228  1098.980291 
  61.080000  1304.000000     0.000767  1271.879146  1099.412512 
  61.095000  1240.000000     0.000806  1246.072710  1099.845048 
  61.110000  1291.000000     0.000775  1229.591245  1100.277896 
  61.125000  1244.000000     0.000804  1219.234084  1100.711053 
  61.140000  1235.000000     0.000810  1213.172496  1101.144517 
  61.155000  1277.000000     0.000783  1210.456007  1101.578283 
  61.170000  1252.000000     0.000799  1210.686961  1102.012350 
  61.185000  1214.000000     0.000824  1213.883865  1102.446714 
  61.200000  1234.000000     0.000810  1220.511634  1102.881371 
  61.215000  1310.000000     0.000763  1231.671950  1103.316319 
  61.230000  1290.000000     0.000775  1249.432320  1103.751555 
  61.245000  1290.000000     0.000775  1277.158462  1104.187073 
  61.260000  1278.000000     0.000782  1319.550094  1104.622873 
  61.275000  1377.000000     0.000726  1382.358047  1105.058949 
  61.290000  1460.000000     0.000685  1468.763864  1105.495298 
  61.305000  1529.000000     0.000654  1571.201394  1105.931918 
  61.320000  1577.000000     0.000634  1657.201598  1106.368803 
  61.335000  1611.000000     0.000621  1675.580975  1106.805951 
  61.350000  1590.000000     0.000629  1614.203092  1107.243358 
  61.365000  1551.000000     0.000645  1519.731183  1107.681019 
  61.380000  1463.000000     0.000684  1435.735114  1108.118932 
  61.395000  1399.000000     0.000715  1376.395765  1108.557093 
  61.410000  1354.000000     0.000739  1340.896120  1108.995496 
  61.425000  1326.000000     0.000754  1324.619508  1109.434139 
  61.440000  1387.000000     0.000721  1323.907007  1109.873018 
  61.455000  1365.000000     0.000733  1337.375250  1110.312128 
  61.470000  1396.000000     0.000716  1366.815476  1110.751465 
  61.485000  1453.000000     0.000688  1417.795557  1111.191024 
  61.500000  1507.000000     0.000664  1499.886606  1111.630803 
  61.515000  1641.000000     0.000609  1625.633808  1112.070796 
  61.530000  1811.000000     0.000552  1806.032737  1112.511000 
  61.545000  2017.000000     0.000496  2036.917872  1112.951409 
  61.560000  2169.000000     0.000461  2267.645214  1113.392019 
  61.575000  2228.000000     0.000449  2382.231441  1113.832826 
  61.590000  2172.000000     0.000460  2293.538335  1114.273826 
  61.605000  1987.000000     0.000503  2067.566459  1114.715013 
  61.620000  1772.000000     0.000564  1829.215485  1115.156383 
  61.635000  1602.000000     0.000624  1639.135267  1115.597932 
  61.650000  1455.000000     0.000687  1504.347595  1116.039654 
  61.665000  1424.000000     0.000702  1413.934217  1116.481545 
  61.680000  1323.000000     0.000756  1354.583035  1116.923600 
  61.695000  1305.000000     0.000766  1315.373290  1117.365815 
  61.710000  1292.000000     0.000774  1288.772152  1117.808183 
  61.725000  1254.000000     0.000797  1270.127890  1118.250701 
  61.740000  1238.000000     0.000808  1256.726991  1118.693362 
  61.755000  1209.000000     0.000827  1246.984755  1119.136163 
  61.770000  1206.000000     0.000829  1239.930246  1119.579098 
  61.785000  1238.000000     0.000808  1234.937315  1120.022161 
  61.800000  1288.000000     0.000776  1231.594359  1120.465348 
  61.815000  1268.000000     0.000789  1229.598017  1120.908654 
  61.830000  1279.000000     0.000782  1228.743030  1121.352072 
  61.845000  1230.000000     0.000813  1228.894215  1121.795597 
  61.860000  1212.000000     0.000825  1229.971617  1122.239225 
  61.875000  1236.000000     0.000809  1231.882038  1122.682949 
  61.890000  1185.000000     0.000844  1234.589880  1123.126764 
  61.905000  1183.000000     0.000845  1238.187641  1123.570665 
  61.920000  1230.000000     0.000813  1242.683471  1124.014645 
  61.935000  1247.000000     0.000802  1248.038080  1124.458699 
  61.950000  1285.000000     0.000778  1254.401458  1124.902822 
  61.965000  1242.000000     0.000805  1261.894405  1125.347008 
  61.980000  1229.000000     0.000814  1270.678519  1125.791250 
  61.995000  1257.000000     0.000796  1280.962681  1126.235543 
  62.010000  1284.000000     0.000779  1293.015580  1126.679882 
  62.025000  1313.000000     0.000762  1307.229660  1127.124259 
  62.040000  1284.000000     0.000779  1324.105138  1127.568669 
  62.055000  1349.000000     0.000741  1344.300434  1128.013107 
  62.070000  1324.000000     0.000755  1368.756867  1128.457565 
  62.085000  1376.000000     0.000727  1398.861267  1128.902038 
  62.100000  1425.000000     0.000702  1436.774005  1129.346519 
  62.115000  1486.000000     0.000673  1486.007633  1129.791003 
  62.130000  1573.000000     0.000636  1552.283039  1130.235482 
  62.145000  1612.000000     0.000620  1644.451732  1130.679952 
  62.160000  1753.000000     0.000570  1774.875148  1131.124404 
  62.175000  1911.000000     0.000523  1958.124079  1131.568834 
  62.190000  2235.000000     0.000447  2205.342626  1132.013233 
  62.205000  2584.000000     0.000387  2507.144737  1132.457597 
  62.220000  2811.000000     0.000356  2800.805404  1132.901918 
  62.235000  2960.000000     0.000338  2973.163515  1133.346189 
  62.250000  2887.000000     0.000346  2986.454351  1133.790405 
  62.265000  2939.000000     0.000340  2960.783942  1134.234558 
  62.280000  3049.000000     0.000328  3046.752871  1134.678641 
  62.295000  3275.000000     0.000305  3341.733951  1135.122649 
  62.310000  3742.000000     0.000267  3910.050958  1135.566573 
  62.325000  4655.000000     0.000215  4787.096867  1136.010407 
  62.340000  5787.000000     0.000173  5911.467201  1136.454145 
  62.355000  6909.000000     0.000145  6966.062571  1136.897779 
  62.370000  7350.000000     0.000136  7349.250893  1137.341302 
  62.385000  6650.000000     0.000150  6739.008068  1137.784708 
  62.400000  5531.000000     0.000181  5562.994136  1138.227988 
  62.415000  4349.000000     0.000230  4398.788502  1138.671137 
  62.430000  3368.000000     0.000297  3487.552479  1139.114147 
  62.445000  2749.000000     0.000364  2842.499340  1139.557010 
  62.460000  2380.000000     0.000420  2406.486007  1139.999720 
  62.475000  2198.000000     0.000455  2115.787971  1140.442269 
  62.490000  1975.000000     0.000506  1919.283590  1140.884650 
  62.505000  1755.000000     0.000570  1781.971009  1141.326856 
  62.520000  1660.000000     0.000602  1682.223503  1141.768878 
  62.535000  1671.000000     0.000598  1607.342066  1142.210711 
  62.550000  1627.000000     0.000615  1549.852145  1142.652345 
  62.565000  1536.000000     0.000651  1505.181169  1143.093775 
  62.580000  1441.000000     0.000694  1470.431465  1143.534992 
  62.595000  1464.000000     0.000683  1443.797114  1143.975988 
  62.610000  1447.000000     0.000691  1424.309976  1144.416756 
  62.625000  1429.000000     0.000700  1411.722107  1144.857289 
  62.640000  1446.000000     0.000692  1406.382726  1145.297579 
  62.655000  1458.000000     0.000686  1408.944421  1145.737617 
  62.670000  1449.000000     0.000690  1419.539664  1146.177397 
  62.685000  1393.000000     0.000718  1435.585320  1146.616910 
  62.700000  1437.000000     0.000696  1448.369583  1147.056149 
  62.715000  1491.000000     0.000671  1445.474017  1147.495105 
  62.730000  1459.000000     0.000685  1424.825727  1147.933772 
  62.745000  1395.000000     0.000717  1397.819121  1148.372140 
  62.760000  1367.000000     0.000732  1374.532847  1148.810203 
  62.775000  1329.000000     0.000752  1358.187122  1149.247951 
  62.790000  1361.000000     0.000735  1348.648913  1149.685378 
  62.805000  1350.000000     0.000741  1344.417018  1150.122474 
  62.820000  1370.000000     0.000730  1344.628828  1150.559233 
  62.835000  1330.000000     0.000752  1348.621076  1150.995645 
  62.850000  1356.000000     0.000737  1356.210765  1151.431702 
  62.865000  1412.000000     0.000708  1367.651382  1151.867398 
  62.880000  1436.000000     0.000696  1383.723397  1152.302722 
  62.895000  1441.000000     0.000694  1405.929895  1152.737668 
  62.910000  1494.000000     0.000669  1436.920854  1153.172226 
  62.925000  1531.000000     0.000653  1481.120724  1153.606389 
  62.940000  1608.000000     0.000622  1545.341666  1154.040149 
  62.955000  1695.000000     0.000590  1638.872534  1154.473496 
  62.970000  1818.000000     0.000550  1772.115241  1154.906423 
  62.985000  2005.000000     0.000499  1951.430870  1155.338920 
  63.000000  2289.000000     0.000437  2164.230866  1155.770981 
  63.015000  2528.000000     0.000396  2353.585350  1156.202596 
  63.030000  2618.000000     0.000382  2430.085042  1156.633757 
  63.045000  2579.000000     0.000388  2374.741310  1157.064455 
  63.060000  2410.000000     0.000415  2278.423444  1157.494683 
  63.075000  2288.000000     0.000437  2232.962329  1157.924430 
  63.090000  2206.000000     0.000453  2274.559861  1158.353690 
  63.105000  2268.000000     0.000441  2394.121748  1158.782453 
  63.120000  2459.000000     0.000407  2532.880816  1159.210710 
  63.135000  2586.000000     0.000387  2587.962012  1159.638454 
  63.150000  2629.000000     0.000380  2505.761566  1160.065675 
  63.165000  2505.000000     0.000399  2353.280601  1160.492365 
  63.180000  2288.000000     0.000437  2223.762976  1160.918515 
  63.195000  2255.000000     0.000443  2162.275812  1161.344117 
  63.210000  2267.000000     0.000441  2184.105427  1161.769161 
  63.225000  2389.000000     0.000419  2302.309320  1162.193640 
  63.240000  2549.000000     0.000392  2540.557406  1162.617544 
  63.255000  2859.000000     0.000350  2936.053133  1163.040864 
  63.270000  3339.000000     0.000299  3531.894407  1163.463593 
  63.285000  4017.000000     0.000249  4347.466375  1163.885720 
  63.300000  4913.000000     0.000204  5295.904002  1164.307238 
  63.315000  5609.000000     0.000178  6054.108024  1164.728138 
  63.330000  5911.000000     0.000169  6150.609550  1165.148410 
  63.345000  5550.000000     0.000180  5498.717144  1165.568046 
  63.360000  4553.000000     0.000220  4532.082694  1165.987037 
  63.375000  3666.000000     0.000273  3646.339492  1166.405374 
  63.390000  2978.000000     0.000336  2972.195015  1166.823048 
  63.405000  2576.000000     0.000388  2500.018762  1167.240051 
  63.420000  2334.000000     0.000428  2182.421209  1167.656374 
  63.435000  2152.000000     0.000465  1971.830426  1168.072007 
  63.450000  1933.000000     0.000517  1831.693707  1168.486943 
  63.465000  1810.000000     0.000552  1738.070884  1168.901171 
  63.480000  1729.000000     0.000578  1677.383956  1169.314683 
  63.495000  1701.000000     0.000588  1643.246488  1169.727470 
  63.510000  1681.000000     0.000595  1633.669736  1170.139524 
  63.525000  1719.000000     0.000582  1648.510599  1170.550834 
  63.540000  1763.000000     0.000567  1685.530020  1170.961394 
  63.555000  1826.000000     0.000548  1732.472408  1171.371192 
  63.570000  1881.000000     0.000532  1759.260640  1171.780221 
  63.585000  1836.000000     0.000545  1735.641270  1172.188472 
  63.600000  1725.000000     0.000580  1669.787134  1172.595936 
  63.615000  1595.000000     0.000627  1596.857768  1173.002603 
  63.630000  1553.000000     0.000644  1540.032735  1173.408465 
  63.645000  1495.000000     0.000669  1505.882388  1173.813512 
  63.660000  1481.000000     0.000675  1494.174422  1174.217737 
  63.675000  1475.000000     0.000678  1502.635176  1174.621130 
  63.690000  1496.000000     0.000668  1526.541284  1175.023682 
  63.705000  1533.000000     0.000652  1554.611746  1175.425384 
  63.720000  1544.000000     0.000648  1570.068162  1175.826227 
  63.735000  1571.000000     0.000637  1568.260465  1176.226203 
  63.750000  1525.000000     0.000656  1566.609034  1176.625302 
  63.765000  1522.000000     0.000657  1584.293184  1177.023516 
  63.780000  1635.000000     0.000612  1629.008672  1177.420835 
  63.795000  1655.000000     0.000604  1692.893129  1177.817251 
  63.810000  1730.000000     0.000578  1745.500795  1178.212755 
  63.825000  1698.000000     0.000589  1744.203678  1178.607338 
  63.840000  1652.000000     0.000605  1681.368130  1179.000992 
  63.855000  1591.000000     0.000629  1594.457696  1179.393706 
  63.870000  1476.000000     0.000678  1517.480489  1179.785474 
  63.885000  1425.000000     0.000702  1462.047720  1180.176284 
  63.900000  1473.000000     0.000679  1428.176989  1180.566130 
  63.915000  1452.000000     0.000689  1413.036769  1180.955002 
  63.930000  1444.000000     0.000693  1413.935902  1181.342891 
  63.945000  1424.000000     0.000702  1428.192281  1181.729789 
  63.960000  1437.000000     0.000696  1450.824173  1182.115687 
  63.975000  1410.000000     0.000709  1470.467709  1182.500576 
  63.990000  1414.000000     0.000707  1472.334801  1182.884447 
  64.005000  1407.000000     0.000711  1454.264870  1183.267291 
  64.020000  1390.000000     0.000719  1429.807409  1183.649101 
  64.035000  1372.000000     0.000729  1411.420811  1184.029867 
  64.050000  1419.000000     0.000705  1404.252394  1184.409581 
  64.065000  1474.000000     0.000678  1410.209299  1184.788234 
  64.080000  1496.000000     0.000668  1431.241096  1185.165817 
  64.095000  1503.000000     0.000665  1470.384380  1185.542323 
  64.110000  1510.000000     0.000662  1531.411506  1185.917742 
  64.125000  1584.000000     0.000631  1615.989083  1186.292065 
  64.140000  1755.000000     0.000570  1715.770670  1186.665285 
  64.155000  1858.000000     0.000538  1799.469243  1187.037393 
  64.170000  1852.000000     0.000540  1819.806501  1187.408380 
  64.185000  1741.000000     0.000574  1765.161036  1187.778239 
  64.200000  1675.000000     0.000597  1677.350722  1188.146960 
  64.215000  1613.000000     0.000620  1597.833343  1188.514535 
  64.230000  1559.000000     0.000641  1541.914962  1188.880956 
  64.245000  1547.000000     0.000646  1510.133679  1189.246215 
  64.260000  1536.000000     0.000651  1499.034269  1189.610304 
  64.275000  1549.000000     0.000646  1505.481177  1189.973213 
  64.290000  1559.000000     0.000641  1528.144614  1190.334936 
  64.305000  1633.000000     0.000612  1568.665129  1190.695463 
  64.320000  1688.000000     0.000592  1632.481661  1191.054787 
  64.335000  1814.000000     0.000551  1730.123439  1191.412899 
  64.350000  1847.000000     0.000541  1878.311025  1191.769792 
  64.365000  2077.000000     0.000481  2099.727490  1192.125457 
  64.380000  2370.000000     0.000422  2418.701058  1192.479887 
  64.395000  2805.000000     0.000357  2847.714552  1192.833073 
  64.410000  3214.000000     0.000311  3347.858588  1193.185008 
  64.425000  3680.000000     0.000272  3763.560265  1193.535683 
  64.440000  3836.000000     0.000261  3853.064719  1193.885092 
  64.455000  3558.000000     0.000281  3547.702790  1194.233225 
  64.470000  3075.000000     0.000325  3054.592788  1194.580076 
  64.485000  2588.000000     0.000386  2587.410890  1194.925636 
  64.500000  2221.000000     0.000450  2226.175090  1195.269899 
  64.515000  1951.000000     0.000513  1972.062067  1195.612855 
  64.530000  1850.000000     0.000541  1802.931114  1195.954499 
  64.545000  1735.000000     0.000576  1694.885763  1196.294822 
  64.560000  1668.000000     0.000600  1628.536532  1196.633816 
  64.575000  1653.000000     0.000605  1589.223425  1196.971475 
  64.590000  1562.000000     0.000640  1564.651687  1197.307791 
  64.605000  1542.000000     0.000649  1545.001957  1197.642756 
  64.620000  1473.000000     0.000679  1528.260161  1197.976364 
  64.635000  1491.000000     0.000671  1520.309004  1198.308607 
  64.650000  1526.000000     0.000655  1528.146022  1198.639478 
  64.665000  1561.000000     0.000641  1557.368068  1198.968969 
  64.680000  1643.000000     0.000609  1612.672973  1199.297075 
  64.695000  1654.000000     0.000605  1696.132730  1199.623787 
  64.710000  1765.000000     0.000567  1799.486378  1199.949099 
  64.725000  1870.000000     0.000535  1889.980586  1200.273003 
  64.740000  1897.000000     0.000527  1914.076200  1200.595494 
  64.755000  1846.000000     0.000542  1851.789073  1200.916564 
  64.770000  1683.000000     0.000594  1745.666264  1201.236206 
  64.785000  1613.000000     0.000620  1644.567030  1201.554415 
  64.800000  1558.000000     0.000642  1568.420561  1201.871182 
  64.815000  1543.000000     0.000648  1518.761911  1202.186502 
  64.830000  1550.000000     0.000645  1491.630817  1202.500368 
  64.845000  1527.000000     0.000655  1482.942170  1202.812774 
  64.860000  1495.000000     0.000669  1490.447930  1203.123713 
  64.875000  1580.000000     0.000633  1514.672355  1203.433179 
  64.890000  1584.000000     0.000631  1559.458719  1203.741166 
  64.905000  1652.000000     0.000605  1632.275904  1204.047668 
  64.920000  1824.000000     0.000548  1743.854141  1204.352678 
  64.935000  1979.000000     0.000505  1905.807685  1204.656191 
  64.950000  2125.000000     0.000471  2122.923326  1204.958200 
  64.965000  2295.000000     0.000436  2376.308524  1205.258700 
  64.980000  2453.000000     0.000408  2606.919357  1205.557684 
  64.995000  2603.000000     0.000384  2726.793517  1205.855148 
  65.010000  2535.000000     0.000394  2666.939666  1206.151084 
  65.025000  2304.000000     0.000434  2451.777887  1206.445489 
  65.040000  2140.000000     0.000467  2189.114453  1206.738356 
  65.055000  1957.000000     0.000511  1959.761894  1207.029679 
  65.070000  1795.000000     0.000557  1783.800187  1207.319454 
  65.085000  1683.000000     0.000594  1653.875729  1207.607674 
  65.100000  1581.000000     0.000633  1560.076021  1207.894335 
  65.115000  1520.000000     0.000658  1494.066518  1208.179432 
  65.130000  1520.000000     0.000658  1448.291830  1208.462960 
  65.145000  1476.000000     0.000678  1416.768554  1208.744912 
  65.160000  1448.000000     0.000691  1395.445287  1209.025286 
  65.175000  1423.000000     0.000703  1381.748573  1209.304074 
  65.190000  1381.000000     0.000724  1373.877301  1209.581274 
  65.205000  1344.000000     0.000744  1370.004862  1209.856880 
  65.220000  1358.000000     0.000736  1368.924923  1210.130887 
  65.235000  1392.000000     0.000718  1370.048967  1210.403292 
  65.250000  1436.000000     0.000696  1371.604903  1210.674089 
  65.265000  1385.000000     0.000722  1369.939529  1210.943274 
  65.280000  1395.000000     0.000717  1363.889087  1211.210843 
  65.295000  1392.000000     0.000718  1357.222963  1211.476792 
  65.310000  1380.000000     0.000725  1354.154437  1211.741117 
  65.325000  1399.000000     0.000715  1356.261360  1212.003813 
  65.340000  1380.000000     0.000725  1362.328835  1212.264877 
  65.355000  1371.000000     0.000729  1367.894906  1212.524304 
  65.370000  1352.000000     0.000740  1366.958568  1212.782092 
  65.385000  1304.000000     0.000767  1358.321633  1213.038236 
  65.400000  1328.000000     0.000753  1346.866764  1213.292733 
  65.415000  1354.000000     0.000739  1337.145066  1213.545580 
  65.430000  1335.000000     0.000749  1330.735907  1213.796772 
  65.445000  1313.000000     0.000762  1327.615871  1214.046307 
  65.460000  1315.000000     0.000760  1327.240366  1214.294182 
  65.475000  1296.000000     0.000772  1329.167897  1214.540393 
  65.490000  1343.000000     0.000745  1333.092946  1214.784937 
  65.505000  1336.000000     0.000749  1338.864997  1215.027812 
  65.520000  1322.000000     0.000756  1346.507853  1215.269014 
  65.535000  1342.000000     0.000745  1356.267045  1215.508542 
  65.550000  1387.000000     0.000721  1368.525323  1215.746391 
  65.565000  1351.000000     0.000740  1383.816509  1215.982561 
  65.580000  1401.000000     0.000714  1402.950459  1216.217047 
  65.595000  1429.000000     0.000700  1427.102920  1216.449849 
  65.610000  1427.000000     0.000701  1458.046527  1216.680963 
  65.625000  1479.000000     0.000676  1498.583643  1216.910389 
  65.640000  1529.000000     0.000654  1553.314298  1217.138122 
  65.655000  1542.000000     0.000649  1629.817017  1217.364163 
  65.670000  1688.000000     0.000592  1740.069228  1217.588508 
  65.685000  1879.000000     0.000532  1901.460467  1217.811157 
  65.700000  2159.000000     0.000463  2136.160389  1218.032107 
  65.715000  2436.000000     0.000411  2466.472812  1218.251357 
  65.730000  2872.000000     0.000348  2899.386948  1218.468906 
  65.745000  3424.000000     0.000292  3385.468999  1218.684752 
  65.760000  3788.000000     0.000264  3760.318118  1218.898895 
  65.775000  3838.000000     0.000261  3800.298652  1219.111332 
  65.790000  3493.000000     0.000286  3474.637871  1219.322064 
  65.805000  2989.000000     0.000335  2992.323533  1219.531089 
  65.820000  2539.000000     0.000394  2543.693893  1219.738406 
  65.835000  2148.000000     0.000466  2195.708151  1219.944015 
  65.850000  1842.000000     0.000543  1946.949181  1220.147916 
  65.865000  1694.000000     0.000590  1775.987854  1220.350108 
  65.880000  1609.000000     0.000622  1660.026946  1220.550590 
  65.895000  1496.000000     0.000668  1580.645605  1220.749363 
  65.910000  1486.000000     0.000673  1525.018112  1220.946426 
  65.925000  1452.000000     0.000689  1484.867372  1221.141779 
  65.940000  1361.000000     0.000735  1455.198883  1221.335423 
  65.955000  1339.000000     0.000747  1433.008802  1221.527357 
  65.970000  1327.000000     0.000754  1416.449784  1221.717583 
  65.985000  1344.000000     0.000744  1404.378501  1221.906101 
  66.000000  1356.000000     0.000737  1395.925742  1222.092910 
  66.015000  1394.000000     0.000717  1390.667721  1222.278013 
  66.030000  1428.000000     0.000700  1388.350997  1222.461409 
  66.045000  1366.000000     0.000732  1388.922941  1222.643100 
  66.060000  1370.000000     0.000730  1392.543859  1222.823087 
  66.075000  1398.000000     0.000715  1399.647185  1223.001371 
  66.090000  1429.000000     0.000700  1411.075174  1223.177953 
  66.105000  1434.000000     0.000697  1428.323307  1223.352835 
  66.120000  1422.000000     0.000703  1453.898046  1223.526019 
  66.135000  1431.000000     0.000699  1491.702137  1223.697505 
  66.150000  1442.000000     0.000693  1547.205379  1223.867296 
  66.165000  1514.000000     0.000661  1627.070008  1224.035393 
  66.180000  1685.000000     0.000593  1737.447435  1224.201800 
  66.195000  1804.000000     0.000554  1877.802084  1224.366517 
  66.210000  1980.000000     0.000505  2027.249024  1224.529547 
  66.225000  2161.000000     0.000463  2131.653447  1224.690893 
  66.240000  2117.000000     0.000472  2137.314108  1224.850557 
  66.255000  1964.000000     0.000509  2061.421238  1225.008542 
  66.270000  1846.000000     0.000542  1974.030120  1225.164850 
  66.285000  1790.000000     0.000559  1927.218568  1225.319484 
  66.300000  1854.000000     0.000539  1942.384808  1225.472448 
  66.315000  1990.000000     0.000503  2025.307104  1225.623744 
  66.330000  2135.000000     0.000468  2169.368859  1225.773376 
  66.345000  2375.000000     0.000421  2340.187175  1225.921347 
  66.360000  2449.000000     0.000408  2456.831856  1226.067661 
  66.375000  2392.000000     0.000418  2433.258775  1226.212322 
  66.390000  2261.000000     0.000442  2279.452034  1226.355332 
  66.405000  2061.000000     0.000485  2085.848452  1226.496697 
  66.420000  1896.000000     0.000527  1920.127099  1226.636419 
  66.435000  1792.000000     0.000558  1803.724591  1226.774504 
  66.450000  1700.000000     0.000588  1736.650567  1226.910956 
  66.465000  1633.000000     0.000612  1714.749095  1227.045778 
  66.480000  1668.000000     0.000600  1736.245771  1227.178976 
  66.495000  1740.000000     0.000575  1803.405682  1227.310553 
  66.510000  1881.000000     0.000532  1921.073237  1227.440516 
  66.525000  2088.000000     0.000479  2090.498865  1227.568869 
  66.540000  2378.000000     0.000421  2292.840900  1227.695617 
  66.555000  2655.000000     0.000377  2462.734353  1227.820764 
  66.570000  2758.000000     0.000363  2500.030054  1227.944318 
  66.585000  2636.000000     0.000379  2372.169234  1228.066282 
  66.600000  2324.000000     0.000430  2159.963394  1228.186662 
  66.615000  1992.000000     0.000502  1953.738521  1228.305465 
  66.630000  1781.000000     0.000561  1790.893788  1228.422696 
  66.645000  1662.000000     0.000602  1674.335371  1228.538361 
  66.660000  1580.000000     0.000633  1595.730297  1228.652465 
  66.675000  1523.000000     0.000657  1545.308898  1228.765017 
  66.690000  1475.000000     0.000678  1515.051690  1228.876021 
  66.705000  1522.000000     0.000657  1499.529508  1228.985484 
  66.720000  1447.000000     0.000691  1495.834474  1229.093412 
  66.735000  1544.000000     0.000648  1503.251898  1229.199814 
  66.750000  1562.000000     0.000640  1523.037383  1229.304695 
  66.765000  1556.000000     0.000643  1558.397692  1229.408062 
  66.780000  1611.000000     0.000621  1614.541005  1229.509923 
  66.795000  1722.000000     0.000581  1698.388377  1229.610285 
  66.810000  1851.000000     0.000540  1816.815052  1229.709155 
  66.825000  1941.000000     0.000515  1971.017294  1229.806542 
  66.840000  2061.000000     0.000485  2147.315662  1229.902451 
  66.855000  2260.000000     0.000442  2319.246195  1229.996892 
  66.870000  2390.000000     0.000418  2469.494553  1230.089873 
  66.885000  2547.000000     0.000393  2590.427478  1230.181401 
  66.900000  2621.000000     0.000382  2652.590104  1230.271484 
  66.915000  2647.000000     0.000378  2598.611288  1230.360132 
  66.930000  2507.000000     0.000399  2414.790267  1230.447351 
  66.945000  2264.000000     0.000442  2173.296673  1230.533152 
  66.960000  1980.000000     0.000505  1950.877714  1230.617543 
  66.975000  1756.000000     0.000569  1777.069764  1230.700532 
  66.990000  1658.000000     0.000603  1651.149096  1230.782129 
  67.005000  1571.000000     0.000637  1562.957054  1230.862343 
  67.020000  1545.000000     0.000647  1501.702321  1230.941182 
  67.035000  1469.000000     0.000681  1459.430920  1231.018657 
  67.050000  1462.000000     0.000684  1429.590311  1231.094777 
  67.065000  1432.000000     0.000698  1408.139434  1231.169552 
  67.080000  1420.000000     0.000704  1392.642875  1231.242991 
  67.095000  1379.000000     0.000725  1381.657353  1231.315104 
  67.110000  1388.000000     0.000720  1374.346038  1231.385902 
  67.125000  1400.000000     0.000714  1370.309522  1231.455394 
  67.140000  1368.000000     0.000731  1369.458517  1231.523591 
  67.155000  1344.000000     0.000744  1372.009893  1231.590503 
  67.170000  1356.000000     0.000737  1378.532842  1231.656141 
  67.185000  1409.000000     0.000710  1390.092692  1231.720516 
  67.200000  1450.000000     0.000690  1408.630297  1231.783638 
  67.215000  1459.000000     0.000685  1437.391837  1231.845518 
  67.230000  1504.000000     0.000665  1480.714482  1231.906168 
  67.245000  1555.000000     0.000643  1542.937771  1231.965598 
  67.260000  1636.000000     0.000611  1625.692587  1232.023820 
  67.275000  1745.000000     0.000573  1720.803432  1232.080846 
  67.290000  1892.000000     0.000529  1799.592107  1232.136686 
  67.305000  1952.000000     0.000512  1820.597668  1232.191353 
  67.320000  1976.000000     0.000506  1774.063830  1232.244859 
  67.335000  1813.000000     0.000552  1696.657966  1232.297215 
  67.350000  1664.000000     0.000601  1625.607412  1232.348434 
  67.365000  1611.000000     0.000621  1572.505593  1232.398528 
  67.380000  1561.000000     0.000641  1530.488690  1232.447509 
  67.395000  1522.000000     0.000657  1489.738547  1232.495390 
  67.410000  1416.000000     0.000706  1449.545113  1232.542182 
  67.425000  1414.000000     0.000707  1414.882321  1232.587900 
  67.440000  1380.000000     0.000725  1388.322066  1232.632556 
  67.455000  1385.000000     0.000722  1369.449341  1232.676162 
  67.470000  1338.000000     0.000747  1356.872019  1232.718733 
  67.485000  1342.000000     0.000745  1349.235077  1232.760280 
  67.500000  1381.000000     0.000724  1345.335599  1232.800818 
  67.515000  1351.000000     0.000740  1344.043369  1232.840360 
  67.530000  1376.000000     0.000727  1343.936352  1232.878919 
  67.545000  1341.000000     0.000746  1343.659191  1232.916509 
  67.560000  1371.000000     0.000729  1343.052343  1232.953144 
  67.575000  1384.000000     0.000723  1343.098598  1232.988839 
  67.590000  1339.000000     0.000747  1344.685689  1233.023606 
  67.605000  1326.000000     0.000754  1348.207960  1233.057460 
  67.620000  1287.000000     0.000777  1353.835011  1233.090415 
  67.635000  1302.000000     0.000768  1361.738862  1233.122486 
  67.650000  1353.000000     0.000739  1372.201526  1233.153688 
  67.665000  1413.000000     0.000708  1385.682281  1233.184035 
  67.680000  1408.000000     0.000710  1402.895124  1233.213541 
  67.695000  1423.000000     0.000703  1424.917424  1233.242221 
  67.710000  1387.000000     0.000721  1453.410999  1233.270091 
  67.725000  1454.000000     0.000688  1491.000701  1233.297166 
  67.740000  1502.000000     0.000666  1542.152681  1233.323461 
  67.755000  1577.000000     0.000634  1613.763030  1233.348990 
  67.770000  1675.000000     0.000597  1716.472943  1233.373770 
  67.785000  1784.000000     0.000561  1865.162555  1233.397816 
  67.800000  1979.000000     0.000505  2078.086421  1233.421144 
  67.815000  2333.000000     0.000429  2372.454404  1233.443768 
  67.830000  2773.000000     0.000361  2750.494423  1233.465707 
  67.845000  3139.000000     0.000319  3165.542680  1233.486974 
  67.860000  3555.000000     0.000281  3477.827492  1233.507586 
  67.875000  3617.000000     0.000276  3506.677952  1233.527560 
  67.890000  3294.000000     0.000304  3229.981163  1233.546911 
  67.905000  2702.000000     0.000370  2816.874228  1233.565657 
  67.920000  2265.000000     0.000442  2425.635798  1233.583813 
  67.935000  1992.000000     0.000502  2116.192984  1233.601395 
  67.950000  1793.000000     0.000558  1890.496514  1233.618422 
  67.965000  1665.000000     0.000601  1732.135857  1233.634909 
  67.980000  1562.000000     0.000640  1622.584182  1233.650873 
  67.995000  1533.000000     0.000652  1546.070052  1233.666332 
  68.010000  1429.000000     0.000700  1491.360605  1233.681302 
  68.025000  1377.000000     0.000726  1450.940789  1233.695800 
  68.040000  1410.000000     0.000709  1419.946586  1233.709844 
  68.055000  1373.000000     0.000728  1395.597342  1233.723451 
  68.070000  1365.000000     0.000733  1376.359220  1233.736639 
  68.085000  1369.000000     0.000730  1360.774393  1233.749424 
  68.100000  1377.000000     0.000726  1348.001660  1233.761825 
  68.115000  1290.000000     0.000775  1337.435827  1233.773860 
  68.130000  1295.000000     0.000772  1328.630480  1233.785545 
  68.145000  1340.000000     0.000746  1321.251158  1233.796900 
  68.160000  1291.000000     0.000775  1315.059794  1233.807941 
  68.175000  1327.000000     0.000754  1309.829109  1233.818687 
  68.190000  1300.000000     0.000769  1305.426829  1233.829157 
  68.205000  1341.000000     0.000746  1301.739079  1233.839367 
  68.220000  1350.000000     0.000741  1298.679921  1233.849338 
  68.235000  1274.000000     0.000785  1296.186495  1233.859086 
  68.250000  1254.000000     0.000797  1294.215955  1233.868631 
  68.265000  1250.000000     0.000800  1292.743974  1233.877990 
  68.280000  1303.000000     0.000767  1291.764817  1233.887183 
  68.295000  1305.000000     0.000766  1291.292438  1233.896228 
  68.310000  1299.000000     0.000770  1291.354338  1233.905144 
  68.325000  1298.000000     0.000770  1292.029868  1233.913950 
  68.340000  1349.000000     0.000741  1293.455661  1233.922664 
  68.355000  1340.000000     0.000746  1295.789064  1233.931306 
  68.370000  1320.000000     0.000758  1299.296429  1233.939895 
  68.385000  1299.000000     0.000770  1304.380894  1233.948449 
  68.400000  1309.000000     0.000764  1311.636536  1233.956989 
  68.415000  1327.000000     0.000754  1321.886186  1233.965532 
  68.430000  1402.000000     0.000713  1336.243140  1233.974099 
  68.445000  1451.000000     0.000689  1356.358046  1233.982708 
  68.460000  1476.000000     0.000678  1384.543204  1233.991380 
  68.475000  1427.000000     0.000701  1422.838440  1234.000133 
  68.490000  1462.000000     0.000684  1470.417960  1234.008987 
  68.505000  1464.000000     0.000683  1518.554899  1234.017962 
  68.520000  1480.000000     0.000676  1547.508941  1234.027078 
  68.535000  1497.000000     0.000668  1539.900437  1234.036353 
  68.550000  1534.000000     0.000652  1502.522930  1234.045808 
  68.565000  1493.000000     0.000670  1457.658718  1234.055463 
  68.580000  1430.000000     0.000699  1420.637503  1234.065337 
  68.595000  1406.000000     0.000711  1396.590444  1234.075451 
  68.610000  1381.000000     0.000724  1385.809342  1234.085823 
  68.625000  1391.000000     0.000719  1387.264860  1234.096475 
  68.640000  1376.000000     0.000727  1399.165408  1234.107426 
  68.655000  1411.000000     0.000709  1417.494520  1234.118697 
  68.670000  1451.000000     0.000689  1433.850422  1234.130307 
  68.685000  1509.000000     0.000663  1438.661993  1234.142276 
  68.700000  1490.000000     0.000671  1431.385549  1234.154625 
  68.715000  1471.000000     0.000680  1420.358789  1234.167374 
  68.730000  1482.000000     0.000675  1410.725752  1234.180543 
  68.745000  1437.000000     0.000696  1400.137364  1234.194153 
  68.760000  1379.000000     0.000725  1385.081555  1234.208223 
  68.775000  1373.000000     0.000728  1367.334228  1234.222774 
  68.790000  1322.000000     0.000756  1351.658055  1234.237827 
  68.805000  1322.000000     0.000756  1341.192329  1234.253402 
  68.820000  1350.000000     0.000741  1337.031818  1234.269518 
  68.835000  1314.000000     0.000761  1339.566857  1234.286198 
  68.850000  1342.000000     0.000745  1349.185741  1234.303460 
  68.865000  1334.000000     0.000750  1366.150844  1234.321326 
  68.880000  1414.000000     0.000707  1389.484761  1234.339816 
  68.895000  1456.000000     0.000687  1414.311088  1234.358951 
  68.910000  1475.000000     0.000678  1429.687080  1234.378751 
  68.925000  1508.000000     0.000663  1425.066337  1234.399236 
  68.940000  1508.000000     0.000663  1402.846738  1234.420427 
  68.955000  1396.000000     0.000716  1375.027031  1234.442345 
  68.970000  1384.000000     0.000723  1350.427786  1234.465010 
  68.985000  1351.000000     0.000740  1331.719827  1234.488443 
  69.000000  1338.000000     0.000747  1318.641510  1234.512664 
  69.015000  1312.000000     0.000762  1310.084484  1234.537694 
  69.030000  1317.000000     0.000759  1304.912638  1234.563553 
  69.045000  1305.000000     0.000766  1302.224611  1234.590263 
  69.060000  1315.000000     0.000760  1301.411456  1234.617842 
  69.075000  1280.000000     0.000781  1302.130410  1234.646313 
  69.090000  1329.000000     0.000752  1304.255254  1234.675695 
  69.105000  1350.000000     0.000741  1307.842652  1234.706009 
  69.120000  1349.000000     0.000741  1313.137652  1234.737275 
  69.135000  1349.000000     0.000741  1320.631126  1234.769515 
  69.150000  1377.000000     0.000726  1331.172219  1234.802748 
  69.165000  1369.000000     0.000730  1346.117373  1234.836994 
  69.180000  1374.000000     0.000728  1367.457748  1234.872275 
  69.195000  1446.000000     0.000692  1397.816661  1234.908611 
  69.210000  1495.000000     0.000669  1440.128373  1234.946022 
  69.225000  1554.000000     0.000644  1496.511577  1234.984529 
  69.240000  1625.000000     0.000615  1564.942162  1235.024151 
  69.255000  1647.000000     0.000607  1632.650315  1235.064909 
  69.270000  1654.000000     0.000605  1672.458529  1235.106823 
  69.285000  1649.000000     0.000606  1661.736435  1235.149914 
  69.300000  1617.000000     0.000618  1611.154215  1235.194202 
  69.315000  1566.000000     0.000639  1550.673330  1235.239706 
  69.330000  1529.000000     0.000654  1500.128968  1235.286448 
  69.345000  1472.000000     0.000679  1465.546843  1235.334446 
  69.360000  1436.000000     0.000696  1446.789382  1235.383722 
  69.375000  1443.000000     0.000693  1442.455758  1235.434295 
  69.390000  1467.000000     0.000682  1451.850061  1235.486184 
  69.405000  1477.000000     0.000677  1475.694477  1235.539411 
  69.420000  1520.000000     0.000658  1516.211731  1235.593994 
  69.435000  1565.000000     0.000639  1576.600564  1235.649953 
  69.450000  1644.000000     0.000608  1659.239599  1235.707309 
  69.465000  1701.000000     0.000588  1760.911440  1235.766080 
  69.480000  1805.000000     0.000554  1864.101074  1235.826286 
  69.495000  1881.000000     0.000532  1936.843010  1235.887948 
  69.510000  1883.000000     0.000531  1963.599470  1235.951084 
  69.525000  1920.000000     0.000521  1972.473848  1236.015713 
  69.540000  1964.000000     0.000509  2006.042744  1236.081856 
  69.555000  2094.000000     0.000478  2085.051144  1236.149530 
  69.570000  2250.000000     0.000444  2196.412735  1236.218756 
  69.585000  2284.000000     0.000438  2285.807942  1236.289553 
  69.600000  2308.000000     0.000433  2279.735182  1236.361939 
  69.615000  2211.000000     0.000452  2160.934151  1236.435934 
  69.630000  1997.000000     0.000501  1987.968703  1236.511556 
  69.645000  1770.000000     0.000565  1822.373848  1236.588824 
  69.660000  1613.000000     0.000620  1689.860251  1236.667756 
  69.675000  1545.000000     0.000647  1592.599243  1236.748372 
  69.690000  1483.000000     0.000674  1524.716382  1236.830690 
  69.705000  1459.000000     0.000685  1479.132484  1236.914728 
  69.720000  1461.000000     0.000684  1449.881989  1237.000505 
  69.735000  1357.000000     0.000737  1432.808891  1237.088038 
  69.750000  1389.000000     0.000720  1425.646809  1237.177346 
  69.765000  1439.000000     0.000695  1427.879400  1237.268447 
  69.780000  1450.000000     0.000690  1440.565657  1237.361358 
  69.795000  1491.000000     0.000671  1466.133367  1237.456098 
  69.810000  1525.000000     0.000656  1507.973032  1237.552684 
  69.825000  1620.000000     0.000617  1569.418787  1237.651134 
  69.840000  1715.000000     0.000583  1650.639352  1237.751465 
  69.855000  1728.000000     0.000579  1741.641778  1237.853695 
  69.870000  1821.000000     0.000549  1812.416222  1237.957840 
  69.885000  1804.000000     0.000554  1822.355450  1238.063918 
  69.900000  1810.000000     0.000552  1762.284194  1238.171946 
  69.915000  1671.000000     0.000598  1666.916525  1238.281940 
  69.930000  1528.000000     0.000654  1573.114972  1238.393918 
  69.945000  1468.000000     0.000681  1496.795704  1238.507895 
  69.960000  1499.000000     0.000667  1439.770686  1238.623889 
  69.975000  1440.000000     0.000694  1398.872288  1238.741916 
  69.990000  1391.000000     0.000719  1370.028952  1238.861991 
  70.005000  1376.000000     0.000727  1349.648341  1238.984131 
  70.020000  1343.000000     0.000745  1335.003676  1239.108352 
  70.035000  1319.000000     0.000758  1324.216431  1239.234670 
  70.050000  1289.000000     0.000776  1316.072432  1239.363100 
  70.065000  1291.000000     0.000775  1309.808932  1239.493657 
  70.080000  1334.000000     0.000750  1304.942847  1239.626357 
  70.095000  1326.000000     0.000754  1301.161388  1239.761215 
  70.110000  1334.000000     0.000750  1298.250598  1239.898246 
  70.125000  1325.000000     0.000755  1296.062205  1240.037465 
  70.140000  1297.000000     0.000771  1294.489791  1240.178887 
  70.155000  1316.000000     0.000760  1293.470254  1240.322526 
  70.170000  1311.000000     0.000763  1292.954782  1240.468396 
  70.185000  1262.000000     0.000792  1292.919816  1240.616511 
  70.200000  1354.000000     0.000739  1293.360962  1240.766887 
  70.215000  1286.000000     0.000778  1294.292497  1240.919536 
  70.230000  1262.000000     0.000792  1295.748245  1241.074472 
  70.245000  1296.000000     0.000772  1297.782026  1241.231708 
  70.260000  1285.000000     0.000778  1300.481752  1241.391259 
  70.275000  1332.000000     0.000751  1303.968387  1241.553136 
  70.290000  1325.000000     0.000755  1308.407446  1241.717354 
  70.305000  1345.000000     0.000743  1314.036194  1241.883925 
  70.320000  1349.000000     0.000741  1321.198238  1242.052861 
  70.335000  1349.000000     0.000741  1330.409266  1242.224175 
  70.350000  1395.000000     0.000717  1342.473841  1242.397878 
  70.365000  1426.000000     0.000701  1358.726668  1242.573984 
  70.380000  1419.000000     0.000705  1381.009740  1242.752504 
  70.395000  1449.000000     0.000690  1412.348083  1242.933449 
  70.410000  1520.000000     0.000658  1456.806819  1243.116831 
  70.425000  1528.000000     0.000654  1519.348197  1243.302661 
  70.440000  1614.000000     0.000620  1604.776103  1243.490950 
  70.455000  1747.000000     0.000572  1714.571806  1243.681709 
  70.470000  1921.000000     0.000521  1839.217505  1243.874949 
  70.485000  2032.000000     0.000492  1946.806342  1244.070679 
  70.500000  2120.000000     0.000472  1986.765566  1244.268911 
  70.515000  2051.000000     0.000488  1933.661014  1244.469653 
  70.530000  1884.000000     0.000531  1820.363998  1244.672917 
  70.545000  1707.000000     0.000586  1698.126704  1244.878710 
  70.560000  1573.000000     0.000636  1595.025744  1245.087043 
  70.575000  1530.000000     0.000654  1517.348916  1245.297924 
  70.590000  1427.000000     0.000701  1462.268968  1245.511363 
  70.605000  1430.000000     0.000699  1424.891047  1245.727368 
  70.620000  1398.000000     0.000715  1400.414480  1245.945948 
  70.635000  1353.000000     0.000739  1385.421768  1246.167110 
  70.650000  1393.000000     0.000718  1377.709614  1246.390863 
  70.665000  1377.000000     0.000726  1376.299063  1246.617213 
  70.680000  1379.000000     0.000725  1381.195033  1246.846170 
  70.695000  1358.000000     0.000736  1393.379517  1247.077739 
  70.710000  1417.000000     0.000706  1414.626836  1247.311928 
  70.725000  1492.000000     0.000670  1446.434224  1247.548743 
  70.740000  1464.000000     0.000683  1489.123371  1247.788192 
  70.755000  1524.000000     0.000656  1538.227954  1248.030279 
  70.770000  1610.000000     0.000621  1579.469091  1248.275012 
  70.785000  1624.000000     0.000616  1591.781828  1248.522395 
  70.800000  1518.000000     0.000659  1567.685568  1248.772435 
  70.815000  1513.000000     0.000661  1523.329444  1249.025136 
  70.830000  1491.000000     0.000671  1479.032296  1249.280504 
  70.845000  1467.000000     0.000682  1444.724149  1249.538543 
  70.860000  1400.000000     0.000714  1421.765465  1249.799257 
  70.875000  1357.000000     0.000737  1407.248313  1250.062651 
  70.890000  1348.000000     0.000742  1396.632370  1250.328728 
  70.905000  1372.000000     0.000729  1386.975349  1250.597493 
  70.920000  1353.000000     0.000739  1378.820655  1250.868948 
  70.935000  1381.000000     0.000724  1374.135827  1251.143097 
  70.950000  1362.000000     0.000734  1374.322599  1251.419942 
  70.965000  1396.000000     0.000716  1380.367915  1251.699486 
  70.980000  1409.000000     0.000710  1393.497842  1251.981732 
  70.995000  1412.000000     0.000708  1415.488284  1252.266680 
  71.010000  1409.000000     0.000710  1448.591119  1252.554333 
  71.025000  1485.000000     0.000673  1494.915806  1252.844692 
  71.040000  1593.000000     0.000628  1554.492137  1253.137759 
  71.055000  1733.000000     0.000577  1620.600422  1253.433534 
  71.070000  1800.000000     0.000556  1674.106749  1253.732018 
  71.085000  1782.000000     0.000561  1690.914319  1254.033210 
  71.100000  1679.000000     0.000596  1668.014153  1254.337111 
  71.115000  1538.000000     0.000650  1628.489297  1254.643721 
  71.130000  1539.000000     0.000650  1594.586071  1254.953039 
  71.145000  1521.000000     0.000657  1572.549283  1255.265064 
  71.160000  1498.000000     0.000668  1555.203262  1255.579795 
  71.175000  1489.000000     0.000672  1532.525709  1255.897230 
  71.190000  1476.000000     0.000678  1503.670324  1256.217368 
  71.205000  1454.000000     0.000688  1476.510056  1256.540206 
  71.220000  1452.000000     0.000689  1457.523562  1256.865742 
  71.235000  1435.000000     0.000697  1449.421442  1257.193973 
  71.250000  1458.000000     0.000686  1453.372312  1257.524896 
  71.265000  1481.000000     0.000675  1470.893789  1257.858508 
  71.280000  1491.000000     0.000671  1504.580947  1258.194805 
  71.295000  1481.000000     0.000675  1558.039919  1258.533784 
  71.310000  1644.000000     0.000608  1634.879172  1258.875439 
  71.325000  1769.000000     0.000565  1735.531661  1259.219767 
  71.340000  1881.000000     0.000532  1849.292094  1259.566762 
  71.355000  1930.000000     0.000518  1943.133605  1259.916419 
  71.370000  1953.000000     0.000512  1968.453234  1260.268733 
  71.385000  1893.000000     0.000528  1907.550241  1260.623698 
  71.400000  1740.000000     0.000575  1796.441212  1260.981307 
  71.415000  1624.000000     0.000616  1681.210613  1261.341555 
  71.430000  1541.000000     0.000649  1584.841633  1261.704433 
  71.445000  1470.000000     0.000680  1511.738673  1262.069936 
  71.460000  1440.000000     0.000694  1458.930239  1262.438056 
  71.475000  1450.000000     0.000690  1421.732932  1262.808784 
  71.490000  1389.000000     0.000720  1395.775686  1263.182113 
  71.505000  1400.000000     0.000714  1377.644851  1263.558034 
  71.520000  1403.000000     0.000713  1364.876482  1263.936539 
  71.535000  1321.000000     0.000757  1355.896766  1264.317618 
  71.550000  1327.000000     0.000754  1349.669759  1264.701263 
  71.565000  1324.000000     0.000755  1345.856776  1265.087462 
  71.580000  1372.000000     0.000729  1344.120316  1265.476206 
  71.595000  1379.000000     0.000725  1344.462240  1265.867486 
  71.610000  1367.000000     0.000732  1347.107232  1266.261289 
  71.625000  1347.000000     0.000742  1352.520553  1266.657604 
  71.640000  1360.000000     0.000735  1361.403750  1267.056421 
  71.655000  1370.000000     0.000730  1374.579179  1267.457728 
  71.670000  1421.000000     0.000704  1392.748067  1267.861512 
  71.685000  1421.000000     0.000704  1416.516441  1268.267761 
  71.700000  1443.000000     0.000693  1446.846603  1268.676462 
  71.715000  1427.000000     0.000701  1483.918293  1269.087602 
  71.730000  1476.000000     0.000678  1522.729673  1269.501168 
  71.745000  1476.000000     0.000678  1549.457120  1269.917146 
  71.760000  1455.000000     0.000687  1548.940982  1270.335521 
  71.775000  1417.000000     0.000706  1521.156898  1270.756279 
  71.790000  1389.000000     0.000720  1480.538596  1271.179406 
  71.805000  1369.000000     0.000730  1440.170498  1271.604885 
  71.820000  1420.000000     0.000704  1406.229857  1272.032703 
  71.835000  1379.000000     0.000725  1380.174424  1272.462842 
  71.850000  1355.000000     0.000738  1361.179971  1272.895286 
  71.865000  1345.000000     0.000743  1347.705576  1273.330020 
  71.880000  1393.000000     0.000718  1338.261812  1273.767026 
  71.895000  1365.000000     0.000733  1331.620018  1274.206287 
  71.910000  1364.000000     0.000733  1326.924749  1274.647785 
  71.925000  1307.000000     0.000765  1323.499792  1275.091502 
  71.940000  1358.000000     0.000736  1321.135388  1275.537421 
  71.955000  1408.000000     0.000710  1319.500876  1275.985522 
  71.970000  1355.000000     0.000738  1318.438845  1276.435786 
  71.985000  1316.000000     0.000760  1317.845270  1276.888195 
  72.000000  1306.000000     0.000766  1317.650566  1277.342729 
  72.015000  1314.000000     0.000761  1317.808740  1277.799367 
  72.030000  1268.000000     0.000789  1318.328254  1278.258090 
  72.045000  1285.000000     0.000778  1319.204675  1278.718877 
  72.060000  1320.000000     0.000758  1320.304672  1279.181706 
  72.075000  1356.000000     0.000737  1321.718318  1279.646557 
  72.090000  1306.000000     0.000766  1323.474496  1280.113407 
  72.105000  1352.000000     0.000740  1325.612584  1280.582235 
  72.120000  1366.000000     0.000732  1328.135712  1281.053018 
  72.135000  1330.000000     0.000752  1331.131734  1281.525734 
  72.150000  1290.000000     0.000775  1334.685237  1282.000359 
  72.165000  1305.000000     0.000766  1338.910505  1282.476870 
  72.180000  1283.000000     0.000779  1343.963528  1282.955244 
  72.195000  1350.000000     0.000741  1350.061293  1283.435456 
  72.210000  1405.000000     0.000712  1357.512746  1283.917482 
  72.225000  1409.000000     0.000710  1366.773271  1284.401297 
  72.240000  1413.000000     0.000708  1378.508600  1284.886877 
  72.255000  1431.000000     0.000699  1393.678708  1285.374195 
  72.270000  1423.000000     0.000703  1413.731316  1285.863225 
  72.285000  1431.000000     0.000699  1440.689141  1286.353943 
  72.300000  1477.000000     0.000677  1477.193373  1286.846321 
  72.315000  1515.000000     0.000660  1526.154445  1287.340333 
  72.330000  1588.000000     0.000630  1589.693513  1287.835952 
  72.345000  1621.000000     0.000617  1667.992387  1288.333149 
  72.360000  1728.000000     0.000579  1759.684331  1288.831898 
  72.375000  1782.000000     0.000561  1860.686635  1289.332171 
  72.390000  1890.000000     0.000529  1953.355992  1289.833938 
  72.405000  1925.000000     0.000519  2000.326393  1290.337172 
  72.420000  1938.000000     0.000516  1974.406171  1290.841843 
  72.435000  1861.000000     0.000537  1894.861727  1291.347922 
  72.450000  1794.000000     0.000557  1805.708645  1291.855379 
  72.465000  1771.000000     0.000565  1736.798676  1292.364185 
  72.480000  1732.000000     0.000577  1698.436984  1292.874308 
  72.495000  1685.000000     0.000593  1690.022360  1293.385719 
  72.510000  1703.000000     0.000587  1703.699530  1293.898386 
  72.525000  1663.000000     0.000601  1722.955589  1294.412278 
  72.540000  1654.000000     0.000605  1727.076493  1294.927363 
  72.555000  1618.000000     0.000618  1707.535013  1295.443610 
  72.570000  1644.000000     0.000608  1672.604261  1295.960987 
  72.585000  1662.000000     0.000602  1630.289486  1296.479460 
  72.600000  1625.000000     0.000615  1582.679473  1296.998998 
  72.615000  1535.000000     0.000651  1534.121246  1297.519567 
  72.630000  1480.000000     0.000676  1490.999441  1298.041133 
  72.645000  1463.000000     0.000684  1456.553423  1298.563663 
  72.660000  1403.000000     0.000713  1430.624165  1299.087124 
  72.675000  1452.000000     0.000689  1411.668086  1299.611480 
  72.690000  1403.000000     0.000713  1397.958307  1300.136697 
  72.705000  1413.000000     0.000708  1388.083967  1300.662740 
  72.720000  1407.000000     0.000711  1380.976418  1301.189574 
  72.735000  1359.000000     0.000736  1375.882865  1301.717165 
  72.750000  1374.000000     0.000728  1372.296990  1302.245475 
  72.765000  1376.000000     0.000727  1369.889938  1302.774469 
  72.780000  1385.000000     0.000722  1368.454861  1303.304110 
  72.795000  1351.000000     0.000740  1367.868838  1303.834363 
  72.810000  1404.000000     0.000712  1368.070642  1304.365191 
  72.825000  1412.000000     0.000708  1369.051310  1304.896555 
  72.840000  1382.000000     0.000724  1370.855845  1305.428419 
  72.855000  1424.000000     0.000702  1373.596965  1305.960746 
  72.870000  1422.000000     0.000703  1377.484033  1306.493497 
  72.885000  1461.000000     0.000684  1382.869663  1307.026635 
  72.900000  1412.000000     0.000708  1390.310368  1307.560120 
  72.915000  1385.000000     0.000722  1400.624935  1308.093914 
  72.930000  1377.000000     0.000726  1414.917348  1308.627979 
  72.945000  1368.000000     0.000731  1434.505062  1309.162276 
  72.960000  1434.000000     0.000697  1460.559448  1309.696764 
  72.975000  1485.000000     0.000673  1493.649138  1310.231404 
  72.990000  1487.000000     0.000672  1531.191801  1310.766157 
  73.005000  1499.000000     0.000667  1564.432125  1311.300983 
  73.020000  1482.000000     0.000675  1579.453615  1311.835840 
  73.035000  1454.000000     0.000688  1569.075118  1312.370689 
  73.050000  1451.000000     0.000689  1541.797114  1312.905489 
  73.065000  1444.000000     0.000693  1511.582917  1313.440199 
  73.080000  1473.000000     0.000679  1486.654396  1313.974777 
  73.095000  1493.000000     0.000670  1469.331225  1314.509183 
  73.110000  1462.000000     0.000684  1459.293061  1315.043374 
  73.125000  1439.000000     0.000695  1455.533571  1315.577310 
  73.140000  1452.000000     0.000689  1457.129659  1316.110947 
  73.155000  1444.000000     0.000693  1463.484152  1316.644244 
  73.170000  1469.000000     0.000681  1474.413078  1317.177158 
  73.185000  1454.000000     0.000688  1490.092735  1317.709648 
  73.200000  1535.000000     0.000651  1510.887870  1318.241669 
  73.215000  1544.000000     0.000648  1537.004820  1318.773179 
  73.230000  1542.000000     0.000649  1568.187392  1319.304136 
  73.245000  1592.000000     0.000628  1604.660603  1319.834495 
  73.260000  1624.000000     0.000616  1649.792589  1320.364213 
  73.275000  1674.000000     0.000597  1711.094727  1320.893248 
  73.290000  1785.000000     0.000560  1798.215839  1321.421554 
  73.305000  1943.000000     0.000515  1921.193638  1321.949088 
  73.320000  2085.000000     0.000480  2088.910330  1322.475807 
  73.335000  2340.000000     0.000427  2304.221124  1323.001665 
  73.350000  2601.000000     0.000384  2551.390280  1323.526619 
  73.365000  2894.000000     0.000346  2777.592400  1324.050624 
  73.380000  2949.000000     0.000339  2896.066032  1324.573635 
  73.395000  2815.000000     0.000355  2848.031657  1325.095609 
  73.410000  2649.000000     0.000378  2669.071048  1325.616499 
  73.425000  2496.000000     0.000401  2451.869403  1326.136261 
  73.440000  2274.000000     0.000440  2265.723661  1326.654850 
  73.455000  2133.000000     0.000469  2138.288096  1327.172221 
  73.470000  2073.000000     0.000482  2075.106114  1327.688329 
  73.485000  2138.000000     0.000468  2075.151171  1328.203128 
  73.500000  2175.000000     0.000460  2136.333195  1328.716573 
  73.515000  2314.000000     0.000432  2254.057293  1329.228618 
  73.530000  2501.000000     0.000400  2411.809150  1329.739217 
  73.545000  2605.000000     0.000384  2564.071980  1330.248326 
  73.560000  2672.000000     0.000374  2633.670575  1330.755898 
  73.575000  2691.000000     0.000372  2566.727623  1331.261887 
  73.590000  2539.000000     0.000394  2394.048368  1331.766249 
  73.605000  2247.000000     0.000445  2191.395044  1332.268936 
  73.620000  2076.000000     0.000482  2010.740293  1332.769903 
  73.635000  1877.000000     0.000533  1869.095128  1333.269104 
  73.650000  1843.000000     0.000543  1765.831554  1333.766493 
  73.665000  1785.000000     0.000560  1694.949652  1334.262023 
  73.680000  1693.000000     0.000591  1650.066887  1334.755650 
  73.695000  1605.000000     0.000623  1626.016107  1335.247327 
  73.710000  1668.000000     0.000600  1618.806675  1335.737007 
  73.725000  1703.000000     0.000587  1624.476524  1336.224645 
  73.740000  1690.000000     0.000592  1636.357922  1336.710194 
  73.755000  1693.000000     0.000591  1642.638597  1337.193609 
  73.770000  1611.000000     0.000621  1630.991576  1337.674844 
  73.785000  1518.000000     0.000659  1600.312885  1338.153853 
  73.800000  1543.000000     0.000648  1561.190200  1338.630588 
  73.815000  1471.000000     0.000680  1523.941030  1339.105006 
  73.830000  1493.000000     0.000670  1493.007183  1339.577059 
  73.845000  1531.000000     0.000653  1468.871679  1340.046703 
  73.860000  1503.000000     0.000665  1450.561602  1340.513890 
  73.875000  1414.000000     0.000707  1436.773667  1340.978576 
  73.890000  1378.000000     0.000726  1426.329307  1341.440715 
  73.905000  1374.000000     0.000728  1418.313307  1341.900261 
  73.920000  1379.000000     0.000725  1412.063340  1342.357169 
  73.935000  1364.000000     0.000733  1407.001977  1342.811393 
  73.950000  1440.000000     0.000694  1402.878167  1343.262888 
  73.965000  1395.000000     0.000717  1399.484101  1343.711609 
  73.980000  1395.000000     0.000717  1396.721288  1344.157511 
  73.995000  1423.000000     0.000703  1394.378598  1344.600548 
  74.010000  1350.000000     0.000741  1392.437885  1345.040677 
  74.025000  1385.000000     0.000722  1390.843919  1345.477852 
  74.040000  1368.000000     0.000731  1389.556020  1345.912029 
  74.055000  1373.000000     0.000728  1388.545047  1346.343163 
  74.070000  1380.000000     0.000725  1387.791622  1346.771210 
  74.085000  1383.000000     0.000723  1387.284205  1347.196126 
  74.100000  1392.000000     0.000718  1387.010345  1347.617867 
  74.115000  1432.000000     0.000698  1387.002549  1348.036389 
  74.130000  1432.000000     0.000698  1387.267153  1348.451649 
  74.145000  1366.000000     0.000732  1387.838949  1348.863604 
  74.160000  1369.000000     0.000730  1388.783211  1349.272210 
  74.175000  1407.000000     0.000711  1390.166316  1349.677424 
  74.190000  1332.000000     0.000751  1392.152559  1350.079204 
  74.205000  1400.000000     0.000714  1394.919796  1350.477506 
  74.220000  1471.000000     0.000680  1398.801038  1350.872290 
  74.235000  1437.000000     0.000696  1404.253452  1351.263512 
  74.250000  1379.000000     0.000725  1411.862319  1351.651130 
  74.265000  1425.000000     0.000702  1422.269240  1352.035105 
  74.280000  1476.000000     0.000678  1436.116214  1352.415393 
  74.295000  1481.000000     0.000675  1453.694186  1352.791954 
  74.310000  1523.000000     0.000657  1474.153089  1353.164748 
  74.325000  1545.000000     0.000647  1493.976444  1353.533734 
  74.340000  1570.000000     0.000637  1506.449448  1353.898871 
  74.355000  1502.000000     0.000666  1505.432508  1354.260120 
  74.370000  1533.000000     0.000652  1491.516145  1354.617441 
  74.385000  1491.000000     0.000671  1471.424878  1354.970796 
  74.400000  1468.000000     0.000681  1451.549315  1355.320145 
  74.415000  1435.000000     0.000697  1434.977920  1355.665450 
  74.430000  1452.000000     0.000689  1422.377876  1356.006672 
  74.445000  1373.000000     0.000728  1413.301387  1356.343773 
  74.460000  1330.000000     0.000752  1407.039352  1356.676717 
  74.475000  1389.000000     0.000720  1402.902882  1357.005466 
  74.490000  1423.000000     0.000703  1400.329964  1357.329983 
  74.505000  1414.000000     0.000707  1399.025806  1357.650232 
  74.520000  1376.000000     0.000727  1398.774620  1357.966177 
  74.535000  1386.000000     0.000722  1399.550597  1358.277783 
  74.550000  1383.000000     0.000723  1401.498313  1358.585013 
  74.565000  1366.000000     0.000732  1404.804187  1358.887835 
  74.580000  1362.000000     0.000734  1409.849254  1359.186212 
  74.595000  1442.000000     0.000693  1417.019742  1359.480112 
  74.610000  1452.000000     0.000689  1426.552943  1359.769501 
  74.625000  1479.000000     0.000676  1438.053905  1360.054346 
  74.640000  1485.000000     0.000673  1449.555556  1360.334614 
  74.655000  1462.000000     0.000684  1456.964640  1360.610274 
  74.670000  1450.000000     0.000690  1456.397639  1360.881294 
  74.685000  1445.000000     0.000692  1448.388124  1361.147643 
  74.700000  1399.000000     0.000715  1437.236421  1361.409290 
  74.715000  1398.000000     0.000715  1426.663730  1361.666205 
  74.730000  1359.000000     0.000736  1418.189185  1361.918360 
  74.745000  1392.000000     0.000718  1412.084025  1362.165724 
  74.760000  1402.000000     0.000713  1408.004887  1362.408269 
  74.775000  1404.000000     0.000712  1405.549939  1362.645968 
  74.790000  1395.000000     0.000717  1404.364691  1362.878792 
  74.805000  1375.000000     0.000727  1404.190565  1363.106716 
  74.820000  1334.000000     0.000750  1404.874564  1363.329713 
  74.835000  1411.000000     0.000709  1406.327907  1363.547757 
  74.850000  1419.000000     0.000705  1408.661988  1363.760823 
  74.865000  1360.000000     0.000735  1412.083461  1363.968887 
  74.880000  1381.000000     0.000724  1416.883214  1364.171925 
  74.895000  1408.000000     0.000710  1423.583328  1364.369913 
  74.910000  1432.000000     0.000698  1432.940006  1364.562829 
  74.925000  1488.000000     0.000672  1445.950956  1364.750651 
  74.940000  1465.000000     0.000683  1463.782450  1364.933357 
  74.955000  1481.000000     0.000675  1487.505880  1365.110927 
  74.970000  1528.000000     0.000654  1517.335718  1365.283341 
  74.985000  1585.000000     0.000631  1550.782689  1365.450579 
  75.000000  1618.000000     0.000618  1579.971773  1365.612622 
  75.015000  1612.000000     0.000620  1592.673391  1365.769453 
  75.030000  1567.000000     0.000638  1582.433235  1365.921053 
  75.045000  1559.000000     0.000641  1556.217107  1366.067407 
  75.060000  1487.000000     0.000672  1526.037781  1366.208499 
  75.075000  1411.000000     0.000709  1499.022406  1366.344312 
  75.090000  1390.000000     0.000719  1477.052069  1366.474833 
  75.105000  1396.000000     0.000716  1460.006978  1366.600048 
  75.120000  1455.000000     0.000687  1447.426935  1366.719943 
  75.135000  1473.000000     0.000679  1438.686011  1366.834507 
  75.150000  1428.000000     0.000700  1433.059459  1366.943728 
  75.165000  1399.000000     0.000715  1430.045272  1367.047595 
  75.180000  1401.000000     0.000714  1429.246854  1367.146098 
  75.195000  1397.000000     0.000716  1430.545663  1367.239228 
  75.210000  1397.000000     0.000716  1434.009979  1367.326977 
  75.225000  1435.000000     0.000697  1439.795303  1367.409336 
  75.240000  1475.000000     0.000678  1447.931450  1367.486299 
  75.255000  1435.000000     0.000697  1457.834646  1367.557861 
  75.270000  1445.000000     0.000692  1467.491368  1367.624015 
  75.285000  1472.000000     0.000679  1473.302836  1367.684758 
  75.300000  1504.000000     0.000665  1472.551537  1367.740085 
  75.315000  1457.000000     0.000686  1466.470132  1367.789996 
  75.330000  1433.000000     0.000698  1458.785058  1367.834486 
  75.345000  1453.000000     0.000688  1452.321341  1367.873557 
  75.360000  1406.000000     0.000711  1448.196930  1367.907207 
  75.375000  1433.000000     0.000698  1446.584598  1367.935437 
  75.390000  1436.000000     0.000696  1447.361977  1367.958250 
  75.405000  1436.000000     0.000696  1450.414000  1367.975647 
  75.420000  1409.000000     0.000710  1455.770618  1367.987633 
  75.435000  1429.000000     0.000700  1463.700432  1367.994211 
  75.450000  1433.000000     0.000698  1474.810791  1367.995388 
  75.465000  1458.000000     0.000686  1490.172509  1367.991168 
  75.480000  1465.000000     0.000683  1511.459977  1367.981561 
  75.495000  1507.000000     0.000664  1541.061854  1367.966572 
  75.510000  1570.000000     0.000637  1582.077426  1367.946213 
  75.525000  1632.000000     0.000613  1638.049625  1367.920492 
  75.540000  1690.000000     0.000592  1712.070660  1367.889421 
  75.555000  1793.000000     0.000558  1804.259154  1367.853012 
  75.570000  1890.000000     0.000529  1905.851090  1367.811277 
  75.585000  2020.000000     0.000495  1991.241395  1367.764231 
  75.600000  2066.000000     0.000484  2022.747806  1367.711889 
  75.615000  1999.000000     0.000500  1982.676238  1367.654265 
  75.630000  1934.000000     0.000517  1894.419332  1367.591378 
  75.645000  1813.000000     0.000552  1795.506908  1367.523246 
  75.660000  1716.000000     0.000583  1708.730199  1367.449886 
  75.675000  1623.000000     0.000616  1640.910370  1367.371319 
  75.690000  1586.000000     0.000631  1591.081999  1367.287566 
  75.705000  1545.000000     0.000647  1555.737584  1367.198650 
  75.720000  1546.000000     0.000647  1530.882510  1367.104592 
  75.735000  1485.000000     0.000673  1512.685335  1367.005417 
  75.750000  1492.000000     0.000670  1498.141727  1366.901150 
  75.765000  1494.000000     0.000669  1485.861683  1366.791818 
  75.780000  1470.000000     0.000680  1475.709039  1366.677447 
  75.795000  1436.000000     0.000696  1467.746541  1366.558065 
  75.810000  1440.000000     0.000694  1461.815246  1366.433703 
  75.825000  1453.000000     0.000688  1457.595680  1366.304390 
  75.840000  1455.000000     0.000687  1454.910752  1366.170158 
  75.855000  1457.000000     0.000686  1453.473261  1366.031040 
  75.870000  1446.000000     0.000692  1453.111223  1365.887069 
  75.885000  1460.000000     0.000685  1453.710496  1365.738280 
  75.900000  1424.000000     0.000702  1455.209754  1365.584708 
  75.915000  1467.000000     0.000682  1457.595224  1365.426391 
  75.930000  1469.000000     0.000681  1460.897043  1365.263366 
  75.945000  1485.000000     0.000673  1465.188818  1365.095673 
  75.960000  1514.000000     0.000661  1470.591581  1364.923352 
  75.975000  1488.000000     0.000672  1477.283750  1364.746444 
  75.990000  1436.000000     0.000696  1485.519942  1364.564991 
  76.005000  1444.000000     0.000693  1495.664385  1364.379038 
  76.020000  1485.000000     0.000673  1508.248291  1364.188628 
  76.035000  1536.000000     0.000651  1524.063804  1363.993808 
  76.050000  1571.000000     0.000637  1544.304829  1363.794624 
  76.065000  1557.000000     0.000642  1570.750977  1363.591125 
  76.080000  1603.000000     0.000624  1605.961113  1363.383359 
  76.095000  1697.000000     0.000589  1653.402312  1363.171377 
  76.110000  1760.000000     0.000568  1717.392209  1362.955230 
  76.125000  1835.000000     0.000545  1802.617532  1362.734970 
  76.140000  1912.000000     0.000523  1912.692357  1362.510652 
  76.155000  2032.000000     0.000492  2046.076599  1362.282329 
  76.170000  2160.000000     0.000463  2187.422597  1362.050059 
  76.185000  2319.000000     0.000431  2299.052464  1361.813897 
  76.200000  2314.000000     0.000432  2335.099657  1361.573902 
  76.215000  2281.000000     0.000438  2285.652086  1361.330133 
  76.230000  2309.000000     0.000433  2189.841349  1361.082650 
  76.245000  2172.000000     0.000460  2094.666748  1360.831515 
  76.260000  2072.000000     0.000483  2025.956577  1360.576791 
  76.275000  2037.000000     0.000491  1991.056142  1360.318542 
  76.290000  1971.000000     0.000507  1988.033011  1360.056831 
  76.305000  2012.000000     0.000497  2011.300823  1359.791725 
  76.320000  2107.000000     0.000475  2057.683449  1359.523292 
  76.335000  2184.000000     0.000458  2132.891037  1359.251599 
  76.350000  2298.000000     0.000435  2250.453135  1358.976715 
  76.365000  2535.000000     0.000394  2424.631946  1358.698712 
  76.380000  2862.000000     0.000349  2663.740475  1358.417660 
  76.395000  3107.000000     0.000322  2960.360688  1358.133632 
  76.410000  3372.000000     0.000297  3276.435388  1357.846702 
  76.425000  3642.000000     0.000275  3541.325336  1357.556944 
  76.440000  3791.000000     0.000264  3681.657151  1357.264435 
  76.455000  3666.000000     0.000273  3649.347989  1356.969251 
  76.470000  3427.000000     0.000292  3439.923301  1356.671470 
  76.485000  3177.000000     0.000315  3117.290134  1356.371172 
  76.500000  2887.000000     0.000346  2776.465950  1356.068437 
  76.515000  2506.000000     0.000399  2479.854422  1355.763345 
  76.530000  2265.000000     0.000442  2247.059239  1355.455979 
  76.545000  2177.000000     0.000459  2074.642622  1355.146423 
  76.560000  1980.000000     0.000505  1951.359051  1354.834760 
  76.575000  1845.000000     0.000542  1864.335269  1354.521076 
  76.590000  1827.000000     0.000547  1801.245706  1354.205457 
  76.605000  1837.000000     0.000544  1751.812402  1353.887991 
  76.620000  1766.000000     0.000566  1709.097430  1353.568766 
  76.635000  1781.000000     0.000561  1670.106389  1353.247871 
  76.650000  1765.000000     0.000567  1635.199410  1352.925397 
  76.665000  1749.000000     0.000572  1605.670523  1352.601435 
  76.680000  1692.000000     0.000591  1581.947885  1352.276077 
  76.695000  1656.000000     0.000604  1563.610459  1351.949416 
  76.710000  1637.000000     0.000611  1549.935123  1351.621547 
  76.725000  1635.000000     0.000612  1540.226562  1351.292565 
  76.740000  1548.000000     0.000646  1533.940052  1350.962566 
  76.755000  1564.000000     0.000639  1530.710240  1350.631646 
  76.770000  1589.000000     0.000629  1530.333449  1350.299903 
  76.785000  1623.000000     0.000616  1532.954630  1349.967436 
  76.800000  1647.000000     0.000607  1538.795028  1349.634345 
  76.815000  1541.000000     0.000649  1548.421359  1349.300729 
  76.830000  1548.000000     0.000646  1562.787428  1348.966691 
  76.845000  1572.000000     0.000636  1583.363467  1348.632331 
  76.860000  1678.000000     0.000596  1612.274213  1348.297753 
  76.875000  1702.000000     0.000588  1652.398321  1347.963061 
  76.890000  1713.000000     0.000584  1707.344592  1347.628358 
  76.905000  1767.000000     0.000566  1781.101797  1347.293749 
  76.920000  1887.000000     0.000530  1876.789152  1346.959341 
  76.935000  1984.000000     0.000504  1993.297366  1346.625241 
  76.950000  2061.000000     0.000485  2119.381975  1346.291554 
  76.965000  2198.000000     0.000455  2231.842527  1345.958390 
  76.980000  2282.000000     0.000438  2311.542645  1345.625856 
  76.995000  2324.000000     0.000430  2364.576000  1345.294062 
  77.010000  2301.000000     0.000435  2409.631823  1344.963117 
  77.025000  2331.000000     0.000429  2448.852783  1344.633133 
  77.040000  2362.000000     0.000423  2471.040969  1344.304219 
  77.055000  2433.000000     0.000411  2475.995882  1343.976488 
  77.070000  2444.000000     0.000409  2468.887164  1343.650051 
  77.085000  2367.000000     0.000422  2434.444519  1343.325021 
  77.100000  2271.000000     0.000440  2347.419066  1343.001510 
  77.115000  2164.000000     0.000462  2211.189869  1342.679633 
  77.130000  1958.000000     0.000511  2058.800988  1342.359502 
  77.145000  1820.000000     0.000549  1920.031053  1342.041233 
  77.160000  1708.000000     0.000585  1806.990872  1341.724940 
  77.175000  1634.000000     0.000612  1719.973154  1341.410737 
  77.190000  1653.000000     0.000605  1654.858009  1341.098740 
  77.205000  1652.000000     0.000605  1606.818786  1340.789065 
  77.220000  1599.000000     0.000625  1571.524058  1340.481827 
  77.235000  1599.000000     0.000625  1545.570433  1340.177142 
  77.250000  1592.000000     0.000628  1526.471531  1339.875126 
  77.265000  1529.000000     0.000654  1512.526949  1339.575896 
  77.280000  1499.000000     0.000667  1502.655417  1339.279568 
  77.295000  1557.000000     0.000642  1496.246586  1338.986259 
  77.310000  1524.000000     0.000656  1493.066236  1338.696086 
  77.325000  1494.000000     0.000669  1493.219995  1338.409164 
  77.340000  1505.000000     0.000664  1497.162427  1338.125610 
  77.355000  1469.000000     0.000681  1505.723865  1337.845542 
  77.370000  1503.000000     0.000665  1520.115478  1337.569076 
  77.385000  1548.000000     0.000646  1541.857006  1337.296327 
  77.400000  1566.000000     0.000639  1572.517223  1337.027413 
  77.415000  1605.000000     0.000623  1612.970999  1336.762449 
  77.430000  1694.000000     0.000590  1661.508502  1336.501551 
  77.445000  1717.000000     0.000582  1710.344923  1336.244834 
  77.460000  1752.000000     0.000571  1743.691074  1335.992415 
  77.475000  1772.000000     0.000564  1746.118926  1335.744406 
  77.490000  1762.000000     0.000568  1718.180195  1335.500924 
  77.505000  1670.000000     0.000599  1675.597109  1335.262082 
  77.520000  1643.000000     0.000609  1633.139118  1335.027993 
  77.535000  1596.000000     0.000627  1597.168859  1334.798770 
  77.550000  1552.000000     0.000644  1568.939812  1334.574526 
  77.565000  1594.000000     0.000627  1548.633580  1334.355373 
  77.580000  1485.000000     0.000673  1536.329402  1334.141421 
  77.595000  1508.000000     0.000663  1531.900527  1333.932781 
  77.610000  1568.000000     0.000638  1535.319502  1333.729562 
  77.625000  1557.000000     0.000642  1547.081208  1333.531873 
  77.640000  1579.000000     0.000633  1568.424399  1333.339822 
  77.655000  1561.000000     0.000641  1601.319087  1333.153515 
  77.670000  1542.000000     0.000649  1648.178862  1332.973059 
  77.685000  1570.000000     0.000637  1711.024890  1332.798559 
  77.700000  1694.000000     0.000590  1789.310005  1332.630118 
  77.715000  1758.000000     0.000569  1875.255820  1332.467839 
  77.730000  1881.000000     0.000532  1948.438413  1332.311823 
  77.745000  1926.000000     0.000519  1980.505347  1332.162170 
  77.760000  1867.000000     0.000536  1957.592000  1332.018979 
  77.775000  1769.000000     0.000565  1894.150416  1331.882348 
  77.790000  1733.000000     0.000577  1817.108578  1331.752373 
  77.805000  1670.000000     0.000599  1746.474699  1331.629147 
  77.820000  1639.000000     0.000610  1690.942402  1331.512764 
  77.835000  1587.000000     0.000630  1651.954439  1331.403316 
  77.850000  1639.000000     0.000610  1628.068831  1331.300890 
  77.865000  1675.000000     0.000597  1617.316136  1331.205577 
  77.880000  1639.000000     0.000610  1618.207034  1331.117460 
  77.895000  1663.000000     0.000601  1630.188266  1331.036624 
  77.910000  1734.000000     0.000577  1654.011732  1330.963152 
  77.925000  1754.000000     0.000570  1691.924748  1330.897123 
  77.940000  1812.000000     0.000552  1747.753238  1330.838615 
  77.955000  1865.000000     0.000536  1827.006592  1330.787703 
  77.970000  1935.000000     0.000517  1936.525316  1330.744462 
  77.985000  2069.000000     0.000483  2083.363769  1330.708961 
  78.000000  2283.000000     0.000438  2271.588539  1330.681270 
  78.015000  2453.000000     0.000408  2494.222249  1330.661455 
  78.030000  2700.000000     0.000370  2718.884804  1330.649579 
  78.045000  2864.000000     0.000349  2881.148821  1330.645703 
  78.060000  2898.000000     0.000345  2920.296355  1330.649885 
  78.075000  2910.000000     0.000344  2840.268732  1330.662180 
  78.090000  2813.000000     0.000355  2701.506475  1330.682642 
  78.105000  2651.000000     0.000377  2553.357474  1330.711318 
  78.120000  2463.000000     0.000406  2406.641764  1330.748256 
  78.135000  2274.000000     0.000440  2258.979693  1330.793498 
  78.150000  2147.000000     0.000466  2119.464437  1330.847085 
  78.165000  2044.000000     0.000489  2002.794433  1330.909053 
  78.180000  1914.000000     0.000522  1916.820234  1330.979435 
  78.195000  1923.000000     0.000520  1861.941364  1331.058260 
  78.210000  1900.000000     0.000526  1835.208735  1331.145554 
  78.225000  1889.000000     0.000529  1832.434275  1331.241340 
  78.240000  1871.000000     0.000534  1847.519000  1331.345636 
  78.255000  1963.000000     0.000509  1870.577524  1331.458456 
  78.270000  1876.000000     0.000533  1889.816487  1331.579810 
  78.285000  1864.000000     0.000536  1901.033487  1331.709706 
  78.300000  1920.000000     0.000521  1913.833931  1331.848144 
  78.315000  1911.000000     0.000523  1943.929118  1331.995123 
  78.330000  1929.000000     0.000518  2003.527609  1332.150635 
  78.345000  1961.000000     0.000510  2098.370409  1332.314670 
  78.360000  2122.000000     0.000471  2225.293083  1332.487211 
  78.375000  2297.000000     0.000435  2365.007716  1332.668238 
  78.390000  2399.000000     0.000417  2475.817664  1332.857726 
  78.405000  2339.000000     0.000428  2508.161922  1333.055642 
  78.420000  2325.000000     0.000430  2443.209950  1333.261952 
  78.435000  2197.000000     0.000455  2310.848764  1333.476615 
  78.450000  2094.000000     0.000478  2161.109993  1333.699585 
  78.465000  1988.000000     0.000503  2029.731766  1333.930809 
  78.480000  1924.000000     0.000520  1931.220102  1334.170230 
  78.495000  1834.000000     0.000545  1867.349633  1334.417785 
  78.510000  1817.000000     0.000550  1834.247937  1334.673406 
  78.525000  1812.000000     0.000552  1824.601834  1334.937017 
  78.540000  1816.000000     0.000551  1827.871689  1335.208537 
  78.555000  1793.000000     0.000558  1833.550724  1335.487879 
  78.570000  1816.000000     0.000551  1837.290750  1335.774950 
  78.585000  1820.000000     0.000549  1839.376819  1336.069650 
  78.600000  1842.000000     0.000543  1835.159314  1336.371871 
  78.615000  1856.000000     0.000539  1814.526720  1336.681500 
  78.630000  1787.000000     0.000560  1774.471233  1336.998418 
  78.645000  1725.000000     0.000580  1725.007059  1337.322496 
  78.660000  1668.000000     0.000600  1679.216089  1337.653600 
  78.675000  1621.000000     0.000617  1644.583848  1337.991588 
  78.690000  1530.000000     0.000654  1622.954873  1338.336311 
  78.705000  1558.000000     0.000642  1612.985620  1338.687611 
  78.720000  1605.000000     0.000623  1611.641261  1339.045324 
  78.735000  1574.000000     0.000635  1614.418026  1339.409278 
  78.750000  1565.000000     0.000639  1614.619304  1339.779291 
  78.765000  1570.000000     0.000637  1605.146657  1340.155174 
  78.780000  1570.000000     0.000637  1584.407237  1340.536730 
  78.795000  1543.000000     0.000648  1557.810743  1340.923752 
  78.810000  1497.000000     0.000668  1531.902114  1341.316027 
  78.825000  1494.000000     0.000669  1510.226861  1341.713331 
  78.840000  1450.000000     0.000690  1493.655863  1342.115430 
  78.855000  1478.000000     0.000677  1481.848853  1342.522084 
  78.870000  1497.000000     0.000668  1474.132760  1342.933040 
  78.885000  1485.000000     0.000673  1469.870460  1343.348038 
  78.900000  1488.000000     0.000672  1468.603659  1343.766808 
  78.915000  1482.000000     0.000675  1470.117223  1344.189069 
  78.930000  1505.000000     0.000664  1474.482932  1344.614530 
  78.945000  1502.000000     0.000666  1482.098537  1345.042891 
  78.960000  1456.000000     0.000687  1493.749396  1345.473841 
  78.975000  1532.000000     0.000653  1510.684272  1345.907057 
  78.990000  1571.000000     0.000637  1534.799095  1346.342207 
  79.005000  1524.000000     0.000656  1568.211837  1346.778948 
  79.020000  1618.000000     0.000618  1613.316120  1347.216923 
  79.035000  1738.000000     0.000575  1671.955501  1347.655768 
  79.050000  1823.000000     0.000549  1743.478084  1348.095104 
  79.065000  1935.000000     0.000517  1820.584428  1348.534541 
  79.080000  1990.000000     0.000503  1884.500085  1348.973678 
  79.095000  2025.000000     0.000494  1909.181436  1349.412100 
  79.110000  1971.000000     0.000507  1882.233110  1349.849383 
  79.125000  1894.000000     0.000528  1818.658895  1350.285085 
  79.140000  1800.000000     0.000556  1744.691684  1350.718757 
  79.155000  1674.000000     0.000597  1678.045612  1351.149933 
  79.170000  1631.000000     0.000613  1625.410413  1351.578135 
  79.185000  1518.000000     0.000659  1587.469728  1352.002871 
  79.200000  1564.000000     0.000639  1562.624377  1352.423637 
  79.215000  1507.000000     0.000664  1548.881103  1352.839914 
  79.230000  1517.000000     0.000659  1544.250425  1353.251167 
  79.245000  1525.000000     0.000656  1546.460837  1353.656850 
  79.260000  1535.000000     0.000651  1552.086907  1354.056401 
  79.275000  1562.000000     0.000640  1555.959223  1354.449242 
  79.290000  1565.000000     0.000639  1553.030622  1354.834781 
  79.305000  1531.000000     0.000653  1542.366959  1355.212411 
  79.320000  1546.000000     0.000647  1527.657460  1355.581509 
  79.335000  1528.000000     0.000654  1513.283399  1355.941436 
  79.350000  1584.000000     0.000631  1501.676492  1356.291538 
  79.365000  1569.000000     0.000637  1493.522246  1356.631144 
  79.380000  1528.000000     0.000654  1488.678215  1356.959565 
  79.395000  1489.000000     0.000672  1486.823368  1357.276098 
  79.410000  1472.000000     0.000679  1487.611233  1357.580021 
  79.425000  1491.000000     0.000671  1490.833092  1357.870595 
  79.440000  1546.000000     0.000647  1496.433279  1358.147064 
  79.455000  1565.000000     0.000639  1504.507382  1358.408655 
  79.470000  1588.000000     0.000630  1515.271636  1358.654574 
  79.485000  1575.000000     0.000635  1528.984797  1358.884010 
  79.500000  1618.000000     0.000618  1545.763815  1359.096136 
  79.515000  1550.000000     0.000645  1565.237188  1359.290102 
  79.530000  1635.000000     0.000612  1586.286315  1359.465041 
  79.545000  1649.000000     0.000606  1607.776388  1359.620066 
  79.560000  1620.000000     0.000617  1630.454223  1359.754270 
  79.575000  1659.000000     0.000603  1657.649790  1359.866727 
  79.590000  1672.000000     0.000598  1693.811081  1359.956488 
  79.605000  1748.000000     0.000572  1743.343676  1360.022588 
  79.620000  1854.000000     0.000539  1810.683355  1360.064035 
  79.635000  1947.000000     0.000514  1900.470638  1360.079821 
  79.650000  1997.000000     0.000501  2016.707762  1360.068913 
  79.665000  2152.000000     0.000465  2160.060085  1360.030259 
  79.680000  2271.000000     0.000440  2324.315023  1359.962781 
  79.695000  2422.000000     0.000413  2498.653424  1359.865383 
  79.710000  2523.000000     0.000396  2680.591155  1359.736942 
  79.725000  2743.000000     0.000365  2880.741719  1359.576314 
  79.740000  2988.000000     0.000335  3098.859677  1359.382333 
  79.755000  3170.000000     0.000315  3291.361298  1359.153805 
  79.770000  3343.000000     0.000299  3372.782023  1358.889515 
  79.785000  3226.000000     0.000310  3281.444074  1358.588223 
  79.800000  3009.000000     0.000332  3047.336908  1358.248664 
  79.815000  2766.000000     0.000362  2758.958790  1357.869547 
  79.830000  2492.000000     0.000401  2487.087938  1357.449558 
  79.845000  2268.000000     0.000441  2261.707320  1356.987353 
  79.860000  2119.000000     0.000472  2086.878552  1356.481566 
  79.875000  2036.000000     0.000491  1956.364466  1355.930802 
  79.890000  1966.000000     0.000509  1861.413089  1355.333639 
  79.905000  1850.000000     0.000541  1793.768236  1354.688629 
  79.920000  1766.000000     0.000566  1746.700366  1353.994296 
  79.935000  1713.000000     0.000584  1715.249299  1353.249134 
  79.950000  1685.000000     0.000593  1696.125603  1352.451612 
  79.965000  1722.000000     0.000581  1687.492183  1351.600168 
  79.980000  1711.000000     0.000584  1688.764092  1350.693211 
  79.995000  1722.000000     0.000581  1700.502004  1349.729120 
  80.010000  1736.000000     0.000576  1724.405754  1348.706246 
  80.025000  1791.000000     0.000558  1763.350121  1347.622907 
  80.040000  1810.000000     0.000552  1821.395925  1346.477392 
  80.055000  1845.000000     0.000542  1903.540525  1345.267959 
  80.070000  1964.000000     0.000509  2014.985082  1343.992833 
  80.085000  2146.000000     0.000466  2158.898189  1342.650209 
  80.100000  2383.000000     0.000420  2330.942571  1341.238247 
  80.115000  2549.000000     0.000392  2509.959126  1339.755077 
  80.130000  2748.000000     0.000364  2654.148576  1338.198794 
  80.145000  2779.000000     0.000360  2723.974634  1336.567460 
  80.160000  2745.000000     0.000364  2720.420229  1334.859102 
  80.175000  2661.000000     0.000376  2678.668494  1333.071713 
  80.190000  2455.000000     0.000407  2620.748403  1331.203252 
  80.205000  2499.000000     0.000400  2536.081430  1329.251641 
  80.220000  2478.000000     0.000404  2409.658419  1327.214768 
  80.235000  2249.000000     0.000445  2253.297376  1325.090483 
  80.250000  2100.000000     0.000476  2096.314388  1322.876600 
  80.265000  1942.000000     0.000515  1960.383276  1320.570895 
  80.280000  1808.000000     0.000553  1853.001174  1318.171108 
  80.295000  1730.000000     0.000578  1773.379086  1315.674938 
  80.310000  1705.000000     0.000587  1718.043204  1313.080049 
  80.325000  1637.000000     0.000611  1683.490851  1310.384063 
  80.340000  1661.000000     0.000602  1667.069298  1307.584563 
